# Supplementary material for: Dual lysine and N‐terminal acetyltransferases reveal the complexity underpinning protein acetylation
Source: Mol Syst Biol. 2020 Jul 7;16(7):e9464. doi: 10.15252/msb.20209464 (PMC7339202; doi:10.15252/msb.20209464)
Supplement: Supplementary file 6 — Dataset EV1 [file MSB-16-e9464-s006.zip]

Archive with 5 entries (4 files):
- MSB-20-9464R_DatasetEV1.xlsx
- README_1.txt
- __MACOSX/
- __MACOSX/._MSB-20-9464R_DatasetEV1.xlsx
- __MACOSX/._README_1.txt
