# Supplementary material for: Dual lysine and N‐terminal acetyltransferases reveal the complexity underpinning protein acetylation
Source: Mol Syst Biol. 2020 Jul 7;16(7):e9464. doi: 10.15252/msb.20209464 (PMC7339202; doi:10.15252/msb.20209464)
Supplement: Supplementary file 6 — Dataset EV1 [file MSB-16-e9464-s006.zip › MSB-20-9464R_DatasetEV1.xlsx]

## Sheet: Secondary domains
Dataset EV1. Alignment of the sequences involved in GNAT secondary structures. The conserved residues are displayed in dark and light green, whereas divergent residues are in orange. Underlined amino acids are expected to be involved in catalysis.
		b1								a1																				a2													b2
NAA10	A. thaliana	M	V	C	I	R	R	A		V	D	D	L	L	A	M	Q	A	C	N	L	M	C	L	P	E	N	Y		Q	M	K	Y	Y	L	Y	H	I					Q	L	L	Y	V	A	E
	H. sapiens	-	M	N	I	R	N	P		P	E	D	L	M	N	M	Q	H	C	N	L	L	C	L	P	E	N	Y		Q	M	K	Y	Y	F	Y	H	G					Q	L	S	Y	I	A	E
NAA20	A . thaliana	M	T	T	I	R	R	F		C	N	D	L	L	R	F	T	S	V	N	L	D	H	L	T	E				N	M	S	F	Y	M	T	Y	L					D	Y	F	H	V	A	E
	C. reinharditii	M	T	T	L	R	R	F		C	N	D	L	F	N	Y	N	N	V	N	L	D	I	L	T	E				N	L	P	F	Y	L	T	Y	L					E	Y	C	L	M	A	E
	H. sapiens	M	T	T	L	R	A	F		C	D	D	L	F	R	F	N	N	I	N	L	D	P	L	T	E	T	Y		G	I	P	F	Y	L	Q	Y	L					E	Y	F	I	V	A	E
NAA30	A . thaliana	I	E	Y	T	S	A	G		E	H	H	L	P	L	I	M	S	L	V	D	Q	E	L	S	E				S	I	F	T	Y	R	Y	F	V					Q	L	C	F	L	A	F
	C. reinharditii	S	D	A	I	R	Y	V		E	E	D	L	P	I	V	M	G	L	V	D	K	E	L	S	E				S	I	F	T	Y	R	Y	F	L					H	L	C	Y	I	A	Y
	H. sapiens	I	R	T	I	R	Y	V		E	L	Q	M	P	D	I	M	R	L	I	T	K	D	L	S	E				S	I	Y	T	Y	R	Y	F	I					Q	L	C	F	L	A	M
NAA40	A. thaliana	S	L	Y	L	E	S	G		K	H	H	I	Q	K	L	L	K	T	N	M	E	G	F	Y	G				M	E	G	F	Y	G	S	D	W					D	R	F	G	K	A	Y
	H. sapiens	N	V	S	I	E	C	K		V	D	W	A	F	D	L	T	K	T	N	M	Q	T	M	Y	E				M	Q	T	M	Y	E	Q	S	E					A	W	Y	L	I	A	W
NAA50	A. thaliana	S	V	S	L	D	G	V		D	K	N	L	M	Q	L	K	I	L	N	T	V	L	F	P	V				N	D	K	Y	Y	A	D	A	I					E	F	T	K	L	A	Y
	H. sapiens	R	I	E	L	G	D	V		P	H	N	I	K	Q	L	K	R	L	N	Q	V	I	F	P	V				N	D	K	F	Y	K	D	V	L					E	L	A	K	L	A	Y
NAA60	A. thaliana	T	I	C	F	R	P	I		P	S	D	L	E	R	L	E	Q	I	H	R	D	I	F	P	I				E	S	E	F	F	Q	N	V	V					D	I	V	S	W	A	A
	H. sapiens	E	V	S	L	R	L	L		H	D	D	I	D	T	V	K	H	L	C	G	D	W	F	P	I				P	D	S	W	Y	R	D	I	T					K	F	F	S	L	A	A
RimI	E. coli	-	-	-	-	-	-	-		-	-	-	M	N	T	I	S	S	L	E	T	T	D	L	P	A				S	E	K	T	F	A	S	N	Q					S	E	K	T	F	A	L
ssArd1	S. solfataricus	D	Q	I	I	K	I	N		M	D	D	I	D	Q	I	I	K	I	N	R	L	T	L	P	E				N	Y	P	Y	Y	F	F	V	E					L	A	F	F	V	A	I
GNAT4	A. thaliana	L	D	V	V	R	E	A		L	E	D	C	W	E	V	A	E	T	H	C	S	S	F	F	P	A	V		D	V	V	L	R	V	D	R	L	M	A	M		D	F	K	I	G	A	F
GNAT5	A. thaliana	S	M	W	V	R	V	M		M	D	S	T	V	H	L	L	A	E	F	G	E	S	M	L	L	A	E		L	I	K	Q	Y	L	I	E	R	R	E	V		V	T	L	V	G	F	F
GNAT6	A. thaliana	K	F	A	E	Q	E	F		D	E	E	Y	W	T	A	A	W	L	R	A	E	S	H	W	E	D	R		Y	V	D	N	Y	K	R	K	F	A	E	Q		I	K	S	V	V	G	T
GNAT1	A. thaliana	S	R	G	F	L	L	R		T	T	E	G	L	N	L	D	Q	L	N	S	V	F	A	A	V	G	F		T	A	K	I	E	V	A	L	Q	T	D	A		A	L	L	W	E	Y	E
GNAT2	A. thaliana	V	E	E	I	I	F	S		V	Y	D	L	Q	G	L	C	D	K	V	G	W	P	R	R	L	R	A		L	V	K	L	A	A	A	L	K	N	S	Y		D	S	S	E	G	G	D
GNAT10	A. thaliana	G	W	D	V	R	R	L		D	D	E	I	R	R	V	S	L	V	Q	A	E	A	F	H	I	P	L		S	A	L	L	Y	K	L	K	N					Y	A	C	L	V	A	E
GNAT8	A. thaliana	F	S	R	I	R	L	A		S	P	D	F	T	P	F	F	K	T	H	N	L	D	L	P	I	G	H		F	T	P	F	F	K	T	H	N	L	D	L		E	S	Y	N	F	S	P
GNAT7	A. thaliana	F	V	I	S	E	S	V		E	D	E	L	W	A	A	A	C	L	R	V	R	T	L	F	N	E	L		D	H	R	R	Y	L	A	E	R	E	F	E		G	F	T	R	V	A	C
GNAT9	A. thaliana	K	R	V	V	L	V	P		M	A	E	H	V	P	K	Y	H	Q	W	M	Q	D	S	A	L	L	E		E	Q	E	Y	E	M	Q	L	S	W	T	Q		V	K	G	D	L	A	H
GNAT3	A. thaliana	D	V	I	V	S	V	F		L	E	E	L	R	N	L	Y	S	L	C	N	H	S	C	N	H	S	C		D	A	V	L	Y	S	E	E	E	S	L	S		N	A	V	P	L	T	S
	Count on profile											17	16			22			16	18				20		11							20	26													20	22
	Max hit	5	6	4	9	13	4	5		4	8	12	12	3	4	9	3	4	11	11	5	5	4	12	9	11				5	5	8	7	19	5	5	3	6					5	7	5	3	7	20	7
	A	0	0	2	0	0	2	3	0	0	1	0	1	0	2	2	3	2	0	0	2	0	1	1	2	1			0	0	3	0	0	1	3	3	1	0				0	2	3	1	0	0	20	2
	C	0	0	2	0	0	1	0	0	3	0	0	1	0	0	0	1	1	2	2	1	0	2	1	0	0			0	0	0	0	0	0	0	0	0	0				0	0	0	5	0	0	0	1
	D	2	2	1	0	1	1	0	0	3	8	12	0	2	2	0	1	1	0	0	2	5	4	0	0	0			0	3	3	1	0	0	0	4	1	0				0	5	0	0	1	0	0	1
	E	1	2	2	1	3	2	0	0	4	5	6	0	1	1	0	1	1	1	1	0	4	2	0	0	11			0	2	2	2	0	2	1	1	3	3				0	5	1	0	1	1	0	7
	F	2	1	0	2	0	1	5	0	0	0	0	1	3	0	3	1	0	0	1	0	0	1	7	2	0			0	1	0	2	7	3	2	1	3	1				0	0	4	5	3	2	1	3
	G	1	0	1	0	1	1	2	0	0	0	0	1	0	1	0	0	1	0	0	3	0	1	0	0	1			0	1	0	1	0	0	1	0	0	1				0	1	0	1	1	3	2	0
	H	0	0	0	0	0	0	0	0	1	3	2	1	0	1	0	0	3	0	3	0	1	1	1	1	1			0	0	1	0	0	0	0	0	3	0				0	1	0	0	1	0	0	1
	I	2	2	3	9	1	1	1	0	0	0	0	5	0	1	4	1	1	3	1	0	0	3	0	0	4			0	0	5	0	1	0	0	1	1	3				0	1	1	0	2	3	0	1
	K	2	0	0	0	1	0	1	0	1	1	0	0	1	1	1	3	4	1	0	0	2	0	0	0	0			0	0	0	8	0	0	4	0	2	1				0	1	2	2	2	1	0	0
	L	1	1	0	6	2	3	2	0	2	1	0	12	3	1	9	2	1	11	0	5	3	1	12	1	3			0	2	1	1	4	0	5	1	3	6				0	1	7	3	3	7	0	1
	M	4	2	0	0	0	0	1	0	3	0	0	2	2	0	2	3	0	0	0	3	1	0	2	0	0			0	2	3	0	1	0	2	0	0	0				0	0	0	0	0	1	0	1
	N	1	0	1	0	0	1	1	0	0	2	2	0	1	4	0	2	2	0	11	2	0	0	0	1	1			0	5	0	0	1	0	0	1	1	2				0	1	0	0	1	0	0	0
	P	0	0	0	0	0	1	2	0	3	1	0	0	3	2	0	0	0	0	0	0	0	2	0	9	1			0	1	0	4	0	0	0	0	0	0				0	0	0	0	1	0	0	1
	Q	0	1	0	0	1	0	0	0	0	0	1	0	2	3	0	2	2	1	1	1	3	0	0	0	0			0	2	2	0	1	0	1	3	0	2				0	4	0	0	0	0	0	0
	R	1	3	1	0	13	4	1	0	0	0	0	0	2	4	0	0	2	0	2	2	1	0	1	1	0			0	0	0	1	1	1	4	1	1	2				0	0	1	0	1	0	0	0
	S	5	1	3	1	2	2	1	0	1	1	1	0	0	0	0	2	4	0	0	1	1	4	1	3	0			0	5	1	2	0	0	1	2	1	1				0	1	2	3	2	0	1	1
	T	1	3	4	1	0	0	0	0	1	1	0	1	1	3	0	2	0	4	0	3	1	3	0	3	0			0	1	1	1	4	0	0	3	0	1				0	0	1	2	1	0	1	1
	V	1	6	2	5	0	3	5	0	3	0	0	0	2	0	4	0	0	3	3	1	3	0	0	0	3			0	0	3	2	0	0	2	0	3	2				0	2	0	2	2	7	0	0
	W	0	1	1	0	0	0	0	0	0	0	1	0	3	0	0	0	1	0	1	0	1	1	0	1	0			0	0	0	0	1	0	0	0	0	1				0	0	1	0	1	1	0	1
	Y	0	0	2	0	0	2	0	0	0	1	0	1	0	0	1	2	0	0	0	0	0	0	0	2	0			0	1	1	1	5	19	0	5	3	0				0	1	3	2	3	0	1	4
DatasetS1. Alignment of the sequences involved in GNAT secondary structures. The conserved residues are highlighed in dark and light green whereas divergent residues in orange. Underlined amino acids are expected to be involved in catalysis.
[truncated: 87 more columns]
