# Supplementary material for: Dual lysine and N‐terminal acetyltransferases reveal the complexity underpinning protein acetylation
Source: Mol Syst Biol. 2020 Jul 7;16(7):e9464. doi: 10.15252/msb.20209464 (PMC7339202; doi:10.15252/msb.20209464)
Supplement: Supplementary file 6 — Dataset EV1 [file MSB-16-e9464-s006.zip › README_1.txt]

Dataset EV1. Alignment of the sequences involved in GNAT secondary structures. The conserved residue are displayed in dark and light green whereas divergent residue are in orange.Underlined amino acids are expected to be involved in catalysis.
