# Supplementary material for: Dual lysine and N‐terminal acetyltransferases reveal the complexity underpinning protein acetylation
Source: Mol Syst Biol. 2020 Jul 7;16(7):e9464. doi: 10.15252/msb.20209464 (PMC7339202; doi:10.15252/msb.20209464)
Supplement: Supplementary file 7 — Dataset EV2 [file MSB-16-e9464-s007.zip › MSB-20-9464R_DatasetEV2.xlsx]

## Sheet: A) overview
Dataset EV2: Acetylated peptides identified and quantified in E. coli extracts before and after GNAT overexpression and enrichment on anti-acetyllysine agarose beads. (A) Summary of LC-MS/MS identifications from lysine acetylome analysis. Numbers of acetylated peptides and protein groups are similar between GNAT-expressing E.coli preparations. Number of unique acetylation sites upon GNAT overexpr…
	GNAT1	GNAT2	GNAT3	GNAT4	GNAT5	GNAT6	GNAT7	GNAT10
No. acetylated peptides detected	2775	2959	3143	3185	2900	2812	2893	3071
No. protein groups	1637	1696	1591	1579	1700	1708	1672	1688
No. acetylated peptides with protein groups quantified	8	74	10	165	62	88	56	61
Total no. of unique KA-sites used for IceLogo	8	92	10	201	58	76	55	68

## Sheet: B) GNAT1
Dataset EV2: (B) Unique acetylated peptides identified only after GNAT overexpression from two biological replicates. Average log2 intensities are shown (yellow) as well as average log2 ratio of protein abundance from GNAT-MBP compared to MBP expression (orange). Protein groups and peptides were identified at 1% FDR. Modified peptides with a score > 40 and delta score > 6 were used. Only peptides…
				average intensity acetylated peptide		Intensity acetylated peptide replicates				protein group
						Rep 1		Rep 2
id	Protein Names	Proteins	Gene Names	GNAT1-MBP	neg log10 p-value	EV (L) JMU06	Construct (H) JMU06	Construct (L) JMU18	EV (H) JMU18	log2ratio (GNAT1-MBP/EV-MBP)	Modifications	Sequence	Score	PEP	Delta score	Identification type JMU06	Identification type JMU18	Raw file	K Count	Mass	Mass Fractional Part	Retention time	Calibrated retention time	Intensity	Intensity L	Intensity H	MS/MS Count	Protein Groups	Unique (Groups)	Unique (Proteins)	Acetyl (K)	Acetyl (Protein N-term)	Oxidation (M)	Missed cleavages	Fraction Average	Fraction Std. Dev.	Fraction 1	Fraction 2	Fraction 3	Fraction 11	Fraction 12	Fraction 13	Experiment JMU06	Experiment JMU18	Charges	MS/MS scan number	Intensity JMU06	Intensity JMU18	Peptide ID
1387	Transcriptional regulator KdgR	P76268	kdgR	20.9357	1.4487	NaN	19.7642	22.1073	NaN	-0.76961	Acetyl (K)	ANADLDKQPDSVSSVLK	93.206	0.00019643	83.773	By MS/MS	By MS/MS	171012_C17_034_QHF_PTM_Rev01_#17_042_JMU18_K1	2	1827.92	0.921422	42.553	42.939	5408600	4518100	890460	3	1607	yes	yes	1	0	0	1	1	0	3						1	2	2;3	12202	890460	4518100	1188
4653	Protein InaA	P27294	inaA	21.9471	1.4486	NaN	20.7187	23.1755	NaN	0.702435	Acetyl (K)	EVAVIKELER	129.89	9.05e-09	98.467	By MS/MS	By MS/MS	171012_C17_034_QHF_PTM_Rev01_#17_042_JMU18_K2	1	1226.69	0.687052	41.717	43.031	11200000	9473900	1725600	3	1144	yes	yes	1	0	0	1	2.67	0.471		1	2				1	2	2	14761	1725600	9473900	4091
7655		At1G26220		23.2026	1.72761	NaN	23.8852	22.52	NaN	10.0123	Acetyl (K)	IEVALQHTDALLWVEYEKTR	186.86	4.97e-26	167.48	By MS/MS	By MS/MS	171012_C17_034_QHF_PTM_Rev01_#17_042_JMU06_K3	1	2455.27	0.274725	59.186	60.179	21509000	6014400	15494000	2	1	yes	yes	1	0	0	1	3	0			2				1	1	3	21685	15494000	6014400	6737
10725	Maltose-binding periplasmic protein	Ec100;P0AEX9	malE	22.547	1.43463	NaN	23.8503	21.2436	NaN	-0.31365	Acetyl (K)	LVIWINGDKGYNGLAEVGK	182.49	2.88e-19	177.68	By MS/MS	By MS/MS	171012_C17_034_QHF_PTM_Rev01_#17_042_JMU06_K3	2	2087.11	0.10514	59.582	60.304	17607000	2483000	15124000	2	15;802	no	no	1	0	0	1	2	1	1		1				1	1	3	21479	15124000	2483000	9405
10725	Maltose-binding periplasmic protein	Ec100;P0AEX9	malE	22.547	1.43463	NaN	23.8503	21.2436	NaN	13.0059	Acetyl (K)	LVIWINGDKGYNGLAEVGK	182.49	2.88e-19	177.68	By MS/MS	By MS/MS	171012_C17_034_QHF_PTM_Rev01_#17_042_JMU06_K3	2	2087.11	0.10514	59.582	60.304	17607000	2483000	15124000	2	15;802	no	no	1	0	0	1	2	1	1		1				1	1	3	21479	15124000	2483000	9405
11920	Outer membrane protein F	P02931	ompF	26.6483	1.9218	NaN	26.1471	27.1496	NaN	4.7393	Acetyl (K)	NATPITNKFTNTSGFANK	242.07	1.88e-45	233.97	By MS/MS	By MS/MS	171012_C17_034_QHF_PTM_Rev01_#17_042_JMU18_K2	2	1966.97	0.974854	41.489	42.232	223190000	148880000	74313000	4	59	yes	yes	1	0	0	1	2	0		4					2	2	2;3	14465	74313000	148880000	10300
14803	UPF0283 membrane protein YcjF	P0A8R7	ycjF	22.0315	2.74652	NaN	22.0936	21.9695	NaN	1.54014	Acetyl (K)	TEPLKPR	73.039	0.015482	56.885	By MS/MS	By MS/MS	171012_C17_034_QHF_PTM_Rev01_#17_042_JMU18_K2	1	881.497	0.497067	14.916	14.61	8582000	4106600	4475400	2	417	yes	yes	1	0	0	1	2	0		2					1	1	2	4630	4475400	4106600	12834
15959	Outer membrane protein F	P02931	ompF	23.7811	2.6894	NaN	23.8575	23.7047	NaN	4.7393	Acetyl (K)	VDLYGKAVGLHYFSK	101.67	0.00061076	97.497	By MS/MS	By MS/MS	171012_C17_034_QHF_PTM_Rev01_#17_042_JMU18_K3	2	1737.91	0.909007	50.251	51.592	28871000	13672000	15199000	2	59	yes	yes	1	0	0	1	3	0			2				1	1	3	18330	15199000	13672000	13827
[truncated: 6 more columns]

## Sheet: C) GNAT2
Dataset EV2: (C) Unique acetylated peptides identified only after GNAT overexpression from two biological replicates. Average log2 intensities are shown (yellow) as well as average log2 ratio of protein abundance from GNAT-MBP compared to MBP expression (orange). Protein groups and peptides were identified at 1% FDR. Modified peptides with a score > 40 and delta score > 6 were used. Only peptides…
				average intensity acetylated peptide		Intensity acetylated peptide replicates				protein group
						Rep 1		Rep 2
id	Protein Names	Proteins	Gene Names	GNAT2-MBP	neg log10 p-value	EV (L) JMU07	Construct (H) JMU07	Construct (L) JMU19	EV (H) JMU19	log2ratio (GNAT2-MBP/EV-MBP)	Modifications	Sequence	Score	PEP	Delta score	Identification type JMU07	Identification type JMU19	Raw file	K Count	Mass	Mass Fractional Part	Retention time	Calibrated retention time	Intensity	Intensity L	Intensity H	MS/MS Count	Protein Groups	Unique (Groups)	Unique (Proteins)	Acetyl (K)	Acetyl (Protein N-term)	Oxidation (M)	Missed cleavages	Fraction Average	Fraction Std. Dev.	Fraction 1	Fraction 2	Fraction 3	Fraction 11	Fraction 12	Fraction 13	Experiment JMU07	Experiment JMU19	Charges	MS/MS scan number	Intensity JMU07	Intensity JMU19	Peptide ID
1399		At1G32070		24.5984	1.2861	NaN	22.5945	26.6023	NaN	34.2715	Acetyl (K)	ALVEKLVR	117.04	0.0038789	80.641	By MS/MS	By MS/MS	171012_C17_034_QHF_PTM_Rev01_#17_042_JMU19_K2	1	968.602	0.601866	34.791	35.938	108220000	101880000	6333000	3	1	yes	yes	1	0	0	1	2.33	0.471		2	1				1	2	2	12375	6333000	101880000	1184
14986		At1G32070		28.8079	1.95085	NaN	28.3011	29.3147	NaN	34.2715	Acetyl (K)	SGFVKNNNSTQLVEPPSIVNDEEEETEPLLPVEFTLVER	188.34	7.38e-38	174.9	By MS/MS	By MS/MS	171012_C17_034_QHF_PTM_Rev01_#17_042_JMU07_K2	1	4440.19	0.186036	63.704	64.65	998480000	667730000	330740000	8	1	yes	yes	1	0	0	1	2.62	0.484		3	5				3	5	3;4;5	21184	330740000	667730000	12798
19021	Maltose-binding periplasmic protein	Ec100;P0AEX9	malE	24.5699	2.50111	NaN	24.4482	24.6917	NaN	-3.35218	2 Acetyl (K)	YENGKYDIKDVGVDNAGAK	138.05	2.2e-10	138.05	By MS/MS	By MS/MS	171012_C17_034_QHF_PTM_Rev01_#17_042_JMU19_K2	3	2139.01	0.0120278	40.938	41.449	49988000	27098000	22890000	14	19;834	no	no	2	0	0	2	1.25	0.433	6	2					3	5	2;3	13259	22890000	27098000	16271
19021	Maltose-binding periplasmic protein	Ec100;P0AEX9	malE	24.5699	2.50111	NaN	24.4482	24.6917	NaN	1.13117	2 Acetyl (K)	YENGKYDIKDVGVDNAGAK	138.05	2.2e-10	138.05	By MS/MS	By MS/MS	171012_C17_034_QHF_PTM_Rev01_#17_042_JMU19_K2	3	2139.01	0.0120278	40.938	41.449	49988000	27098000	22890000	14	19;834	no	no	2	0	0	2	1.25	0.433	6	2					3	5	2;3	13259	22890000	27098000	16271
11863	RNA polymerase sigma factor RpoD	P00579	rpoD	26.298	2.17073	NaN	26.0192	26.5769	NaN	0.244437	Acetyl (Protein N-term)	MEQNPQSQLK	123.86	2.57e-06	122.48	By MS/MS	By MS/MS	171012_C17_034_QHF_PTM_Rev01_#17_042_JMU19_i1	1	1243.59	0.586686	20.316	22.608	168110000	100100000	68009000	2	32	yes	yes	0	1	0	0	11	0				2			1	1	2	13169	68009000	100100000	10258
12791	Outer membrane protein F	P02931	ompF	24.2852	1.26324	NaN	22.1993	26.371	NaN	1.36955	Acetyl (K)	NATPITNKFTNTSGFANK	266.35	1.41e-58	258.49	By MS/MS	By MS/MS	171012_C17_034_QHF_PTM_Rev01_#17_042_JMU19_K2	2	1966.97	0.974854	41.457	42.346	91606000	86790000	4815700	3	65	yes	yes	1	0	0	1	2	0		3					1	2	2;3	14601	4815700	86790000	10888
3710	Multifunctional CCA protein;CCA-adding enzyme;2'-nucleotidase;2',3'-cyclic phosphodiesterase;Phosphatase	P06961	cca	27.0427	1.99791	NaN	26.6158	27.4696	NaN	0.295582	Acetyl (K)	EAWEVAQSVPTKAVVEAGFK	261.39	4.43e-59	247.67	By MS/MS	By MS/MS	171012_C17_034_QHF_PTM_Rev01_#17_042_JMU07_K2	2	2187.12	0.121184	57.921	59.105	288690000	185850000	102840000	5	120	yes	yes	1	0	0	1	2.2	0.4		4	1				2	3	2;3	19433	102840000	185850000	3212
14626	Histidine biosynthesis bifunctional protein HisIE;Phosphoribosyl-AMP cyclohydrolase;Phosphoribosyl-ATP pyrophosphatase	P06989	hisI	24.8143	2.20614	NaN	25.0568	24.5718	NaN	-0.140321	Acetyl (K)	SADPETSYTAKLYASGTK	346.63	1.56e-120	342.76	By MS/MS	By MS/MS	171012_C17_034_QHF_PTM_Rev01_#17_042_JMU07_K1	2	1930.92	0.916002	40.985	41.395	59838000	24937000	34901000	19	127	yes	yes	1	0	0	1	1.18	0.386	9	2					3	8	2;3	15632	34901000	24937000	12506
15960	Phosphoribosylformylglycinamidine cyclo-ligase	P08178	purM	21.975	1.20541	NaN	19.8171	24.1329	NaN	-0.0376759	Acetyl (K)	TDKTSLSYKDAGVDIDAGNALVGR	184.3	8.27e-26	176.76	By MS/MS	By MS/MS	171012_C17_034_QHF_PTM_Rev01_#17_042_JMU19_K2	2	2507.25	0.250361	44.069	44.993	19319000	18396000	923720	2	150	yes	yes	1	0	0	2	2	0		2					1	1	3	15538	923720	18396000	13621
14178	3-isopropylmalate dehydratase large subunit	P0A6A6	leuC	23.3862	1.63929	NaN	22.5429	24.2295	NaN	0.312548	Acetyl (K)	QPGKTFATMDHNVSTQTK	146.97	4.01e-11	141.06	By MS/MS	By MS/MS	171012_C17_034_QHF_PTM_Rev01_#17_042_JMU19_K3	2	2031.97	0.968389	22.947	23.611	25781000	19670000	6110700	4	194	yes	yes	1	0	0	1	2.5	0.5		2	2				2	2	3	7673	6110700	19670000	12100
15530	Glycerol kinase	P0A6F3	glpK	19.2805	2.42913	NaN	19.1678	19.3933	NaN	-0.10482	Acetyl (K)	SSEVYGQTNIGGKGGTR	100.19	0.00010396	94.803	By MS/MS	By MS/MS	171012_C17_034_QHF_PTM_Rev01_#17_042_JMU07_K2	1	1751.84	0.84384	19.286	19.421	1277500	688590	588950	2	209	yes	yes	1	0	0	1	1.5	0.5	1	1					1	1	2	5905	588950	688590	13245
3961	GTPase Der	P0A6P5	der	22.3752	1.60345	NaN	21.4989	23.2516	NaN	-0.291761	Acetyl (K)	EGENPYANKR	120.99	6.8e-05	117.58	By MS/MS	By MS/MS	171012_C17_034_QHF_PTM_Rev01_#17_042_JMU07_K1	1	1218.56	0.562914	11.059	10.989	12950000	9986600	2963600	2	235	yes	yes	1	0	0	1	1	0	2						1	1	2	3071	2963600	9986600	3439
6654	GTPase Der	P0A6P5	der	23.4496	2.14611	NaN	23.7127	23.1865	NaN	-0.291761	2 Acetyl (K)	GKITDAVEKFSVIK	230.14	2.06e-42	213.11	By MS/MS	By MS/MS	171012_C17_034_QHF_PTM_Rev01_#17_042_JMU19_K3	3	1617.9	0.897773	58.001	59.254	23294000	9546000	13748000	3	235	yes	yes	2	0	0	2	3	0			3				1	2	2;3	21917	13748000	9546000	5774
5103	Glucose-6-phosphate isomerase	P0A6T1	pgi	21.6177	1.11094	NaN	18.9744	24.261	NaN	-0.398019	Acetyl (K)	EVVEQEYRDQGKDPATLDYVVPFK	239.19	6.03e-52	228.5	By MS/MS	By MS/MS	171012_C17_034_QHF_PTM_Rev01_#17_042_JMU19_K2	2	2866.4	0.402504	50.751	51.904	20619000	20104000	515080	3	244	yes	yes	1	0	0	2	2	0		3					1	2	3;4	18033	515080	20104000	4417
17053	Glucose-1-phosphate adenylyltransferase	P0A6V1	glgC	22.56	2.52223	NaN	22.6664	22.4535	NaN	-0.367688	Acetyl (K)	TYNESLPPAKFVQDR	146.5	3.9e-08	137.99	By MS/MS	By MS/MS	171012_C17_034_QHF_PTM_Rev01_#17_042_JMU19_K2	1	1805.89	0.894813	46.519	46.981	12400000	5743500	6657000	7	248	yes	yes	1	0	0	1	1.6	0.49	2	3					4	1	2;3	14239	6657000	5743500	14549
14322	Translation initiation factor IF-2	P0A705	infB	22.7783	1.85679	NaN	23.276	22.2807	NaN	0.0519562	2 Acetyl (K)	QTLIDHLNQKNSGPDKLTLQR	225.84	2.66e-38	207.3	By MS/MS	By MS/MS	171012_C17_034_QHF_PTM_Rev01_#17_042_JMU19_K3	2	2502.32	0.319049	42.034	43.641	15252000	5095100	10157000	3	263	yes	yes	2	0	0	2	3	0			2				1	1	3	15812	10157000	5095100	12231
16161	Translation initiation factor IF-2	P0A705	infB	26.123	1.84017	NaN	25.53	26.7159	NaN	0.0519562	Acetyl (K)	TFVKRDPQEAER	106.54	0.00010112	92.285	By MS/MS	By MS/MS	171012_C17_034_QHF_PTM_Rev01_#17_042_JMU07_K3	1	1516.76	0.763405	14.116	14.561	158680000	110230000	48449000	3	263	yes	yes	1	0	0	2	3	0			3				1	2	2;3	4979	48449000	110230000	13791
1540	Peptide methionine sulfoxide reductase MsrB	P0A746	msrB	26.7508	1.61288	NaN	25.7257	27.776	NaN	-0.501196	Acetyl (Protein N-term)	ANKPSAEELKK	109.84	0.00011169	101.33	By MS/MS	By MS/MS	171012_C17_034_QHF_PTM_Rev01_#17_042_JMU07_i2	3	1255.68	0.677216	9.2186	10.125	285320000	229830000	55489000	3	277	yes	yes	0	1	0	2	12	0					3		1	2	2;3	5262	55489000	229830000	1287
17661	50S ribosomal protein L28	P0A7M2	rpmB	24.384	1.67018	NaN	23.5651	25.2028	NaN	-1.1748	Acetyl (K)	VIDKKGIDTVLAELR	109.08	6.79e-05	90.484	By MS/MS	By MS/MS	171012_C17_034_QHF_PTM_Rev01_#17_042_JMU07_K3	2	1710.99	0.987985	56.204	57.52	51031000	38620000	12411000	3	321	yes	yes	1	0	0	2	3	0			3				1	2	2;3	21708	12411000	38620000	15082
2937	30S ribosomal protein S2	P0A7V0	rpsB	22.5732	1.41238	NaN	21.1996	23.9468	NaN	-0.17631	Acetyl (K)	DLETQSQDGTFDKLTKK	202.03	7.76e-26	192.66	By MS/MS	By MS/MS	171012_C17_034_QHF_PTM_Rev01_#17_042_JMU19_K2	3	1994.98	0.979665	35.16	35.735	18578000	16170000	2408300	2	338	yes	yes	1	0	0	2	2	0		2					1	1	3	12309	2408300	16170000	2533
14858	Trigger factor	P0A850	tig	25.0375	2.15427	NaN	24.7618	25.3132	NaN	0.148621	2 Acetyl (K)	SELVNVAKKVR	229.53	4.83e-33	217.32	By MS/MS	By MS/MS	171012_C17_034_QHF_PTM_Rev01_#17_042_JMU07_K3	2	1325.77	0.7667	37.546	38.734	70137000	41690000	28447000	4	365	yes	yes	2	0	0	2	2.5	0.5		2	2				2	2	2	14080	28447000	41690000	12691
17049	Triosephosphate isomerase	P0A858	tpiA	24.2656	1.83402	NaN	23.7069	24.8243	NaN	-0.201556	Acetyl (K)	TYHKESDELIAKK	118.13	8.41e-05	101.7	By MS/MS	By MS/MS	171012_C17_034_QHF_PTM_Rev01_#17_042_JMU07_K3	3	1602.83	0.825337	15.24	15.601	43400000	29707000	13693000	2	368	yes	yes	1	0	0	2	3	0			2				1	1	3;4	5365	13693000	29707000	14545
9454	UPF0115 protein YfcN	P0A8B2	yfcN	21.5083	1.38783	NaN	20.1231	22.8935	NaN	0.475955	2 Acetyl (K)	KISEVPVKR	76.827	0.0031979	51.268	By MS/MS	By MS/MS	171012_C17_034_QHF_PTM_Rev01_#17_042_JMU07_K2	2	1138.67	0.671008	23.211	23.386	8933400	7791400	1142000	2	384	yes	yes	2	0	0	2	2	0		2					1	1	2	7356	1142000	7791400	8176
13787	Uronate isomerase	P0A8G3	uxaC	27.9225	2.82691	NaN	27.8572	27.9878	NaN	0.8276	Acetyl (K)	QFKLLGPDVGFDSINDRPMAEELSK	229.99	1.41e-42	221.96	By MS/MS	By MS/MS	171012_C17_034_QHF_PTM_Rev01_#17_042_JMU07_K3	2	2847.41	0.411295	58.837	60.005	509310000	266180000	243130000	4	397	yes	yes	1	0	0	2	3	0			4				2	2	3;4	22821	243130000	266180000	11760
8081	UPF0283 membrane protein YcjF	P0A8R7	ycjF	23.3158	1.17077	NaN	20.8348	25.7968	NaN	11.4918	Acetyl (K)	IDFDGPLEVDQNPKFR	228.07	1.3e-34	222.92	By MS/MS	By MS/MS	171012_C17_034_QHF_PTM_Rev01_#17_042_JMU19_K2	1	1930.94	0.942492	53.646	55.087	60164000	58294000	1870300	5	425	yes	yes	1	0	0	1	2.4	0.49		3	2				1	4	2;3	19160	1870300	58294000	7009
16065	UPF0283 membrane protein YcjF	P0A8R7	ycjF	26.1623	1.43974	NaN	24.6677	27.6569	NaN	11.4918	Acetyl (K)	TEPLKPR	83.614	0.026939	72.053	By MS/MS	By MS/MS	171012_C17_034_QHF_PTM_Rev01_#17_042_JMU07_K2	1	881.497	0.497067	14.472	14.376	238270000	211620000	26651000	3	425	yes	yes	1	0	0	1	1.67	0.471	1	2					1	2	2	4221	26651000	211620000	13713
15605	DNA-directed RNA polymerase subunit beta	P0A8V2	rpoB	25.5219	1.45877	NaN	24.1265	26.9173	NaN	0.444107	Acetyl (K)	STGSYSLVTQQPLGGKAQFGGQR	368.32	3.33e-147	361.59	By MS/MS	By MS/MS	171012_C17_034_QHF_PTM_Rev01_#17_042_JMU19_K2	1	2408.21	0.208436	42.706	43.827	145050000	126740000	18315000	5	434	yes	yes	1	0	0	1	2.2	0.4		4	1				2	3	2;3	15123	18315000	126740000	13309
15899	Cell division protein FtsZ	P0A9A6	ftsZ	21.9678	1.69219	NaN	21.2665	22.669	NaN	0.0352306	Acetyl (K)	TAVGQTIQIGSGITKGLGAGANPEVGR	122.53	7.83e-11	114.82	By MS/MS	By MS/MS	171012_C17_034_QHF_PTM_Rev01_#17_042_JMU19_K2	1	2593.38	0.382378	50.279	51.352	9191400	6668800	2522700	2	473	yes	yes	1	0	0	1	2	0		2					1	1	3	17889	2522700	6668800	13567
7895	Isocitrate lyase	P0A9G6	aceA	22.8614	3.16694	NaN	22.8858	22.8369	NaN	2.68871	Acetyl (K)	HYVEKVQQPEFAAAK	157.86	1.14e-11	142.32	By MS/MS	By MS/MS	171012_C17_034_QHF_PTM_Rev01_#17_042_JMU19_K3	2	1785.9	0.904984	25.321	26.819	15242000	7492100	7750400	2	488	yes	yes	1	0	0	1	3	0			2				1	1	3	8960	7750400	7492100	6849
19282	Aldehyde-alcohol dehydrogenase;Alcohol dehydrogenase;Acetaldehyde dehydrogenase [acetylating];Pyruvate-formate-lyase deactivase	P0A9Q7	adhE	24.8798	1.78298	NaN	24.2355	25.5241	NaN	0.0682201	Acetyl (K)	YNANDNPTKQTAFSQYDRPQAR	134.32	7.07e-12	131.04	By MS/MS	By MS/MS	171012_C17_034_QHF_PTM_Rev01_#17_042_JMU19_K3	1	2626.22	0.216041	27.896	28.857	68004000	48252000	19752000	5	518	yes	yes	1	0	0	2	2.5	0.5		2	2				2	2	3	9750	19752000	48252000	16491
17843	Uncharacterized HTH-type transcriptional regulator YiaG	P0A9V5	yiaG	21.4691	1.85981	NaN	21.0033	21.9349	NaN	NaN	Acetyl (K)	VKPSSAELK	51.346	0.076113	30.046	By MS/MS	By MS/MS	171012_C17_034_QHF_PTM_Rev01_#17_042_JMU07_K2	2	999.56	0.560061	15.87	15.795	6111300	4009300	2102000	2	529	yes	yes	1	0	0	1	2	0		2					1	1	2	4755	2102000	4009300	15238
14564	Transcriptional regulatory protein OmpR	P0AA16	ompR	21.4091	2.68362	NaN	21.4788	21.3395	NaN	0.229053	Acetyl (K)	RQANELPGAPSQEEAVIAFGKFK	115.55	3.14e-08	107.84	By MS/MS	By MS/MS	171012_C17_034_QHF_PTM_Rev01_#17_042_JMU07_K3	2	2528.3	0.302337	51.696	53.259	5576100	2653500	2922600	2	539	yes	yes	1	0	0	2	3	0			2				1	1	3	19902	2922600	2653500	12451
13107	Universal stress protein D	P0AAB8	uspD	22.7164	1.51046	NaN	21.614	23.8188	NaN	0.550017	Acetyl (K)	NKSDNKLYK	102.06	0.0002771	88.658	By MS/MS	By MS/MS	171012_C17_034_QHF_PTM_Rev01_#17_042_JMU19_K3	3	1150.6	0.598237	8.9839	9.2019	18006000	14797000	3209700	3	550	yes	yes	1	0	0	2	3	0			3				1	2	2;3	2553	3209700	14797000	11171
12422	RNA polymerase-binding transcription factor DksA	P0ABS1	dksA	26.6073	1.27768	NaN	24.397	28.8175	NaN	0.835752	Acetyl (Protein N-term)	MQEGQNRK	123.69	0.00041527	97.275	By MS/MS	By MS/MS	171012_C17_034_QHF_PTM_Rev01_#17_042_JMU19_i2	1	1031.48	0.481827	6.029	6.7465	495180000	473080000	22092000	3	634	yes	yes	0	1	0	1	11.7	0.471				1	2		1	2	2	2495	22092000	473080000	10628
15555	Cell division protein FtsX	P0AC30	ftsX	23.9531	2.36314	NaN	23.7901	24.1162	NaN	NaN	Acetyl (K)	SSPKPVNR	116.54	0.0039621	97.065	By MS/MS	By MS/MS	171012_C17_034_QHF_PTM_Rev01_#17_042_JMU07_K1	1	925.498	0.498129	7.4563	7.2497	32689000	18184000	14505000	3	646	yes	yes	1	0	0	1	1.33	0.471	2	1					1	2	2	1702	14505000	18184000	13268
3560	Zinc uptake regulation protein	P0AC51	zur	23.4633	1.23053	NaN	21.2895	25.6371	NaN	-0.711823	Acetyl (K)	EAEPQAKPPTVYR	107.97	0.00045246	104.11	By MS/MS	By MS/MS	171012_C17_034_QHF_PTM_Rev01_#17_042_JMU19_K1	1	1526.77	0.772907	22.534	22.628	54748000	52185000	2563200	6	652	yes	yes	1	0	0	1	1.4	0.49	3	2					2	3	2;3	7027	2563200	52185000	3081
14844	Hemolysin expression-modulating protein Hha	P0ACE3	hha	21.6429	1.77922	NaN	22.2083	21.0776	NaN	NaN	Acetyl (K)	SEKPLTKTDYLMR	111.83	0.00022747	100.89	By MS/MS	By MS/MS	171012_C17_034_QHF_PTM_Rev01_#17_042_JMU07_K3	2	1622.83	0.833793	31.943	32.704	7058700	2213000	4845700	2	673	yes	yes	1	0	0	2	2.5	0.5		1	1				1	1	3	11624	4845700	2213000	12681
5537	Heat shock protein 15	P0ACG8	hslR	27.8748	1.82509	NaN	28.5299	27.2197	NaN	-11.843	Acetyl (K)	FKHGDSE	104.21	0.016544	104.21	By MS/MS	By MS/MS	171012_C17_034_QHF_PTM_Rev01_#17_042_JMU19_K3	1	860.366	0.366446	6.2955	6.3204	543860000	156290000	387570000	5	679	yes	yes	1	0	0	1	2	0.894	2	1	2				3	2	2	1505	387570000	156290000	4801
2441	Protein YihD	P0ADP9	yihD	26.53	1.36864	NaN	24.7441	28.316	NaN	-0.987526	Acetyl (K)	DAVIPGLQKDYEEDFKTALLR	223.97	1.28e-37	211.83	By MS/MS	By MS/MS	171012_C17_034_QHF_PTM_Rev01_#17_042_JMU19_K2	2	2462.27	0.269305	60.447	61.554	362270000	334170000	28100000	7	747	yes	yes	1	0	0	2	2.43	0.495		4	3				2	5	2;3;4	22096	28100000	334170000	2082
16839	Negative regulator of flagellin synthesis	P0AEM4	flgM	23.301	1.50151	NaN	22.1466	24.4553	NaN	-10.0145	Acetyl (K)	TSPLKPVSTVQPR	119.45	0.0001696	112.32	By MS/MS	By MS/MS	171012_C17_034_QHF_PTM_Rev01_#17_042_JMU07_K2	1	1450.81	0.814378	30.796	31.178	27646000	23003000	4643000	5	810	yes	yes	1	0	0	1	1.75	0.433	1	3					1	3	2;3	9937	4643000	23003000	14359
4933	DNA gyrase subunit A	P0AES4	gyrA	22.107	2.65662	NaN	22.0305	22.1836	NaN	-0.071847	Acetyl (K)	ETIIVHEIPYQVNKAR	136.39	7.88e-08	130.49	By MS/MS	By MS/MS	171012_C17_034_QHF_PTM_Rev01_#17_042_JMU07_K3	1	1951.05	0.0527109	37.687	39.29	9047200	4763500	4283800	2	822	yes	yes	1	0	0	1	3	0			2				1	1	3	14366	4283800	4763500	4272
12299	Protein mrp	P0AF08	mrp	26.0106	2.40563	NaN	25.85	26.1712	NaN	-0.311957	Acetyl (Protein N-term)	MNEQSQAK	110.81	0.0016512	109.3	By MS/MS	By MS/MS	171012_C17_034_QHF_PTM_Rev01_#17_042_JMU07_i1	1	976.428	0.428395	7.9082	8.7482	136050000	75563000	60484000	2	840	yes	yes	0	1	0	0	11	0				2			1	1	2	4217	60484000	75563000	10545
13743	NADH-quinone oxidoreductase subunit B	P0AFC7	nuoB	29.0352	1.62772	NaN	30.1105	27.9599	NaN	0.581235	Acetyl (K)	QEIVTDPLEQEVNKNVFMGK	446.46	8.18e-206	435.02	By MS/MS	By MS/MS	171012_C17_034_QHF_PTM_Rev01_#17_042_JMU07_K1	2	2359.17	0.172962	58.996	59.792	1420300000	261080000	1159200000	8	862	yes	yes	1	0	0	1	1.88	0.781	3	3	2				5	3	2;3	20282	1159200000	261080000	11725
11481	Exopolyphosphatase	P0AFL6	ppx	26.4212	2.4429	NaN	26.2715	26.5709	NaN	-0.676479	Acetyl (K)	LVKEVLR	73.039	0.063324	8.2624	By MS/MS	By MS/MS	171012_C17_034_QHF_PTM_Rev01_#17_042_JMU07_K2	1	897.565	0.564752	23.849	24.911	180690000	99685000	81005000	2	882	yes	yes	1	0	0	1	2.5	0.5		1	1				1	1	2	7850	81005000	99685000	9961
15040	Transcription termination factor Rho	P0AG30	rho	23.0981	1.51004	NaN	21.9761	24.2202	NaN	-0.440456	Acetyl (K)	SGTRKEELLTTQEELQK	125.12	7.5e-07	120.02	By MS/MS	By MS/MS	171012_C17_034_QHF_PTM_Rev01_#17_042_JMU19_K3	2	2031.05	0.0484133	29.125	30.771	23669000	19543000	4125400	2	915	yes	yes	1	0	0	2	3	0			2				1	1	3	10550	4125400	19543000	12847
3724	30S ribosomal protein S17	P0AG63	rpsQ	23.1575	2.18204	NaN	22.9183	23.3968	NaN	0.32108	Acetyl (K)	ECRPLSKTK	59.067	0.015075	23.526	By MS/MS	By MS/MS	171012_C17_034_QHF_PTM_Rev01_#17_042_JMU19_K3	2	1159.6	0.601942	8.4031	8.5679	18971000	11044000	7926900	2	922	yes	yes	1	0	0	2	3	0			2				1	1	3	2332	7926900	11044000	3225
1546	Protein translocase subunit SecY	P0AGA2	secY	24.4205	1.87471	NaN	23.9086	24.9325	NaN	NaN	Acetyl (K)	ANLKGYGR	143.85	0.00045514	76.86	By MS/MS	By MS/MS	171012_C17_034_QHF_PTM_Rev01_#17_042_JMU07_K2	1	919.488	0.487565	14.124	14.182	47767000	32020000	15747000	3	932	yes	yes	1	0	0	1	2.33	0.471		2	1				1	2	2	4181	15747000	32020000	1291
6671	Uncharacterized tRNA/rRNA methyltransferase YfiF	P0AGJ5	yfiF	24.0421	1.75746	NaN	23.3818	24.7024	NaN	0.172828	2 Acetyl (K)	GKSGKVK	101.54	0.012727	62.75	By MS/MS	By MS/MS	171012_C17_034_QHF_PTM_Rev01_#17_042_JMU19_K1	3	786.46	0.459953	6.5888	6.3822	38230000	27300000	10930000	3	950	yes	yes	2	0	0	2	1.33	0.471	2	1					1	2	2	1425	10930000	27300000	5786
5275	4-hydroxybenzoate octaprenyltransferase	P0AGK1	ubiA	22.8869	2.19528	NaN	22.6576	23.1163	NaN	NaN	Acetyl (K)	FDGHVKR	69.998	0.040836	62.778	By MS/MS	By MS/MS	171012_C17_034_QHF_PTM_Rev01_#17_042_JMU19_K3	1	899.461	0.46135	8.6586	8.8234	15709000	9092600	6616400	2	953	yes	yes	1	0	0	1	3	0			2				1	1	3	2423	6616400	9092600	4572
931	50S ribosomal protein L18	P0C018	rplR	25.8365	1.1455	NaN	22.9212	28.7518	NaN	-0.0982456	Acetyl (K)	AIAEQLKYTGNKDAAAAVGK	261.98	6.75e-59	209.41	By MS/MS	By MS/MS	171012_C17_034_QHF_PTM_Rev01_#17_042_JMU19_K3	3	2060.09	0.0902186	32.58	33.79	459970000	452030000	7942900	6	960	yes	yes	1	0	0	2	2.5	0.5		3	3				2	4	2;3	11664	7942900	452030000	795
15451	Chorismate synthase	P12008	aroC	23.3199	2.41971	NaN	23.1805	23.4593	NaN	0.00230503	Acetyl (K)	SQDYSAIKDVFRPGHADYTYEQK	253.39	4.37e-50	239.5	By MS/MS	By MS/MS	171012_C17_034_QHF_PTM_Rev01_#17_042_JMU07_K3	2	2759.28	0.282723	43.284	44.891	21040000	11533000	9506900	2	996	yes	yes	1	0	0	2	3	0			2				1	1	4	16565	9506900	11533000	13180
15726	Glutamine--fructose-6-phosphate aminotransferase [isomerizing]	P17169	glmS	21.2111	1.89225	NaN	20.7841	21.6382	NaN	-0.103539	Acetyl (K)	SVNIFDKTGAEVKR	71.692	0.0020157	60.904	By MS/MS	By MS/MS	171012_C17_034_QHF_PTM_Rev01_#17_042_JMU19_K3	2	1604.85	0.85222	34.292	35.991	5069500	3263900	1805600	2	1047	yes	yes	1	0	0	2	3	0			2				1	1	3	12631	1805600	3263900	13411
6439	Uncharacterized protein YciG;Uncharacterized protein YmdF	P21361;P56614	yciG;ymdF	25.2184	1.7313	NaN	25.954	24.4828	NaN	1.11819	Acetyl (K)	GGQHSGGNFKNDPQR	192.18	1.1e-24	185.65	By MS/MS	By MS/MS	171012_C17_034_QHF_PTM_Rev01_#17_042_JMU07_K3	1	1639.75	0.745129	7.3283	7.4398	88451000	23445000	65005000	3	1076	yes	no	1	0	0	1	3	0			3				2	1	2;3	2051	65005000	23445000	5582
9675	Ribonuclease R	P21499	rnr	20.6126	1.96191	NaN	20.2591	20.9661	NaN	0.336939	Acetyl (K)	KVNFEPDSAFR	88.681	0.016696	82.09	By MS/MS	By MS/MS	171012_C17_034_QHF_PTM_Rev01_#17_042_JMU19_K2	1	1350.66	0.656815	36.663	37.288	3303500	2048500	1254900	2	1078	yes	yes	1	0	0	1	2	0		2					1	1	2	12852	1254900	2048500	8369
18299	DNA repair protein RadA	P24554	radA	24.4893	1.48277	NaN	23.2225	25.7561	NaN	0.451503	Acetyl (K)	VQKLSDISLEELPR	194.7	6.11e-25	181.03	By MS/MS	By MS/MS	171012_C17_034_QHF_PTM_Rev01_#17_042_JMU19_K2	1	1667.91	0.909401	50.293	51.365	66460000	56672000	9787500	4	1142	yes	yes	1	0	0	1	2	0		4					2	2	2;3	17851	9787500	56672000	15634
6595	L-serine dehydratase 2	P30744	sdaB	28.6754	2.09731	NaN	28.3154	29.0354	NaN	NaN	Acetyl (K)	GISTEGVLPGKLR	269.59	2.71e-47	225.24	By MS/MS	By MS/MS	171012_C17_034_QHF_PTM_Rev01_#17_042_JMU07_K2	1	1367.78	0.777264	40.248	41.574	884250000	550220000	334020000	7	1218	yes	yes	1	0	0	1	2.57	0.495		3	4				3	4	2;3	13451	334020000	550220000	5723
7961	Transcriptional regulatory protein BasR	P30843	basR	27.1279	1.49412	NaN	25.7608	28.4949	NaN	-0.123447	Acetyl (K)	IAGLDVGADDYLVKPFALEELHAR	177.87	7.68e-26	174.28	By MS/MS	By MS/MS	171012_C17_034_QHF_PTM_Rev01_#17_042_JMU19_K3	1	2653.38	0.375167	61.207	62.396	435140000	378290000	56857000	3	1220	yes	yes	1	0	0	1	3	0			3				1	2	3;4	23383	56857000	378290000	6907
15338	GTP-binding protein TypA/BipA	P32132	typA	22.9775	1.23	NaN	20.8461	25.1089	NaN	-0.0731983	2 Acetyl (K)	SNDLTVNCLTGKKLTNMR	212.69	6.42e-35	191.73	By MS/MS	By MS/MS	171012_C17_034_QHF_PTM_Rev01_#17_042_JMU19_K2	2	2148.07	0.0667227	49.339	50.467	38071000	36186000	1885000	5	1255	yes	yes	2	0	0	2	2	0.632	1	3	1				1	4	2;3	16987	1885000	36186000	13088
9483	UPF0033 protein YeeD	P33014	yeeD	26.4164	1.67668	NaN	25.5425	27.2904	NaN	NaN	Acetyl (K)	KLDVVTQVCPFPLIEAK	279.86	8.6e-69	233.27	By MS/MS	By MS/MS	171012_C17_034_QHF_PTM_Rev01_#17_042_JMU19_K2	2	1998.09	0.0859848	60.444	61.444	213010000	164140000	48872000	5	1273	yes	yes	1	0	0	1	2.2	0.4		4	1				3	2	2;3	21902	48872000	164140000	8201
4077	23S rRNA (guanine(745)-N(1))-methyltransferase	P36999	rlmA	22.2798	2.85403	NaN	22.2308	22.3288	NaN	-0.261013	Acetyl (K)	EGYVNLLPVQHKR	78.486	0.0029419	78.486	By MS/MS	By MS/MS	171012_C17_034_QHF_PTM_Rev01_#17_042_JMU19_K3	1	1593.86	0.862725	35.205	36.855	10190000	5267800	4922000	2	1316	yes	yes	1	0	0	1	3	0			2				1	1	3	12974	4922000	5267800	3541
12604	Aldehyde dehydrogenase B	P37685	aldB	26.7711	1.76897	NaN	27.4871	26.0551	NaN	-0.368773	Acetyl (Protein N-term)	MTNNPPSAQIKPGEYGFPLK	184.99	1.11e-19	177.26	By MS/MS	By MS/MS	171012_C17_034_QHF_PTM_Rev01_#17_042_JMU07_i1	2	2230.11	0.109239	48.538	51.086	257850000	69723000	188130000	7	1345	yes	yes	0	1	0	1	11.5	0.5				3	3		4	2	2;3	33806	188130000	69723000	10750
11021	Flap endonuclease Xni	P38506	ygdG	22.0118	2.07929	NaN	21.7238	22.2999	NaN	-0.326667	Acetyl (K)	LPDYKAGRPPMPEELHDEMPALR	67.614	0.00041954	65.331	By MS/MS	By MS/MS	171012_C17_034_QHF_PTM_Rev01_#17_042_JMU19_K3	1	2703.31	0.314892	44.624	46.283	8626900	5163500	3463400	2	1363	yes	yes	1	0	0	2	3	0			2				1	1	4	16823	3463400	5163500	9564
7029	Glutathionyl-hydroquinone reductase YqjG	P42620	yqjG	21.975	1.61843	NaN	22.8064	21.1436	NaN	0.314338	Acetyl (K)	GQLIDGVWHDTWYDTKSTGGK	165.1	1.72e-17	153.31	By MS/MS	By MS/MS	171012_C17_034_QHF_PTM_Rev01_#17_042_JMU07_K3	2	2405.13	0.128789	48.716	50.327	9651900	2316600	7335400	2	1418	yes	yes	1	0	0	1	3	0			2				1	1	3	18775	7335400	2316600	6093
5064	ABC transporter ATP-binding protein uup	P43672	uup	21.5581	1.55033	NaN	20.6039	22.5124	NaN	-0.0890493	Acetyl (K)	EVMGTAKMQVEEASR	201.48	5.75e-25	198.69	By MS/MS	By MS/MS	171012_C17_034_QHF_PTM_Rev01_#17_042_JMU19_K2	1	1706.8	0.796755	31.888	32.363	7576600	5983000	1593600	2	1422	yes	yes	1	0	0	1	2	0		2					1	1	2	11102	1593600	5983000	4383
9632	ABC transporter ATP-binding protein uup	P43672	uup	22.6349	1.70718	NaN	21.9369	23.3329	NaN	-0.0890493	2 Acetyl (K)	KTEEAAAAKAETVKR	110.35	8.15e-05	99.493	By MS/MS	By MS/MS	171012_C17_034_QHF_PTM_Rev01_#17_042_JMU07_K3	3	1685.89	0.894813	17.029	17.243	14581000	10566000	4014900	3	1422	yes	yes	2	0	0	3	2.67	0.471		1	2				1	2	3	5858	4014900	10566000	8331
2867	Ribosomal RNA small subunit methyltransferase H	P60390	rsmH	25.014	1.74782	NaN	24.3116	25.7164	NaN	-0.0848427	Acetyl (K)	DKFKHPATR	65.719	0.0065405	65.719	By MS/MS	By MS/MS	171012_C17_034_QHF_PTM_Rev01_#17_042_JMU07_K3	2	1140.6	0.603991	8.3685	8.5333	75956000	55134000	20822000	2	1471	yes	yes	1	0	0	2	3	0			2				1	1	3	2488	20822000	55134000	2472
9643	UPF0325 protein YaeH	P62768	yaeH	23.0254	2.07147	NaN	23.3322	22.7186	NaN	0.115602	Acetyl (K)	KTVVADGVGQGYKEVQEISPNLR	215.89	7.69e-30	208.53	By MS/MS	By MS/MS	171012_C17_034_QHF_PTM_Rev01_#17_042_JMU07_K3	2	2528.32	0.323466	42.25	43.857	17463000	6902100	10561000	2	1502	yes	yes	1	0	0	2	3	0			2				1	1	3	16179	10561000	6902100	8341
306	Chaperone protein ClpB	P63284;P63284-2	clpB	21.9277	1.1358	NaN	19.397	24.4583	NaN	1.44397	Acetyl (K)	ADGAMDAGNMLKPALAR	278.55	1.21e-69	262.41	By MS/MS	By MS/MS	171012_C17_034_QHF_PTM_Rev01_#17_042_JMU19_K2	1	1742.84	0.844374	45.078	46.098	23741000	23051000	690370	3	1507;1508	no	no	1	0	0	1	2	0		3					1	2	2;3	15935	690370	23051000	265
306	Chaperone protein ClpB	P63284;P63284-2	clpB	21.9277	1.1358	NaN	19.397	24.4583	NaN	1.38273	Acetyl (K)	ADGAMDAGNMLKPALAR	278.55	1.21e-69	262.41	By MS/MS	By MS/MS	171012_C17_034_QHF_PTM_Rev01_#17_042_JMU19_K2	1	1742.84	0.844374	45.078	46.098	23741000	23051000	690370	3	1507;1508	no	no	1	0	0	1	2	0		3					1	2	2;3	15935	690370	23051000	265
12326	UPF0337 protein YjbJ	P68206	yjbJ	25.1961	1.62662	NaN	26.1316	24.2606	NaN	-1.75865	Acetyl (Protein N-term)	MNKDEAGGNWK	147.91	4.34e-09	133.7	By MS/MS	By MS/MS	171012_C17_034_QHF_PTM_Rev01_#17_042_JMU07_i2	2	1290.57	0.566285	15.864	17.813	93615000	20099000	73516000	2	1556	yes	yes	0	1	0	1	12	0					2		1	1	2	10680	73516000	20099000	10559
1093	Translation initiation factor IF-1	P69222	infA	27.2216	1.51461	NaN	25.9131	28.53	NaN	0.289351	Acetyl (Protein N-term)	AKEDNIEMQGTVLETLPNTMFR	345.63	1.34e-114	322.21	By MS/MS	By MS/MS	171012_C17_034_QHF_PTM_Rev01_#17_042_JMU19_i2	1	2578.24	0.240724	59.192	61.266	450800000	387610000	63187000	3	1562	yes	yes	0	1	0	1	12	0					3		1	2	2;3	42587	63187000	387610000	933
16300	Sec-independent protein translocase protein TatA	P69428	tatA	21.0654	1.74738	NaN	20.4733	21.6576	NaN	0.428396	Acetyl (K)	TIADKQADTNQEQAK	196.11	8.76e-25	182.2	By MS/MS	By MS/MS	171012_C17_034_QHF_PTM_Rev01_#17_042_JMU19_K1	2	1701.82	0.816957	11.802	11.732	4763800	3308100	1455700	2	1567	yes	yes	1	0	0	1	1	0	2						1	1	2	3270	1455700	3308100	13913
6663	Ribosomal RNA large subunit methyltransferase K/L;23S rRNA m2G2445 methyltransferase;23S rRNA m7G2069 methyltransferase	P75864	rlmL	19.6501	1.57442	NaN	18.8273	20.473	NaN	0.284643	2 Acetyl (K)	GKNQYQKLGEK	133.89	3.18e-08	93.891	By MS/MS	By MS/MS	171012_C17_034_QHF_PTM_Rev01_#17_042_JMU19_K2	3	1375.71	0.709579	26.263	26.123	1920500	1455400	465130	3	1607	yes	yes	2	0	0	2	1.33	0.471	2	1					2	1	2	6167	465130	1455400	5781
18928	Ribosomal RNA large subunit methyltransferase K/L;23S rRNA m2G2445 methyltransferase;23S rRNA m7G2069 methyltransferase	P75864	rlmL	22.2656	1.93689	NaN	22.6701	21.8611	NaN	0.284643	2 Acetyl (K)	YADWVVVQEYAPPKTIDAHKAR	94.384	1.84e-05	91.622	By MS/MS	By MS/MS	171012_C17_034_QHF_PTM_Rev01_#17_042_JMU07_K3	2	2640.33	0.333637	51.71	53.22	10483000	3809300	6673800	3	1607	yes	yes	2	0	0	2	3	0			3				2	1	3;4	19903	6673800	3809300	16187
10665	Uncharacterized protein YcjX	P76046	ycjX	23.7164	3.60684	NaN	23.7256	23.7071	NaN	13.5764	Acetyl (K)	LKNELNALVNR	141.88	2.39e-08	126.73	By MS/MS	By MS/MS	171012_C17_034_QHF_PTM_Rev01_#17_042_JMU07_K3	1	1324.75	0.746298	37.824	38.988	27566000	13695000	13871000	4	1627	yes	yes	1	0	0	1	2.5	0.5		2	2				2	2	2	14266	13871000	13695000	9249
3736	Uncharacterized protein YeaC	P76231	yeaC	26.1571	3.91956	NaN	26.1522	26.1621	NaN	NaN	Acetyl (K)	EDFGISAKPIAMFK	237.68	2.11e-42	226.46	By MS/MS	By MS/MS	171012_C17_034_QHF_PTM_Rev01_#17_042_JMU07_K2	2	1594.81	0.806516	58.636	59.636	149660000	75088000	74575000	5	1651	yes	yes	1	0	0	1	2.2	0.4		4	1				3	2	2;3	19716	74575000	75088000	3235
14240	Uncharacterized protein YeaC	P76231	yeaC	27.4335	2.11568	NaN	27.1033	27.7636	NaN	NaN	Acetyl (K)	QQLKEDFGISAKPIAMFK	149.34	3.91e-10	140.29	By MS/MS	By MS/MS	171012_C17_034_QHF_PTM_Rev01_#17_042_JMU19_K3	3	2092.1	0.102698	53.966	55.532	372060000	227870000	144180000	4	1651	yes	yes	1	0	0	2	2.75	0.433		1	3				1	3	3;4	20235	144180000	227870000	12157
17656	Ethanolamine utilization protein EutQ	P76555	eutQ	25.2387	1.36701	NaN	23.5333	26.9441	NaN	0.326854	Acetyl (K)	VIDGSSVKFGR	121.5	2.21e-05	108.12	By MS/MS	By MS/MS	171012_C17_034_QHF_PTM_Rev01_#17_042_JMU07_K3	1	1205.64	0.640436	27.344	27.825	141260000	129120000	12140000	3	1684	yes	yes	1	0	0	1	2.33	0.471		2	1				1	2	2;3	9924	12140000	129120000	15077
5870	Protein CsiD	P76621	csiD	21.0542	1.87122	NaN	20.6093	21.4992	NaN	-12.6168	Acetyl (K)	FVVKNVDNSDSYLR	131.37	1e-06	116.4	By MS/MS	By MS/MS	171012_C17_034_QHF_PTM_Rev01_#17_042_JMU19_K2	1	1696.84	0.842049	39.644	40.418	4563700	2964100	1599600	2	1693	yes	yes	1	0	0	1	2	0		2					1	1	2	13927	1599600	2964100	5086
11825	Uncharacterized HTH-type transcriptional regulator YdcI	P77171	ydcI	22.1984	1.7878	NaN	21.6299	22.7669	NaN	0.10272	Acetyl (K)	MEKNSLFSQR	154.24	7.85e-08	146.32	By MS/MS	By MS/MS	171012_C17_034_QHF_PTM_Rev01_#17_042_JMU19_K2	1	1280.62	0.618321	30.062	30.387	10382000	7137200	3245300	2	1698	yes	yes	1	0	0	1	2	0		2					1	1	2	10447	3245300	7137200	10238
3866	Putative cyclic-di-GMP phosphodiesterase YlaB	P77473	ylaB	19.5242	1.79838	NaN	19.0362	20.0122	NaN	NaN	Acetyl (K)	EFADPKTSAPIISR	104.24	0.00059626	91.668	By MS/MS	By MS/MS	171012_C17_034_QHF_PTM_Rev01_#17_042_JMU19_K2	1	1572.81	0.814772	38.155	38.88	1595200	1057500	537630	2	1730	yes	yes	1	0	0	1	2	0		2					1	1	2	13384	537630	1057500	3354
15114	Uncharacterized electron transport protein YkgF	P77536	ykgF	22.0754	2.12529	NaN	21.8155	22.3352	NaN	-12.757	2 Acetyl (K)	SIKTSNTDFKTR	200.44	3.52e-23	172.43	By MS/MS	By MS/MS	171012_C17_034_QHF_PTM_Rev01_#17_042_JMU19_K2	2	1480.75	0.752172	23.103	23.278	8982300	5291500	3690800	2	1736	yes	yes	2	0	0	2	2	0		2					1	1	2	7860	3690800	5291500	12908
16837	Uncharacterized electron transport protein YkgF	P77536	ykgF	27.5464	2.10528	NaN	27.886	27.2069	NaN	-12.757	Acetyl (K)	TSNTDFKTR	98.044	0.0004004	95.341	By MS/MS	By MS/MS	171012_C17_034_QHF_PTM_Rev01_#17_042_JMU19_K1	1	1110.53	0.530552	11.52	11.462	402960000	154910000	248040000	5	1736	yes	yes	1	0	0	1	2	0.894	2	1	2				2	3	2	3230	248040000	154910000	14357
6657	Uncharacterized protein YibT	Q2M7R5	yibT	20.5232	1.57478	NaN	19.6645	21.3819	NaN	0.358989	Acetyl (K)	GKLGENVPLLIDK	94.122	0.0027908	85.901	By MS/MS	By MS/MS	171012_C17_034_QHF_PTM_Rev01_#17_042_JMU19_K2	2	1436.82	0.82388	50.045	51.118	3563700	2732700	831020	2	1774	yes	yes	1	0	0	1	2	0		2					1	1	2	17752	831020	2732700	5776
[truncated: 6 more columns]

## Sheet: D) GNAT3
Dataset EV2: (D) Unique acetylated peptides identified only after GNAT overexpression from two biological replicates. Average log2 intensities are shown (yellow) as well as average log2 ratio of protein abundance from GNAT-MBP compared to MBP expression (orange). Protein groups and peptides were identified at 1% FDR. Modified peptides with a score > 40 and delta score > 6 were used. Only peptides…
				average intensity acetylated peptide		Intensity acetylated peptide replicates				protein group
						Rep 1		Rep 2
id	Protein Names	Proteins	Gene Names	GNAT3-MBP	neg log10 p-value	EV (L) JMU03	Construct (H) JMU03	Construct (L) JMU15	EV (H) JMU15	log2ratio (GNAT3-MBP/EV-MBP)	Modifications	Sequence	Score	PEP	Delta score	Identification type JMU03	Identification type JMU15	Raw file	K Count	Mass	Mass Fractional Part	Retention time	Calibrated retention time	Intensity	Intensity L	Intensity H	MS/MS Count	Protein Groups	Unique (Groups)	Unique (Proteins)	Acetyl (K)	Acetyl (Protein N-term)	Oxidation (M)	Missed cleavages	Fraction Average	Fraction Std. Dev.	Fraction 1	Fraction 2	Fraction 3	Fraction 11	Fraction 12	Fraction 13	Experiment JMU03	Experiment JMU15	Charges	MS/MS scan number	Intensity JMU03	Intensity JMU15	Peptide ID
3145		At4G19985		21.8166	1.43137	NaN	20.546	23.0873	NaN	21.1637	Acetyl (K)	DSNVEKIVDMK	183	3.15e-16	169.65	By MS/MS	By MS/MS	171012_C17_034_QHF_PTM_Rev01_#17_042_JMU15_K2	2	1318.64	0.643867	43.788	44.137	10443000	8911600	1530900	4	1	yes	yes	1	0	0	1	1.33	0.471	2	1					1	2	2	14034	1530900	8911600	2704
11101		At4G19985		25.9333	1.77471	NaN	25.2488	26.6178	NaN	21.1637	Acetyl (K)	LSEKDSNVEK	147.37	3.02e-11	139.72	By MS/MS	By MS/MS	171012_C17_034_QHF_PTM_Rev01_#17_042_JMU03_K1	2	1189.58	0.582647	10.92	10.834	142850000	102980000	39870000	3	1	yes	yes	1	0	0	1	1.33	0.471	2	1					2	1	2	3032	39870000	102980000	9568
12731	Cystathionine gamma-synthase	P00935	metB	21.8858	1.37608	NaN	23.334	20.4376	NaN	0.259275	Acetyl (K)	NAQAIVKYLQTQPLVK	121.99	4.24e-06	82.991	By MS/MS	By MS/MS	171012_C17_034_QHF_PTM_Rev01_#17_042_JMU03_K3	2	1855.06	0.0567336	58.009	59.286	11994000	1420100	10574000	2	37	yes	yes	1	0	0	1	3	0			2				1	1	3	21121	10574000	1420100	10776
6355	ATP-dependent Clp protease ATP-binding subunit ClpX	P0A6H1	clpX	20.2832	1.43813	NaN	21.4462	19.1201	NaN	1.18784	Acetyl (K)	GIVYIDEIDKISR	143.79	1.94e-08	126.76	By MS/MS	By MS/MS	171012_C17_034_QHF_PTM_Rev01_#17_042_JMU03_K2	1	1561.84	0.835173	53.719	55.216	3427100	569800	2857300	2	205	yes	yes	1	0	0	1	2	0		2					1	1	2	20256	2857300	569800	5489
201	Translation initiation factor IF-2	P0A705;P0A705-3;P0A705-2	infB	22.0049	2.15526	NaN	22.2467	21.7632	NaN	0.655561	Acetyl (K)	AAQVPVVVAVNKIDKPEADPDR	51.029	0.0049201	42.028	By MS/MS	By MS/MS	171012_C17_034_QHF_PTM_Rev01_#17_042_JMU03_K2	2	2372.27	0.269974	43.097	43.846	8535800	3559300	4976500	2	253;254	no	no	1	0	0	2	2	0		2					1	1	3	16026	4976500	3559300	174
201	Translation initiation factor IF-2	P0A705;P0A705-3;P0A705-2	infB	22.0049	2.15526	NaN	22.2467	21.7632	NaN	1.19019	Acetyl (K)	AAQVPVVVAVNKIDKPEADPDR	51.029	0.0049201	42.028	By MS/MS	By MS/MS	171012_C17_034_QHF_PTM_Rev01_#17_042_JMU03_K2	2	2372.27	0.269974	43.097	43.846	8535800	3559300	4976500	2	253;254	no	no	1	0	0	2	2	0		2					1	1	3	16026	4976500	3559300	174
10351	DNA gyrase subunit A	P0AES4	gyrA	21.1667	1.49746	NaN	22.2252	20.1083	NaN	0.49922	Acetyl (K)	LIEKIAELVK	99.973	0.00029555	76.619	By MS/MS	By MS/MS	171012_C17_034_QHF_PTM_Rev01_#17_042_JMU03_K2	2	1196.74	0.738025	51.233	52.977	6033200	1130300	4902800	3	794	yes	yes	1	0	0	1	2.33	0.471		2	1				2	1	2	19313	4902800	1130300	8909
2477	Phosphoenolpyruvate carboxykinase [ATP]	P22259	pckA	21.9609	1.22445	NaN	24.0244	19.8975	NaN	0.533355	Acetyl (K)	DDTTRDTFWWADKGK	87.148	0.0020868	85.457	By MS/MS	By MS/MS	171012_C17_034_QHF_PTM_Rev01_#17_042_JMU03_K2	2	1882.85	0.848591	46.439	47.786	18039000	976670	17063000	2	1047	yes	yes	1	0	0	2	2	0		2					1	1	3	17266	17063000	976670	2112
3566	Phosphoglucomutase	P36938	pgm	22.3341	1.79065	NaN	22.9023	21.7659	NaN	0.569829	Acetyl (K)	EAVEIVSEVLKNA	200.05	2.86e-21	190.39	By MS/MS	By MS/MS	171012_C17_034_QHF_PTM_Rev01_#17_042_JMU15_K2	1	1441.77	0.766425	61.56	62.457	11406000	3566000	7839600	2	1266	yes	yes	1	0	0	1	2	0		2					1	1	2	22555	7839600	3566000	3072
7558	GMP reductase	P60560	guaC	20.3066	1.32756	NaN	21.8097	18.8035	NaN	0.763045	Acetyl (K)	HVMVSTGTSDADFEKTK	198.38	9.14e-22	193.77	By MS/MS	By MS/MS	171012_C17_034_QHF_PTM_Rev01_#17_042_JMU03_K3	2	1893.88	0.877843	24.972	25.199	4133400	457520	3675900	2	1407	yes	yes	1	0	0	1	3	0			2				1	1	3	8434	3675900	457520	6505
[truncated: 6 more columns]

## Sheet: E) GNAT4
Dataset EV2: (E) Unique acetylated peptides identified only after GNAT overexpression from two biological replicates. Average log2 intensities are shown (yellow) as well as average log2 ratio of protein abundance from GNAT-MBP compared to MBP expression (orange). Protein groups and peptides were identified at 1% FDR. Modified peptides with a score > 40 and delta score > 6 were used. Only peptides…
				average intensity acetylated peptide		Intensity acetylated peptide replicates				protein group
						Rep 1		Rep 2
id	Protein Names	Proteins	Gene Names	GNAT4-MBP	neg log10 p-value	EV (L) JMU01	construct (H) JMU01	construct (L) JMU13	EV (H) JMU13	log2ratio (GNAT4-MBP/EV-MBP)	Modifications	Sequence	Score	PEP	Delta score	Identification type JMU01	Identification type JMU13	Raw file	K Count	Mass	Mass Fractional Part	Retention time	Calibrated retention time	Intensity	Intensity L	Intensity H	MS/MS Count	Protein Groups	Unique (Groups)	Unique (Proteins)	Acetyl (K)	Acetyl (Protein N-term)	Oxidation (M)	Missed cleavages	Fraction Average	Fraction Std. Dev.	Fraction 1	Fraction 2	Fraction 3	Fraction 11	Fraction 12	Fraction 13	Experiment JMU01	Experiment JMU13	Charges	MS/MS scan number	Intensity JMU01	Intensity JMU13	Peptide ID
413		At2G39000		27.5034	2.56096	NaN	27.3847	27.6221	NaN	32.3959	Acetyl (K)	AEALAKNWGCR	196.88	1.93e-14	188.66	By MS/MS	By MS/MS	171012_C17_034_QHF_PTM_Rev01_#17_042_JMU13_K3	1	1316.63	0.629554	34.58	34.213	381810000	206580000	175230000	10	1	yes	yes	1	0	0	1	2.7	0.458		3	7				6	4	2;3	9779	175230000	206580000	359
8065		At2G39000		33.1041	2.75785	NaN	33.0133	33.1949	NaN	32.3959	Acetyl (K)	IGAFDAKISLNK	147.37	1.51e-08	124.3	By MS/MS	By MS/MS	171012_C17_034_QHF_PTM_Rev01_#17_042_JMU13_K2	2	1317.73	0.729251	51.009	56.488	18502000000	9832400000	8669300000	96	1	yes	yes	1	0	0	1	2.35	0.478		31	17				10	38	2;3	17554	8669300000	9832400000	6900
15079		At2G39000		23.8774	1.45183	NaN	22.5509	25.204	NaN	32.3959	Acetyl (K)	SIKIPEGATWPQPK	125.28	2.33e-06	119.18	By MS/MS	By MS/MS	171012_C17_034_QHF_PTM_Rev01_#17_042_JMU13_K2	2	1592.86	0.856243	44.613	51.632	44796000	38651000	6144600	4	1	yes	yes	1	0	0	1	2.25	0.433		3	1				1	3	2;3	17148	6144600	38651000	12733
15081		At2G39000		31.6374	2.16308	NaN	31.296	31.9788	NaN	32.3959	2 Acetyl (K)	SIKIPEGATWPQPKTSPDTR	233.49	1.38e-39	224.67	By MS/MS	By MS/MS	171012_C17_034_QHF_PTM_Rev01_#17_042_JMU13_K2	2	2292.18	0.175011	48.119	54.681	6868700000	4232200000	2636500000	38	1	yes	yes	2	0	0	2	1.83	0.745	9	10	5				8	16	2;3;4	18122	2636500000	4232200000	12734
2865	Maltose-binding periplasmic protein	P0AEX9;Ec100	malE	24.6114	2.19956	NaN	24.3673	24.8556	NaN	-2.42885	2 Acetyl (K)	DKPLGAVALKSYEEELAK	157.74	8.09e-14	145.18	By MS/MS	By MS/MS	171012_C17_034_QHF_PTM_Rev01_#17_042_JMU13_K2	3	2044.07	0.0728372	60.507	66.7	52000000	30359000	21641000	3	817	yes	no	2	0	0	2	2	0		3					1	2	2;3	23791	21641000	30359000	2432
2867	Maltose-binding periplasmic protein	P0AEX9;Ec100	malE	29.6735	1.93772	NaN	29.1354	30.2115	NaN	-2.42885	2 Acetyl (K)	DKPLGAVALKSYEEELAKDPR	208.59	7.42e-29	195.47	By MS/MS	By MS/MS	171012_C17_034_QHF_PTM_Rev01_#17_042_JMU13_K2	3	2412.25	0.253655	57.437	62.389	1833000000	1243300000	589720000	20	817	yes	no	2	0	0	3	2.29	0.456		12	5				9	8	2;3;4	22681	589720000	1243300000	2433
2974	Maltose-binding periplasmic protein	P0AEX9;Ec100	malE	29.1216	2.08422	NaN	28.7448	29.4984	NaN	-2.42885	2 Acetyl (K)	DLLPNPPKTWEEIPALDKELK	228.51	1.19e-33	218.02	By MS/MS	By MS/MS	171012_C17_034_QHF_PTM_Rev01_#17_042_JMU13_K3	3	2529.34	0.336656	62.573	64.436	1208200000	758420000	449820000	10	817	yes	no	2	0	0	2	2.4	0.663	1	4	5				6	4	2;3;4	24109	449820000	758420000	2526
3255	Maltose-binding periplasmic protein	P0AEX9;Ec100	malE	23.4559	1.84917	NaN	22.9344	23.9775	NaN	-2.42885	2 Acetyl (K)	DTGIKVTVEHPDKLEEK	153.36	1.04e-13	130.56	By MS/MS	By MS/MS	171012_C17_034_QHF_PTM_Rev01_#17_042_JMU01_K2	3	2021.03	0.0317006	36.986	43.468	24533000	16517000	8015700	2	817	yes	no	2	0	0	2	2	0		2					1	1	3	12972	8015700	16517000	2767
3776	Maltose-binding periplasmic protein	P0AEX9;Ec100	malE	26.9787	1.97324	NaN	26.5279	27.4294	NaN	-2.42885	2 Acetyl (K)	EFLENYLLTDEGLEAVNKDKPLGAVALK	240.18	1.46e-62	231.42	By MS/MS	By MS/MS	171012_C17_034_QHF_PTM_Rev01_#17_042_JMU13_K2	3	3172.65	0.654362	62.429	68.492	277510000	180750000	96760000	4	817	yes	no	2	0	0	2	2.25	0.433		3	1				2	2	3;4	24761	96760000	180750000	3231
5128	Maltose-binding periplasmic protein	P0AEX9;Ec100	malE	25.7669	1.34728	NaN	23.9446	27.5892	NaN	-2.42885	2 Acetyl (K)	FEKDTGIKVTVEHPDKLEEK	217.86	5.79e-33	147.93	By MS/MS	By MS/MS	171012_C17_034_QHF_PTM_Rev01_#17_042_JMU13_K3	4	2425.24	0.237671	37.019	43.811	218060000	201920000	16145000	8	817	yes	no	2	0	0	3	2.33	0.471		4	2				2	4	3;4	13349	16145000	201920000	4380
5129	Maltose-binding periplasmic protein	P0AEX9;Ec100	malE	22.3467	2.14696	NaN	22.0965	22.597	NaN	-2.42885	3 Acetyl (K)	FEKDTGIKVTVEHPDKLEEK	111.83	6.04e-08	86.96	By MS/MS	By MS/MS	171012_C17_034_QHF_PTM_Rev01_#17_042_JMU01_K2	4	2467.25	0.248235	42.815	49.348	10829000	6344200	4484400	2	817	yes	no	3	0	0	3	2	0		2					1	1	3	15199	4484400	6344200	4380
7185	Maltose-binding periplasmic protein	P0AEX9;Ec100	malE	28.3043	2.22308	NaN	28.0383	28.5703	NaN	-2.42885	3 Acetyl (K)	GYNGLAEVGKKFEKDTGIK	316.39	7.28e-90	304.02	By MS/MS	By MS/MS	171012_C17_034_QHF_PTM_Rev01_#17_042_JMU13_K3	4	2179.12	0.116099	59.996	66.158	674220000	398580000	275650000	10	817	yes	no	3	0	0	3	2.29	0.452		5	2				3	4	2;3	22784	275650000	398580000	6130
9128	Maltose-binding periplasmic protein	P0AEX9;Ec100	malE	29.1886	1.92632	NaN	29.732	28.6453	NaN	-2.42885	2 Acetyl (K)	KFEKDTGIK	132.78	0.0016914	105.65	By MS/MS	By MS/MS	171012_C17_034_QHF_PTM_Rev01_#17_042_JMU13_K1	3	1148.61	0.607739	32.114	33.745	1311500000	419850000	891690000	6	817	yes	no	2	0	0	2	2	0.816	2	2	2				4	2	2;3	7143	891690000	419850000	7808
16968	Maltose-binding periplasmic protein	P0AEX9;Ec100	malE	30.621	2.24076	NaN	30.3447	30.8973	NaN	-2.42885	2 Acetyl (K)	TWEEIPALDKELKAK	222.99	1.39e-23	222.99	By MS/MS	By MS/MS	171012_C17_034_QHF_PTM_Rev01_#17_042_JMU13_K2	3	1853.98	0.97748	57.897	62.074	3363400000	1999900000	1363500000	17	817	yes	no	2	0	0	2	2.3	0.64	1	5	4				4	6	2;3;4	21930	1363500000	1999900000	14313
16970	Maltose-binding periplasmic protein	P0AEX9;Ec100	malE	25.6155	1.27412	NaN	23.4701	27.761	NaN	-2.42885	2 Acetyl (K)	TWEEIPALDKELKAKGK	101.53	9.51e-07	97.67	By MS/MS	By MS/MS	171012_C17_034_QHF_PTM_Rev01_#17_042_JMU13_K3	4	2039.09	0.093907	51.448	58.608	239070000	227450000	11620000	5	817	yes	no	2	0	0	3	2.6	0.49		2	3				1	4	2;3;4	19387	11620000	227450000	14314
16971	Maltose-binding periplasmic protein	P0AEX9;Ec100	malE	30.3402	1.95954	NaN	29.8171	30.8634	NaN	-2.42885	3 Acetyl (K)	TWEEIPALDKELKAKGK	269.4	4.49e-47	253.46	By MS/MS	By MS/MS	171012_C17_034_QHF_PTM_Rev01_#17_042_JMU13_K2	4	2081.1	0.104472	58.889	63.976	2899400000	1953500000	945880000	14	817	yes	no	3	0	0	3	2.2	0.6	1	6	3				4	6	2;3;4	22963	945880000	1953500000	14314
301	Chaperone protein ClpB	P63284;P63284-2	clpB	25.2312	1.57515	NaN	24.1764	26.2859	NaN	1.96747	Acetyl (K)	ADGAMDAGNMLKPALAR	267.67	2.36e-45	257.62	By MS/MS	By MS/MS	171012_C17_034_QHF_PTM_Rev01_#17_042_JMU13_K2	1	1742.84	0.844374	45.33	53.131	100780000	81819000	18959000	4	1467;1468	no	no	1	0	0	1	1.75	0.433	1	3					1	3	2;3	17363	18959000	81819000	265
301	Chaperone protein ClpB	P63284;P63284-2	clpB	25.2312	1.57515	NaN	24.1764	26.2859	NaN	-0.711441	Acetyl (K)	ADGAMDAGNMLKPALAR	267.67	2.36e-45	257.62	By MS/MS	By MS/MS	171012_C17_034_QHF_PTM_Rev01_#17_042_JMU13_K2	1	1742.84	0.844374	45.33	53.131	100780000	81819000	18959000	4	1467;1468	no	no	1	0	0	1	1.75	0.433	1	3					1	3	2;3	17363	18959000	81819000	265
405	UPF0381 protein YfcZ	P0AD33	yfcZ	21.4132	1.43824	NaN	20.1857	22.6408	NaN	0.737005	Acetyl (K)	AEAEQTLAALTEKAR	105.14	4.57e-06	80.202	By MS/MS	By MS/MS	171012_C17_034_QHF_PTM_Rev01_#17_042_JMU13_K2	1	1642.85	0.852614	46.024	52.606	7732300	6539700	1192600	2	702	yes	yes	1	0	0	1	2	0		2					1	1	2;3	17608	1192600	6539700	352
435	HIT-like protein HinT	P0ACE7	hinT	25.5117	2.2208	NaN	25.7528	25.2707	NaN	0.70343	Acetyl (Protein N-term)	AEETIFSK	75.738	0.0051496	69.288	By MS/MS	By MS/MS	171012_C17_034_QHF_PTM_Rev01_#17_042_JMU13_i1	1	965.471	0.470577	34.95	44.319	97019000	40480000	56540000	2	655	yes	yes	0	1	0	0	11	0				2			1	1	2	23621	56540000	40480000	379
469	Elongation factor Ts	P0A6P1	tsf	26.7928	2.90829	NaN	26.7408	26.8448	NaN	0.79217	Acetyl (Protein N-term)	AEITASLVK	80.438	0.0018065	43.737	By MS/MS	By MS/MS	171012_C17_034_QHF_PTM_Rev01_#17_042_JMU13_i1	1	972.549	0.549162	45.231	54.099	232680000	120530000	112150000	2	222	yes	yes	0	1	0	0	11	0				2			1	1	2	30891	112150000	120530000	407
565	50S ribosomal protein L4	P60723	rplD	21.4642	2.1619	NaN	21.6964	21.2319	NaN	0.937639	2 Acetyl (K)	AEVTGSGKKPWR	158.05	3.36e-06	135.41	By MS/MS	By MS/MS	171012_C17_034_QHF_PTM_Rev01_#17_042_JMU01_K2	2	1398.73	0.725563	26.687	33.02	5861300	2462900	3398400	2	1442	yes	yes	2	0	0	2	2	0		2					1	1	2	9118	3398400	2462900	480
671	Protein RecA	P0A7G6	recA	21.4514	1.68675	NaN	20.758	22.1448	NaN	0.427694	2 Acetyl (K)	AGAWYSYKGEKIGQGK	102.87	1.05e-05	88.966	By MS/MS	By MS/MS	171012_C17_034_QHF_PTM_Rev01_#17_042_JMU01_K2	3	1825.9	0.899899	40.359	46.892	6410500	4637100	1773300	2	297	yes	yes	2	0	0	2	2	0		2					1	1	2;3	14254	1773300	4637100	576
929	Protein RecA	P0A7G6	recA	27.2683	2.07889	NaN	26.9111	27.6255	NaN	0.427694	Acetyl (Protein N-term)	AIDENKQK	106.04	0.00084864	84.742	By MS/MS	By MS/MS	171012_C17_034_QHF_PTM_Rev01_#17_042_JMU13_i1	2	986.503	0.503274	6.8591	15.075	333270000	207070000	126200000	2	297	yes	yes	0	1	0	1	11	0				2			1	1	2	3156	126200000	207070000	792
1327	50S ribosomal protein L10	P0A7J3	rplJ	22.5648	0.975015	NaN	26.3542	18.7754	NaN	0.900988	Acetyl (Protein N-term)	ALNLQDK	102.71	0.0051789	98.86	By MS/MS	By MS/MS	171012_C17_034_QHF_PTM_Rev01_#17_042_JMU01_i1	1	842.45	0.449782	26.188	34.495	86233000	448710	85785000	2	303	yes	yes	0	1	0	0	6	5	1			1			1	1	2	17413	85785000	448710	1115
1429	Sulfurtransferase TusE	P0AB18	tusE	20.6721	1.56481	NaN	19.7871	21.5572	NaN	-0.204245	2 Acetyl (K)	AMANKFGEEKGNSR	173.11	1.37e-11	164.6	By MS/MS	By MS/MS	171012_C17_034_QHF_PTM_Rev01_#17_042_JMU13_K2	2	1621.75	0.751854	24.023	30.356	3990400	3085700	904710	2	562	yes	yes	2	0	0	2	2	0		2					1	1	2	8713	904710	3085700	1203
1533	Uracil-DNA glycosylase	P12295	ung	25.0094	2.53628	NaN	24.8951	25.1237	NaN	0.986275	Acetyl (Protein N-term)	ANELTWHDVLAEEK	144.8	4.8e-10	137.43	By MS/MS	By MS/MS	171012_C17_034_QHF_PTM_Rev01_#17_042_JMU01_i2	1	1695.81	0.810415	48.263	57.086	67760000	36558000	31202000	3	971	yes	yes	0	1	0	0	11.7	0.471				1	2		1	2	2	34942	31202000	36558000	1275
1670	Chaperone protein HscA	P0A6Z1	hscA	24.2572	1.24893	NaN	22.1036	26.4109	NaN	0.346973	Acetyl (K)	AQDFTTFKDGQTAMSIHVMQGER	266.94	1.61e-56	259.11	By MS/MS	By MS/MS	171012_C17_034_QHF_PTM_Rev01_#17_042_JMU13_K3	1	2639.21	0.210821	46.704	53.752	93727000	89220000	4506600	4	248	yes	yes	1	0	0	1	2.5	0.5		2	2				1	3	3;4	17405	4506600	89220000	1390
1783	Protein YihD	P0ADP9	yihD	22.3125	1.37093	NaN	20.8184	23.8067	NaN	0.26091	Acetyl (K)	ARGVIKE	89.142	0.010045	67.596	By MS/MS	By MS/MS	171012_C17_034_QHF_PTM_Rev01_#17_042_JMU13_K3	1	813.471	0.470852	11.46	17.955	16522000	14673000	1849100	3	732	yes	yes	1	0	0	2	2.33	0.471		2	1				1	2	2	3361	1849100	14673000	1490
1924	2-oxoglutarate dehydrogenase E1 component	P0AFG3	sucA	22.214	2.49729	NaN	22.3251	22.103	NaN	0.475122	2 Acetyl (K)	ATFNSEEKKR	193.52	7.16e-14	186.24	By MS/MS	By MS/MS	171012_C17_034_QHF_PTM_Rev01_#17_042_JMU13_K2	2	1292.64	0.636079	14.286	20.622	9759100	4504700	5254300	2	851	yes	yes	2	0	0	2	2	0		2					1	1	2	4783	5254300	4504700	1617
1970	Uridylate kinase	P0A7E9	pyrH	20.21	1.68252	NaN	19.5504	20.8697	NaN	0.659812	Acetyl (K);Acetyl (Protein N-term)	ATNAKPVYKR	55.567	0.022608	35.238	By MS/MS	By MS/MS	171012_C17_034_QHF_PTM_Rev01_#17_042_JMU01_K2	2	1230.67	0.672071	14.796	21.181	2683800	1916000	767790	2	292	yes	yes	1	1	0	2	2	0		2					1	1	2	4674	767790	1916000	1655
2025	Stringent starvation protein A	P0ACA3	sspA	24.7894	0.99289	NaN	20.7972	28.7816	NaN	0.578957	Acetyl (Protein N-term)	AVAANKR	138.53	0.00041768	124.12	By MS/MS	By MS/MS	171012_C17_034_QHF_PTM_Rev01_#17_042_JMU13_i2	1	770.44	0.439886	6.239	13.392	463280000	461450000	1822200	3	643	yes	yes	0	1	0	1	5.33	4.71		2			1		1	2	2	2478	1822200	461450000	1698
2485	Protein YihD	P0ADP9	yihD	24.3667	1.42369	NaN	22.9221	25.8112	NaN	0.26091	Acetyl (K)	DAVIPGLQKDYEEDFK	142.83	4.16e-10	137.45	By MS/MS	By MS/MS	171012_C17_034_QHF_PTM_Rev01_#17_042_JMU01_K2	2	1907.92	0.915274	55.265	62.033	66826000	58878000	7947700	7	732	yes	yes	1	0	0	1	1.6	0.49	2	3					1	4	2;3	19575	7947700	58878000	2096
2488	Protein YihD	P0ADP9	yihD	25.7886	1.86356	NaN	25.2339	26.3433	NaN	0.26091	2 Acetyl (K)	DAVIPGLQKDYEEDFKTALLR	186.85	1.31e-23	177.56	By MS/MS	By MS/MS	171012_C17_034_QHF_PTM_Rev01_#17_042_JMU13_K2	2	2504.28	0.27987	62.602	68.639	124600000	85137000	39460000	4	732	yes	yes	2	0	0	2	2	0		4					2	2	2;3	24881	39460000	85137000	2097
2677	Outer membrane protein F	P02931	ompF	23.5413	2.1947	NaN	23.3051	23.7775	NaN	1.22563	2 Acetyl (K)	DGNKVDLYGKAVGLHYFSK	147.93	5.22e-17	139.75	By MS/MS	By MS/MS	171012_C17_034_QHF_PTM_Rev01_#17_042_JMU13_K3	3	2194.11	0.105869	56.309	63.102	24743000	14379000	10364000	3	58	yes	yes	2	0	0	2	2.33	0.471		2	1				1	2	3	21268	10364000	14379000	2268
2756	PTS system mannose-specific EIIAB component;Mannose-specific phosphotransferase enzyme IIA component;Mannose-specific phosphotransferase enzyme IIB component	P69797	manX	20.5888	3.47843	NaN	20.5996	20.5781	NaN	0.655586	Acetyl (K)	DIEAFKK	75.189	0.037026	68.735	By MS/MS	By MS/MS	171012_C17_034_QHF_PTM_Rev01_#17_042_JMU13_K2	2	891.47	0.470183	31.029	37.362	3154300	1565400	1588900	2	1533	yes	yes	1	0	0	1	2	0		2					1	1	2	11606	1588900	1565400	2341
3053	Glucans biosynthesis protein G	P33136	mdoG	23.5389	1.72635	NaN	22.8443	24.2334	NaN	0.593344	Acetyl (K)	DMKYADYQQIQFNHDK	185.33	6.38e-17	175.58	By MS/MS	By MS/MS	171012_C17_034_QHF_PTM_Rev01_#17_042_JMU01_K2	2	2084.93	0.92619	37.004	43.486	27254000	19723000	7530600	2	1241	yes	yes	1	0	0	1	2	0		2					1	1	3	12945	7530600	19723000	2593
3077	Aerobic respiration control protein ArcA	P0A9Q1;A5PFK0	arcA;arcA2	24.3576	1.53954	NaN	23.2523	25.463	NaN	0.47777	Acetyl (K)	DNEVDKILGLEIGADDYITKPFNPR	135.63	1.02e-14	128.9	By MS/MS	By MS/MS	171012_C17_034_QHF_PTM_Rev01_#17_042_JMU01_K2	2	2873.44	0.444703	62.191	68.353	56244000	46252000	9991400	3	499	yes	no	1	0	0	2	2.33	0.471		2	1				1	2	3	22875	9991400	46252000	2613
3165	Periplasmic beta-glucosidase	P33363	bglX	22.8663	1.84021	NaN	22.3473	23.3853	NaN	0.882047	Acetyl (K)	DQWGFKGITVSDHGAIK	115.56	3.05e-07	104.52	By MS/MS	By MS/MS	171012_C17_034_QHF_PTM_Rev01_#17_042_JMU01_K2	2	1899.95	0.947911	47.029	53.669	16293000	10957000	5336000	2	1247	yes	yes	1	0	0	1	2.5	0.5		1	1				1	1	3	16881	5336000	10957000	2688
3347	Probable 4-deoxy-4-formamido-L-arabinose-phosphoundecaprenol deformylase ArnD	P76472	arnD	23.1525	2.21211	NaN	23.3757	22.9294	NaN	-0.768037	Acetyl (K)	DVKAEDFNGWLLNR	219.43	1.63e-23	201.1	By MS/MS	By MS/MS	171012_C17_034_QHF_PTM_Rev01_#17_042_JMU01_K2	1	1717.84	0.842384	58.047	64.232	18872000	7987900	10884000	2	1611	yes	yes	1	0	0	1	2	0		2					1	1	2	21015	10884000	7987900	2849
3510	50S ribosomal protein L16	P0ADY7	rplP	22.8928	1.80379	NaN	22.3277	23.4579	NaN	1.53516	2 Acetyl (K)	EAFKLAAAKLPIK	153.95	2.17e-06	147.41	By MS/MS	By MS/MS	171012_C17_034_QHF_PTM_Rev01_#17_042_JMU13_K2	3	1482.88	0.881001	56.72	63.443	16786000	11522000	5263900	3	755	yes	yes	2	0	0	2	2	0		3					1	2	2;3	21868	5263900	11522000	2999
3756	Dual-specificity RNA methyltransferase RlmN	P36979	rlmN	22.9307	2.33237	NaN	23.0983	22.7631	NaN	-0.619056	2 Acetyl (K)	EFFKDLGEKPFR	125.28	0.00031994	109.65	By MS/MS	By MS/MS	171012_C17_034_QHF_PTM_Rev01_#17_042_JMU01_K2	2	1595.8	0.798394	54.706	61.289	16098000	7118500	8979900	2	1276	yes	yes	2	0	0	2	2	0		2					1	1	2;3	19871	8979900	7118500	3213
3991	60 kDa chaperonin	P0A6F5	groL	25.9243	1.24133	NaN	23.5819	28.2668	NaN	1.37893	Acetyl (K)	EIELEDKFENMGAQMVK	404.77	1.08e-142	367.62	By MS/MS	By MS/MS	171012_C17_034_QHF_PTM_Rev01_#17_042_JMU13_K2	2	2051.95	0.954378	59.479	65.84	335530000	322970000	12556000	5	198	yes	yes	1	0	0	1	2.4	0.49		3	2				1	4	2;3	23308	12556000	322970000	3418
4104	tRNA-2-methylthio-N(6)-dimethylallyladenosine synthase	P0AEI1	miaB	25.3999	1.82061	NaN	24.7967	26.0031	NaN	-0.0909052	2 Acetyl (K)	EKAQEKVFHQLGR	192.86	1.11e-14	159.63	By MS/MS	By MS/MS	171012_C17_034_QHF_PTM_Rev01_#17_042_JMU13_K3	2	1652.86	0.863454	34.694	39.099	96396000	67251000	29145000	6	791	yes	yes	2	0	0	2	2.33	0.471		4	2				3	3	2;3	10919	29145000	67251000	3515
4590	50S ribosomal protein L5	P62399	rplE	24.0758	1.34766	NaN	22.3746	25.777	NaN	0.538572	Acetyl (K)	EQIIFPEIDYDKVDRVR	109.38	4.96e-07	100.1	By MS/MS	By MS/MS	171012_C17_034_QHF_PTM_Rev01_#17_042_JMU01_K2	1	2176.12	0.116433	54.012	60.871	62934000	57497000	5437700	3	1455	yes	yes	1	0	0	2	2.33	0.471		2	1				1	2	3	19741	5437700	57497000	3920
4702	Glucose-6-phosphate 1-dehydrogenase;Extracellular death factor	P0AC53	zwf	23.8389	2.15104	NaN	23.5744	24.1033	NaN	0.784766	Acetyl (K)	ESWQDLPQNKLTIR	180.24	2.88e-12	170.35	By MS/MS	By MS/MS	171012_C17_034_QHF_PTM_Rev01_#17_042_JMU13_K2	1	1768.91	0.910798	47.696	54.279	30514000	18023000	12491000	2	635	yes	yes	1	0	0	1	2	0		2					1	1	2	18312	12491000	18023000	4026
4846	Glucitol operon repressor	P15082	srlR	22.5244	1.58286	NaN	21.5994	23.4495	NaN	2.12267	Acetyl (K)	EVILMADSSKFGR	152.85	8.56e-07	139.9	By MS/MS	By MS/MS	171012_C17_034_QHF_PTM_Rev01_#17_042_JMU13_K2	1	1493.75	0.754814	45.47	52.325	14632000	11455000	3177400	3	995	yes	yes	1	0	0	1	2	0		3					1	2	2;3	17432	3177400	11455000	4141
4907	Carbamoyl-phosphate synthase large chain	P00968	carB	24.3702	1.40451	NaN	22.8601	25.8804	NaN	0.257942	Acetyl (K)	EVVLPFNKFPGVDPLLGPEMR	85.932	1.72e-05	68.784	By MS/MS	By MS/MS	171012_C17_034_QHF_PTM_Rev01_#17_042_JMU13_K3	1	2395.26	0.260989	63.012	69.174	69382000	61769000	7613200	3	48	yes	yes	1	0	0	1	2.33	0.471		2	1				1	2	3	24442	7613200	61769000	4193
5016	3-methyl-2-oxobutanoate hydroxymethyltransferase	P31057	panB	24.5985	2.57459	NaN	24.4956	24.7014	NaN	0.420565	Acetyl (K)	FAKNFLAETGDIR	165.66	2.36e-07	155.98	By MS/MS	By MS/MS	171012_C17_034_QHF_PTM_Rev01_#17_042_JMU01_K2	1	1522.78	0.777993	48.363	55.002	50935000	27281000	23654000	2	1199	yes	yes	1	0	0	1	2.5	0.5		1	1				1	1	2	17444	23654000	27281000	4285
5044	Oxygen-insensitive NAD(P)H nitroreductase	P38489	nfsB	22.8689	2.40457	NaN	22.7273	23.0104	NaN	0.422483	2 Acetyl (K)	FATPEAKAANDKGR	127.02	4.24e-07	115.8	By MS/MS	By MS/MS	171012_C17_034_QHF_PTM_Rev01_#17_042_JMU13_K2	2	1558.77	0.77397	23.616	29.693	15393000	8449100	6944000	3	1326	yes	yes	2	0	0	2	2	0		3					2	1	2;3	8494	6944000	8449100	4310
5052	Uncharacterized protein YegU	P76418	yegU	21.9679	2.35962	NaN	21.8171	22.1187	NaN	0.67002	Acetyl (K)	FDAFNKNVLGPTSK	150.21	6.37e-09	140.78	By MS/MS	By MS/MS	171012_C17_034_QHF_PTM_Rev01_#17_042_JMU01_K2	2	1578.8	0.804207	45.366	51.949	8248900	4553900	3695000	2	1606	yes	yes	1	0	0	1	2	0		2					1	1	2	16269	3695000	4553900	4318
5303	Exoribonuclease 2	P30850	rnb	29.0956	1.39558	NaN	27.255	30.9361	NaN	0.0268335	Acetyl (K)	FILGEKGEVLDIVAEPR	323.37	1.91e-72	296.66	By MS/MS	By MS/MS	171012_C17_034_QHF_PTM_Rev01_#17_042_JMU13_K3	1	1926.05	0.0462285	61.488	64.606	2214600000	2054500000	160170000	9	1190	yes	yes	1	0	0	1	2.5	0.5		4	4				4	4	2;3	23446	160170000	2054500000	4537
5375	DNA-directed RNA polymerase subunit beta'	P0A8T7	rpoC	27.8965	2.36189	NaN	28.087	27.7061	NaN	0.902029	2 Acetyl (K)	FLKAQTKTEEFDAIK	270.8	3.18e-42	266.29	By MS/MS	By MS/MS	171012_C17_034_QHF_PTM_Rev01_#17_042_JMU13_K2	3	1851.96	0.96183	48.455	53.095	504080000	218960000	285120000	7	415	yes	yes	2	0	0	2	2.57	0.495		3	4				4	3	2;3	17882	285120000	218960000	4598
5376	Exoribonuclease 2	P30850	rnb	24.4893	1.91455	NaN	24.0209	24.9577	NaN	0.0268335	2 Acetyl (K)	FLKDKAGTDTR	128.01	0.0034429	103.98	By MS/MS	By MS/MS	171012_C17_034_QHF_PTM_Rev01_#17_042_JMU01_K2	2	1334.68	0.68303	22.536	28.82	49606000	32584000	17022000	2	1190	yes	yes	2	0	0	2	2	0		2					1	1	2	7570	17022000	32584000	4599
5470	Formate acetyltransferase 1	P09373	pflB	22.772	1.68174	NaN	22.0274	23.5166	NaN	0.489792	Acetyl (K)	FNSLTKEQQQDVITR	202.89	1.77e-17	177.55	By MS/MS	By MS/MS	171012_C17_034_QHF_PTM_Rev01_#17_042_JMU13_K2	1	1847.94	0.937741	30.589	36.921	16276000	12001000	4274700	2	171	yes	yes	1	0	0	1	2	0		2					1	1	2	11320	4274700	12001000	4675
5515	ATP-dependent zinc metalloprotease FtsH	P0AAI3	ftsH	20.77	1.71992	NaN	20.1481	21.392	NaN	0.142517	2 Acetyl (K)	FQKLGGKIPK	81.594	0.012243	73.062	By MS/MS	By MS/MS	171012_C17_034_QHF_PTM_Rev01_#17_042_JMU01_K2	3	1198.71	0.707394	34.172	40.655	3913900	2751900	1161900	2	540	yes	yes	2	0	0	2	2	0		2					1	1	2	12011	1161900	2751900	4717
5654	Exoribonuclease 2	P30850	rnb	22.0992	2.26193	NaN	22.2891	21.9093	NaN	0.0268335	2 Acetyl (K)	FVGKVQGKNDR	142.83	0.00025087	137.05	By MS/MS	By MS/MS	171012_C17_034_QHF_PTM_Rev01_#17_042_JMU13_K2	2	1330.7	0.699348	17.654	23.988	9063500	3938600	5124900	2	1190	yes	yes	2	0	0	2	2	0		2					1	1	2	6172	5124900	3938600	4842
5712	HTH-type transcriptional regulator CueR	P0A9G4	cueR	25.7178	1.7638	NaN	25.0217	26.4139	NaN	-0.47916	Acetyl (K)	FYEEKGLVTPPMR	171.05	4.9e-10	166.71	By MS/MS	By MS/MS	171012_C17_034_QHF_PTM_Rev01_#17_042_JMU13_K2	1	1607.8	0.801764	41.291	48.15	123470000	89405000	34063000	6	472	yes	yes	1	0	0	1	2.33	0.471		4	2				2	4	2;3	15689	34063000	89405000	4891
5872	50S ribosomal protein L3	P60438	rplC	25.3123	1.65875	NaN	24.4396	26.185	NaN	1.14937	2 Acetyl (K)	GAVPGATGSDLIVKPAVKA	101.71	2.15e-06	85.822	By MS/MS	By MS/MS	171012_C17_034_QHF_PTM_Rev01_#17_042_JMU13_K1	2	1834.02	0.0200137	55.689	59.058	99042000	76289000	22753000	4	1432	yes	yes	2	0	0	2	1	0	4						2	2	2;3	18493	22753000	76289000	5028
5931	tRNA pseudouridine synthase B	P60340	truB	21.5364	1.6214	NaN	20.7271	22.3456	NaN	0.642617	Acetyl (K)	GDIEQIPSMYSALKYQGK	57.482	0.013144	52.615	By MS/MS	By MS/MS	171012_C17_034_QHF_PTM_Rev01_#17_042_JMU01_K2	2	2069.01	0.0139421	54.373	60.955	7065500	5329800	1735700	2	1429	yes	yes	1	0	0	1	2	0		2					1	1	3	19644	1735700	5329800	5078
6457	50S ribosomal protein L3	P60438	rplC	20.0984	1.96926	NaN	19.7595	20.4373	NaN	1.14937	2 Acetyl (K)	GKKMAGQMGNER	120.96	0.00034251	112.74	By MS/MS	By MS/MS	171012_C17_034_QHF_PTM_Rev01_#17_042_JMU13_K2	2	1389.65	0.649303	13.98	20.315	2307300	1419800	887550	2	1432	yes	yes	2	0	0	2	2	0		2					1	1	2	4638	887550	1419800	5534
6478	Inorganic pyrophosphatase	P0A7A9	ppa	24.923	1.87595	NaN	24.402	25.444	NaN	0.732483	2 Acetyl (K)	GKWVKVEGWENAEAAK	232.5	2.69e-34	199.09	By MS/MS	By MS/MS	171012_C17_034_QHF_PTM_Rev01_#17_042_JMU01_K2	3	1884.94	0.937012	47.236	54.128	67813000	45645000	22168000	6	279	yes	yes	2	0	0	2	2.33	0.471		4	2				2	4	2;3	16982	22168000	45645000	5552
6519	Phosphate regulon transcriptional regulatory protein PhoB	P0AFJ5	phoB	22.7412	1.70961	NaN	23.4386	22.0439	NaN	0.379517	Acetyl (K)	GLETGADDYITKPFSPK	338.11	7.41e-86	317.9	By MS/MS	By MS/MS	171012_C17_034_QHF_PTM_Rev01_#17_042_JMU01_K2	2	1879.92	0.920359	47.263	54.681	15693000	4323800	11369000	4	859	yes	yes	1	0	0	1	1.75	0.433	1	3					2	2	2;3	16893	11369000	4323800	5590
6922	Succinyl-CoA ligase [ADP-forming] subunit alpha	P0AGE9	sucD	22.0134	1.25686	NaN	23.9323	20.0946	NaN	0.619228	Acetyl (K)	GTADEKFAALEAAGVK	183	2.9e-16	162.22	By MS/MS	By MS/MS	171012_C17_034_QHF_PTM_Rev01_#17_042_JMU01_K2	2	1618.82	0.820251	51.73	57.821	17128000	1119600	16008000	3	916	yes	yes	1	0	0	1	1.67	0.471	1	2					2	1	2;3	17942	16008000	1119600	5924
7580	Oxygen-insensitive NAD(P)H nitroreductase	P38489;F2X7N5	nfsB;NTR	24.0259	1.69522	NaN	23.2643	24.7875	NaN	0.422483	3 Acetyl (K)	HSTKAFDASKKLTPEQAEQIK	130.37	1.42e-12	118.78	By MS/MS	By MS/MS	171012_C17_034_QHF_PTM_Rev01_#17_042_JMU13_K2	4	2482.27	0.270368	38.264	45.024	39034000	28958000	10075000	3	1326	yes	no	3	0	0	3	2.33	0.471		2	1				1	2	3	14637	10075000	28958000	6482
7581	Sodium/glutamate symport carrier protein	P0AER8	gltS	27.1042	1.82735	NaN	27.7379	26.4705	NaN	0.223165	Acetyl (K)	HSTTPNGIPDDQEVPTAFEKPDVGR	115.79	9.71e-11	114.81	By MS/MS	By MS/MS	171012_C17_034_QHF_PTM_Rev01_#17_042_JMU01_K2	1	2748.3	0.299102	41.097	47.956	316820000	92984000	223840000	3	804	yes	yes	1	0	0	1	2.33	0.471		2	1				1	2	3	14566	223840000	92984000	6483
7853	UPF0283 membrane protein YcjF	P0A8R7	ycjF	22.1119	1.72905	NaN	21.4635	22.7603	NaN	0.966392	Acetyl (K)	IDFDGPLEVDQNPKFR	172.99	5.98e-16	150.79	By MS/MS	By MS/MS	171012_C17_034_QHF_PTM_Rev01_#17_042_JMU13_K2	1	1930.94	0.942492	53.964	60.819	9996200	7104400	2891800	3	412	yes	yes	1	0	0	1	2	0		3					1	2	2;3	20798	2891800	7104400	6713
8084	HTH-type transcriptional regulator ZntR	P0ACS5	zntR	22.1983	1.36012	NaN	20.6743	23.7223	NaN	-0.523663	Acetyl (K)	IGELAKMAEVTPDTIR	158.81	2.33e-13	136.28	By MS/MS	By MS/MS	171012_C17_034_QHF_PTM_Rev01_#17_042_JMU13_K3	1	1784.93	0.934235	50.469	57.541	15513000	13840000	1673300	4	684	yes	yes	1	0	0	1	2.5	0.5		2	2				1	3	2;3	18908	1673300	13840000	6916
8157	UPF0313 protein YgiQ	Q46861	ygiQ	22.0856	1.97398	NaN	21.7172	22.4539	NaN		Acetyl (K)	IGYKSEDVFVPK	132.17	7.28e-05	118.9	By MS/MS	By MS/MS	171012_C17_034_QHF_PTM_Rev01_#17_042_JMU13_K2	2	1422.74	0.739482	41.289	47.822	9193000	5745300	3447700	2	1688	yes	yes	1	0	0	1	2	0		2					1	1	2	15610	3447700	5745300	6976
8254	N-acetylmuramic acid 6-phosphate etherase	P76535	murQ	22.455	1.82447	NaN	21.9265	22.9836	NaN	0.938173	Acetyl (K)	IINDEDKTVPLAVER	177.54	1.58e-12	153.69	By MS/MS	By MS/MS	171012_C17_034_QHF_PTM_Rev01_#17_042_JMU13_K2	1	1752.93	0.925779	38.809	45.411	12280000	8293500	3986100	3	1616	yes	yes	1	0	0	1	1.67	0.471	1	2					1	2	2;3	14680	3986100	8293500	7063
8275	Sensor histidine kinase RcsC	P14376	rcsC	22.8666	1.82888	NaN	23.3994	22.3339	NaN		Acetyl (K)	IISDILDFSKIESEQLK	89.866	9.73e-05	79.766	By MS/MS	By MS/MS	171012_C17_034_QHF_PTM_Rev01_#17_042_JMU13_K2	2	2019.08	0.0775882	61.479	67.516	16350000	5286500	11064000	2	987	yes	yes	1	0	0	1	2	0		2					1	1	3	24206	11064000	5286500	7080
8314	ATP-dependent RNA helicase RhlB	P0A8J8	rhlB	23.3152	1.87321	NaN	22.8247	23.8057	NaN	0.982622	2 Acetyl (K)	IKEELFYPSNEEKMR	110.84	6.28e-06	102.76	By MS/MS	By MS/MS	171012_C17_034_QHF_PTM_Rev01_#17_042_JMU13_K2	2	1995.96	0.961178	44.65	50.961	22092000	14663000	7429000	3	394	yes	yes	2	0	0	2	2	0		3					2	1	2;3	16935	7429000	14663000	7113
8356	Antitoxin YafN	Q47156	yafN	24.0427	1.51333	NaN	22.8836	25.2018	NaN	-0.355381	Acetyl (K)	ILAEKSVNITELR	126.12	4.08e-05	94.832	By MS/MS	By MS/MS	171012_C17_034_QHF_PTM_Rev01_#17_042_JMU01_K2	1	1526.87	0.866808	44.662	51.244	46330000	38591000	7738600	2	1700	yes	yes	1	0	0	1	2	0		2					1	1	2	16020	7738600	38591000	7145
8447	DNA gyrase subunit B	P0AES6	gyrB	24.0536	1.65274	NaN	23.2127	24.8945	NaN	0.642414	Acetyl (K)	ILNVEKAR	84.568	0.0082823	44.299	By MS/MS	By MS/MS	171012_C17_034_QHF_PTM_Rev01_#17_042_JMU13_K2	1	983.576	0.57638	20.791	27.35	40910000	31189000	9721500	3	808	yes	yes	1	0	0	1	2.33	0.471		2	1				1	2	2	7424	9721500	31189000	7222
8509	ATP synthase subunit beta	P0ABB4	atpD	23.5185	2.75189	NaN	23.4531	23.5839	NaN	0.130919	Acetyl (K)	IMNVLGEPVDMKGEIGEEER	112.58	6.98e-08	109.14	By MS/MS	By MS/MS	171012_C17_034_QHF_PTM_Rev01_#17_042_JMU13_K2	1	2286.09	0.0871834	55.193	61.504	24058000	12574000	11484000	3	587	yes	yes	1	0	0	1	2	0		3					2	1	2;3	21051	11484000	12574000	7270
8590	Phosphoribosylformylglycinamidine synthase	P15254	purL	27.556	2.3394	NaN	27.3579	27.7542	NaN	0.602863	Acetyl (K)	IPGFEQPWEEDFGKPER	155.98	1.58e-13	145.37	By MS/MS	By MS/MS	171012_C17_034_QHF_PTM_Rev01_#17_042_JMU13_K2	1	2101.97	0.97452	55.768	62.516	398390000	226380000	172010000	5	996	yes	yes	1	0	0	1	2.2	0.4		4	1				2	3	2;3	21429	172010000	226380000	7339
8678	Uncharacterized oxidoreductase YjhC	P39353	yjhC	22.4786	1.6664	NaN	21.7171	23.2401	NaN	1.10743	Acetyl (K)	ISEIIKHTSVM	140.78	0.00046017	111.98	By MS/MS	By MS/MS	171012_C17_034_QHF_PTM_Rev01_#17_042_JMU13_K3	1	1298.69	0.690423	36.762	43.302	13355000	9907400	3447500	2	1347	yes	yes	1	0	0	1	2.5	0.5		1	1				1	1	2	13170	3447500	9907400	7418
8866	Transcriptional regulatory protein OmpR	P0AA16	ompR	22.9299	1.53264	NaN	21.8726	23.9872	NaN	-0.0561342	Acetyl (K)	IVGLEIGADDYIPKPFNPR	121.82	4.09e-08	118.21	By MS/MS	By MS/MS	171012_C17_034_QHF_PTM_Rev01_#17_042_JMU13_K3	1	2155.13	0.131355	61.078	61.277	20469000	16629000	3839900	2	522	yes	yes	1	0	0	1	3	0			2				1	1	3	23095	3839900	16629000	7579
8960	UPF0325 protein YaeH	P62768	yaeH	21.3368	1.87583	NaN	20.8907	21.783	NaN	0.976411	2 Acetyl (K)	IYFQKDKGEFFAK	125.22	0.00013515	115.21	By MS/MS	By MS/MS	171012_C17_034_QHF_PTM_Rev01_#17_042_JMU13_K2	3	1703.86	0.855909	52.677	59.309	5552600	3608500	1944100	2	1462	yes	yes	2	0	0	2	2	0		2					1	1	2	20215	1944100	3608500	7664
9187	DNA-directed RNA polymerase subunit beta'	P0A8T7	rpoC	22.4509	2.12763	NaN	22.1881	22.7138	NaN	0.902029	2 Acetyl (K)	KGLADTALKTANSGYLTR	154.74	2.05e-14	134.49	By MS/MS	By MS/MS	171012_C17_034_QHF_PTM_Rev01_#17_042_JMU01_K2	2	1963.04	0.0374547	44.812	51.395	11658000	6879200	4778300	2	415	yes	yes	2	0	0	2	2	0		2					1	1	3	16004	4778300	6879200	7852
9321	NADH-quinone oxidoreductase subunit E	P0AFD1	nuoE	25.0656	1.65575	NaN	24.1954	25.9357	NaN	0.075531	2 Acetyl (K)	KLNIKPGQTTFDGR	141.73	1.11e-07	124.29	By MS/MS	By MS/MS	171012_C17_034_QHF_PTM_Rev01_#17_042_JMU13_K2	2	1657.88	0.878769	36.721	43.514	83396000	64186000	19210000	3	845	yes	yes	2	0	0	2	2.33	0.471		2	1				1	2	2	13917	19210000	64186000	7965
9340	Protein YcgL	P0AB43	ycgL	22.7593	1.48052	NaN	21.5759	23.9428	NaN	-1.59249	2 Acetyl (K)	KLVNADIEKVK	128.28	0.0035202	59.389	By MS/MS	By MS/MS	171012_C17_034_QHF_PTM_Rev01_#17_042_JMU13_K2	3	1339.77	0.771116	33.655	40.289	19251000	16125000	3126000	3	569	yes	yes	2	0	0	2	1.67	0.471	1	2					1	2	2	12552	3126000	16125000	7983
9380	N-acetylneuraminate lyase	P0A6L4	nanA	24.9859	1.54814	NaN	26.0975	23.8743	NaN	0.724736	2 Acetyl (K)	KPFGPVDEKYLPELK	137.8	8.82e-08	117.59	By MS/MS	By MS/MS	171012_C17_034_QHF_PTM_Rev01_#17_042_JMU01_K2	3	1842.98	0.976752	55.525	62.108	87179000	15377000	71802000	4	215	yes	yes	2	0	0	2	2	0		4					2	2	2;3	20141	71802000	15377000	8012
9416	Dihydrolipoyllysine-residue succinyltransferase component of 2-oxoglutarate dehydrogenase complex	P0AFG6	sucB	23.4222	2.12863	NaN	23.6958	23.1486	NaN	0.714546	2 Acetyl (K)	KQYGEAFEKR	131.82	0.0036973	106.26	By MS/MS	By MS/MS	171012_C17_034_QHF_PTM_Rev01_#17_042_JMU01_K2	2	1338.66	0.656815	24.527	30.859	22887000	9298700	13588000	2	852	yes	yes	2	0	0	2	2	0		2					1	1	2	8292	13588000	9298700	8043
9619	DNA polymerase I;Arylsulfatase	P00582;P25549	polA;aslA	23.0024	1.76409	NaN	22.3802	23.6245	NaN	0.573134	Acetyl (K)	LAELEKK	97.798	0.007899	49.95	By MS/MS	By MS/MS	171012_C17_034_QHF_PTM_Rev01_#17_042_JMU13_K2	2	871.501	0.501483	18.209	24.543	18392000	12933000	5459000	3	27	yes	no	1	0	0	1	2	0		3					1	2	2	6335	5459000	12933000	8218
9628	Hemolysin expression-modulating protein Hha	P0ACE3	hha	25.3432	1.37276	NaN	23.6533	27.0331	NaN		2 Acetyl (K)	LAELTMNKLYDKIPSSVWK	165.3	6.61e-18	146.77	By MS/MS	By MS/MS	171012_C17_034_QHF_PTM_Rev01_#17_042_JMU13_K3	3	2319.22	0.218456	61.861	68.057	150530000	137330000	13193000	3	654	yes	yes	2	0	0	2	2.33	0.471		2	1				1	2	3	23808	13193000	137330000	8224
9645	Outer membrane protein F	P02931	ompF	23.9403	1.60396	NaN	23.0038	24.8769	NaN	1.22563	Acetyl (K)	LAFAGLKYADVGSFDYGR	200.44	1.23e-21	88.01	By MS/MS	By MS/MS	171012_C17_034_QHF_PTM_Rev01_#17_042_JMU01_K2	1	1990.98	0.978877	60.622	62.677	39220000	30809000	8411000	3	58	yes	yes	1	0	0	1	2.67	0.471		1	2				2	1	2;3	21904	8411000	30809000	8239
9747	Fumarate hydratase class I, aerobic	P0AC33	fumA	23.9558	1.42396	NaN	22.5365	25.3751	NaN	0.506237	Acetyl (K)	LASAKYYDELPTEGNEHGQAFR	167.73	2.08e-19	159.93	By MS/MS	By MS/MS	171012_C17_034_QHF_PTM_Rev01_#17_042_JMU13_K2	1	2537.18	0.182281	42.835	46.377	49603000	43519000	6083800	4	629	yes	yes	1	0	0	1	2.5	0.5		2	2				2	2	3	14404	6083800	43519000	8328
10045	Chaperone protein HtpG	P0A6Z3	htpG	24.8725	1.69224	NaN	24.0786	25.6664	NaN	1.81967	Acetyl (K)	LFAAAGQKVPEVK	162.38	3.96e-10	144.94	By MS/MS	By MS/MS	171012_C17_034_QHF_PTM_Rev01_#17_042_JMU01_K2	2	1398.79	0.787101	35.684	42.352	70970000	53253000	17717000	5	249	yes	yes	1	0	0	1	2.2	0.4		4	1				2	3	2;3	12643	17717000	53253000	8598
10270	50S ribosomal protein L5	P62399	rplE	23.2197	1.2799	NaN	21.3007	25.1386	NaN	0.538572	2 Acetyl (K)	LHDYYKDEVVKK	165.66	3.99e-07	146.92	By MS/MS	By MS/MS	171012_C17_034_QHF_PTM_Rev01_#17_042_JMU13_K3	3	1619.82	0.819523	27.945	34.767	39521000	36938000	2583200	4	1455	yes	yes	2	0	0	2	2.5	0.5		2	2				1	3	2;3	9905	2583200	36938000	8801
10345	Uncharacterized protein YahJ	P77554	yahJ	22.6186	1.6258	NaN	21.7773	23.46	NaN	1.14077	Acetyl (K)	LIDLLQSKGTTIAR	138.24	6.95e-08	101.65	By MS/MS	By MS/MS	171012_C17_034_QHF_PTM_Rev01_#17_042_JMU13_K3	1	1569.91	0.909007	51.369	55.785	15133000	11539000	3594300	5	1655	yes	yes	1	0	0	1	2.6	0.49		2	3				2	3	2;3	18478	3594300	11539000	8863
10488	Methionine--tRNA ligase	P00959	metG	22.6318	2.08592	NaN	22.3401	22.9235	NaN	0.676954	2 Acetyl (K)	LKENGFIKNR	147.95	7.02e-05	126.5	By MS/MS	By MS/MS	171012_C17_034_QHF_PTM_Rev01_#17_042_JMU13_K2	2	1301.71	0.709185	27.22	33.553	13265000	7955400	5309300	2	44	yes	yes	2	0	0	2	2	0		2					1	1	2	9940	5309300	7955400	8988
10499	Formate dehydrogenase-O major subunit	P32176	fdoG	22.7557	2.02785	NaN	23.0909	22.4204	NaN	-0.316145	Acetyl (K)	LKFPEYR	87.323	0.019893	83.388	By MS/MS	By MS/MS	171012_C17_034_QHF_PTM_Rev01_#17_042_JMU01_K2	1	993.528	0.528367	35.394	41.877	14547000	5613200	8934300	2	1228	yes	yes	1	0	0	1	2	0		2					1	1	2	12528	8934300	5613200	8996
10586	50S ribosomal protein L5	P62399	rplE	24.0884	1.50087	NaN	22.8932	25.2835	NaN	0.538572	2 Acetyl (K)	LLDNAAADLAAISGQKPLITKAR	99.6	2.42e-06	91.703	By MS/MS	By MS/MS	171012_C17_034_QHF_PTM_Rev01_#17_042_JMU13_K2	2	2433.36	0.359123	59.985	66.258	48630000	40840000	7790300	4	1455	yes	yes	2	0	0	2	2.25	0.433		3	1				1	3	3;4	23524	7790300	40840000	9075
10596	Acetyl-coenzyme A synthetase	P27550	acs	22.3486	1.98256	NaN	21.9831	22.7141	NaN	0.338161	Acetyl (K)	LLEEKQAIAMPS	74.162	0.013407	70.079	By MS/MS	By MS/MS	171012_C17_034_QHF_PTM_Rev01_#17_042_JMU01_K1	1	1370.71	0.711552	50.659	54.206	11026000	6880500	4145600	4	1151	yes	yes	1	0	0	1	1	0	3						2	1	2	15584	4145600	6880500	9084
10691	Modulator of FtsH protease HflK	P0ABC7	hflK	21.728	1.18208	NaN	19.4758	23.9802	NaN	0.16899	Acetyl (K)	LLPEYKAAPEITR	88.021	0.0022757	80.292	By MS/MS	By MS/MS	171012_C17_034_QHF_PTM_Rev01_#17_042_JMU13_K2	1	1541.85	0.845344	40.888	47.421	17278000	16549000	729130	2	590	yes	yes	1	0	0	1	2	0		2					1	1	2;3	15452	729130	16549000	9165
11105	Phosphoenolpyruvate synthase	P23538	ppsA	21.318	2.35746	NaN	21.171	21.465	NaN	0.0849323	Acetyl (K)	LSDFKSNEYANLVGGER	83.792	0.00013612	74.262	By MS/MS	By MS/MS	171012_C17_034_QHF_PTM_Rev01_#17_042_JMU13_K2	1	1939.93	0.92757	44.921	51.504	5255800	2894800	2361000	2	1067	yes	yes	1	0	0	1	2	0		2					1	1	3	17208	2361000	2894800	9526
11159	Inorganic pyrophosphatase	P0A7A9	ppa	23.0226	2.69671	NaN	23.0953	22.9499	NaN	0.732483	2 Acetyl (K)	LSKEYDHIKDVNDLPELLK	106.86	3.34e-07	103.34	By MS/MS	By MS/MS	171012_C17_034_QHF_PTM_Rev01_#17_042_JMU13_K2	3	2352.22	0.221292	56.81	63.294	17064000	8102200	8961400	2	279	yes	yes	2	0	0	2	2	0		2					1	1	3	21899	8961400	8102200	9575
11163	Modulator of FtsH protease HflK	P0ABC7	hflK	23.2439	1.81607	NaN	22.6861	23.8016	NaN	0.16899	2 Acetyl (K)	LSKKLGGLGGGK	66.56	0.067783	54.353	By MS/MS	By MS/MS	171012_C17_034_QHF_PTM_Rev01_#17_042_JMU13_K2	3	1197.71	0.708122	31.331	37.664	21371000	14622000	6748500	2	590	yes	yes	2	0	0	2	2	0		2					1	1	2	11593	6748500	14622000	9577
11332	Thioredoxin-1	P0AA25	trxA	22.934	1.56434	NaN	21.9511	23.917	NaN	0.512589	2 Acetyl (K)	LTVAKLNIDQNPGTAPKYGIR	130.89	3.43e-12	123.35	By MS/MS	By MS/MS	171012_C17_034_QHF_PTM_Rev01_#17_042_JMU13_K3	2	2352.28	0.280145	51.926	58.852	19894000	15839000	4054500	3	523	yes	yes	2	0	0	2	2.33	0.471		2	1				1	2	3	19467	4054500	15839000	9723
11606	Uncharacterized protein YibT	Q2M7R5	yibT	20.3489	1.80845	NaN	19.8519	20.8458	NaN	0.716149	Acetyl (K)	LYRPKQVEGQ	103.55	0.001615	92.035	By MS/MS	By MS/MS	171012_C17_034_QHF_PTM_Rev01_#17_042_JMU01_K2	1	1258.67	0.666986	16.768	23.157	2830900	1884600	946310	3	1680	yes	yes	1	0	0	2	2.33	0.471		2	1				1	2	2	5402	946310	1884600	9967
11710	Nucleoid-associated protein YbaB	P0A8B5	ybaB	23.6053	1.07922	NaN	26.7127	20.4978	NaN	0.224714	Acetyl (K)	MASVSSGMQLPPGFKMPF	105.13	1.05e-06	97.002	By MS/MS	By MS/MS	171012_C17_034_QHF_PTM_Rev01_#17_042_JMU01_K1	1	1952.92	0.919847	63.2	67.743	111460000	1480700	109980000	4	371	yes	yes	1	0	0	1	1.5	0.5	2	2					3	1	2;3	19591	109980000	1480700	10043
11752	Oxygen-insensitive NAD(P)H nitroreductase	P38489;F2X7N5	nfsB;NTR	29.2221	2.15435	NaN	29.5438	28.9004	NaN	0.422483	Acetyl (Protein N-term)	MDIISVALKR	186.25	3e-14	173.62	By MS/MS	By MS/MS	171012_C17_034_QHF_PTM_Rev01_#17_042_JMU13_i3	1	1186.67	0.674379	59.673	67.869	1283700000	501050000	782680000	4	1326	yes	no	0	1	0	1	10.2	4.21			1		1	2	2	2	2	43584	782680000	501050000	10067
11780	Phosphate-specific transport system accessory protein PhoU	P0A9K7	phoU	24.1191	2.0994	NaN	24.4205	23.8177	NaN	0.288106	Acetyl (Protein N-term)	MDSLNLNK	131.04	0.00035639	128.46	By MS/MS	By MS/MS	171012_C17_034_QHF_PTM_Rev01_#17_042_JMU01_i1	1	975.47	0.469531	35.912	45.231	37241000	14786000	22454000	2	484	yes	yes	0	1	0	0	11	0				2			1	1	2	25151	22454000	14786000	10084
11784	Transcriptional repressor MprA	P0ACR9	mprA	25.2677	1.76083	NaN	25.9563	24.5791	NaN	0.435711	Acetyl (Protein N-term)	MDSSFTPIEQMLK	179.57	3.18e-12	175.28	By MS/MS	By MS/MS	171012_C17_034_QHF_PTM_Rev01_#17_042_JMU01_i1	1	1567.73	0.726216	61.359	69.975	90171000	25064000	65107000	2	683	yes	yes	0	1	0	0	11	0				2			1	1	2	43835	65107000	25064000	10085
11811	UPF0070 protein YfgM	P76576	yfgM	23.6444	1.5401	NaN	24.716	22.5727	NaN	0.207496	Acetyl (Protein N-term)	MEIYENENDQVEAVKR	215.5	8.92e-29	206.99	By MS/MS	By MS/MS	171012_C17_034_QHF_PTM_Rev01_#17_042_JMU01_i1	1	2007.92	0.92077	36.671	46.008	33798000	6238400	27559000	3	1622	yes	yes	0	1	0	1	11	0				3			2	1	2;3	25622	27559000	6238400	10104
11846	RNA polymerase sigma factor RpoD	P00579	rpoD	26.8343	2.09746	NaN	27.1711	26.4975	NaN	0.823822	Acetyl (Protein N-term)	MEQNPQSQLK	131.62	6.76e-05	125.65	By MS/MS	By MS/MS	171012_C17_034_QHF_PTM_Rev01_#17_042_JMU13_i1	1	1243.59	0.586686	20.244	29.752	245870000	94743000	151120000	3	26	yes	yes	0	1	0	0	11.3	0.471				2	1		1	2	2	13320	151120000	94743000	10125
12334	Protein GnsA	P0AC92	gnsA	23.0487	1.30779	NaN	21.2629	24.8346	NaN	0.974313	Acetyl (Protein N-term)	MNIEELKK	90.657	0.0016914	78.888	By MS/MS	By MS/MS	171012_C17_034_QHF_PTM_Rev01_#17_042_JMU13_K2	2	1045.55	0.547782	32.899	40.409	32435000	29919000	2516300	3	642	yes	yes	0	1	0	1	5	4.24		2		1			1	2	2	12570	2516300	29919000	10438
12398	Uncharacterized protein YrdB	P45795	yrdB	23.542	2.54833	NaN	23.6466	23.4373	NaN	23.542	Acetyl (Protein N-term)	MNQAIQFPDREEWDENKK	112.8	2.26e-07	109.83	By MS/MS	By MS/MS	171012_C17_034_QHF_PTM_Rev01_#17_042_JMU01_i2	2	2319.06	0.0589948	40.034	49.288	24491000	11359000	13132000	2	1392	yes	yes	0	1	0	2	12	0					2		1	1	3	28950	13132000	11359000	10473
12470	Leucine--tRNA ligase	P07813	leuS	23.8139	2.32101	NaN	23.6352	23.9925	NaN	0.780096	Acetyl (Protein N-term)	MQEQYRPEEIESK	103.22	2.51e-05	80.579	By MS/MS	By MS/MS	171012_C17_034_QHF_PTM_Rev01_#17_042_JMU01_i1	1	1707.78	0.7774	25.105	34.724	29720000	16690000	13029000	2	138	yes	yes	0	1	0	1	11	0				2			1	1	2	17215	13029000	16690000	10526
12479	DNA-directed RNA polymerase subunit alpha	P0A7Z4	rpoA	27.5858	1.86927	NaN	28.1715	27.0002	NaN	0.684496	Acetyl (Protein N-term)	MQGSVTEFLKPR	138.71	8.2e-07	128.48	By MS/MS	By MS/MS	171012_C17_034_QHF_PTM_Rev01_#17_042_JMU13_i2	1	1433.73	0.733685	47.755	56.762	436540000	134240000	302310000	6	338	yes	yes	0	1	0	1	12.2	0.748				1	2	2	3	2	2	34307	302310000	134240000	10529
12603	Ferric uptake regulation protein	P0A9A9	fur	23.6856	1.81491	NaN	23.1157	24.2554	NaN	0.870328	Acetyl (Protein N-term)	MTDNNTALKK	101.65	0.00083913	94.079	By MS/MS	By MS/MS	171012_C17_034_QHF_PTM_Rev01_#17_042_JMU13_i1	2	1176.58	0.580873	12.756	21.573	29116000	20027000	9089100	2	459	yes	yes	0	1	0	1	11	0				2			1	1	2	7961	9089100	20027000	10613
12758	Peptide chain release factor 2	P07012	prfB	22.186	1.67736	NaN	21.4532	22.9189	NaN	0.584429	2 Acetyl (K)	NAEKQAMEDNKSDIGWGSQIR	138.09	1.81e-12	131.32	By MS/MS	By MS/MS	171012_C17_034_QHF_PTM_Rev01_#17_042_JMU13_K2	2	2460.13	0.133951	42.36	48.893	10801000	7929900	2871200	2	125	yes	yes	2	0	0	2	2	0		2					1	1	3	16212	2871200	7929900	10722
12806	Outer membrane protein F	P02931	ompF	28.3714	2.09772	NaN	28.0155	28.7273	NaN	1.22563	Acetyl (K)	NATPITNKFTNTSGFANK	307.43	4.67e-71	299.33	By MS/MS	By MS/MS	171012_C17_034_QHF_PTM_Rev01_#17_042_JMU13_K2	2	1966.97	0.974854	44.401	51.842	715740000	444400000	271340000	10	58	yes	yes	1	0	0	1	1.75	0.661	3	4	1				3	5	2;3	15850	271340000	444400000	10768
12891	Serine--tRNA ligase	P0A8L1	serS	21.3955	2.33815	NaN	21.5498	21.2412	NaN	0.832687	Acetyl (K)	NEPDAVAEKLAR	83.397	0.0030937	75.176	By MS/MS	By MS/MS	171012_C17_034_QHF_PTM_Rev01_#17_042_JMU01_K2	1	1353.69	0.688843	33.541	39.844	5548700	2478800	3069900	3	397	yes	yes	1	0	0	1	1.67	0.471	1	2					1	2	2	11603	3069900	2478800	10843
12932	Peptidyl-prolyl cis-trans isomerase C	P0A9L5	ppiC	24.3051	1.72017	NaN	23.5777	25.0326	NaN	-0.0543518	2 Acetyl (K)	NGADFGKLAKK	143.24	0.00025291	126.01	By MS/MS	By MS/MS	171012_C17_034_QHF_PTM_Rev01_#17_042_JMU13_K2	3	1231.66	0.656087	30.626	37.302	46840000	34320000	12520000	4	487	yes	yes	2	0	0	2	1.75	0.433	1	3					1	3	2;3	11450	12520000	34320000	10879
12975	Translation initiation factor IF-2	P0A705;P0A705-3;P0A705-2	infB	20.7276	2.91603	NaN	20.7671	20.6881	NaN	0.804091	Acetyl (K)	NGMECGIGVKNYNDVR	124.3	3.53e-07	121.79	By MS/MS	By MS/MS	171012_C17_034_QHF_PTM_Rev01_#17_042_JMU01_K2	1	1866.84	0.835266	32.075	38.558	3473800	1689400	1784500	2	251;252	no	no	1	0	0	1	2	0		2					1	1	2	11180	1784500	1689400	10917
12975	Translation initiation factor IF-2	P0A705;P0A705-3;P0A705-2	infB	20.7276	2.91603	NaN	20.7671	20.6881	NaN	14.4589	Acetyl (K)	NGMECGIGVKNYNDVR	124.3	3.53e-07	121.79	By MS/MS	By MS/MS	171012_C17_034_QHF_PTM_Rev01_#17_042_JMU01_K2	1	1866.84	0.835266	32.075	38.558	3473800	1689400	1784500	2	251;252	no	no	1	0	0	1	2	0		2					1	1	2	11180	1784500	1689400	10917
13126	Hemolysin expression-modulating protein Hha	P0ACE3	hha	24.8842	1.2656	NaN	22.7585	27.0099	NaN		Acetyl (K)	NKYELSDNELAVFYSAADHR	125.73	5.41e-09	125.73	By MS/MS	By MS/MS	171012_C17_034_QHF_PTM_Rev01_#17_042_JMU13_K2	1	2383.11	0.108053	55.946	62.816	142240000	135140000	7095700	7	654	yes	yes	1	0	0	1	2.25	0.433		3	1				1	3	3	21147	7095700	135140000	11045
13222	Periplasmic oligopeptide-binding protein	P23843	oppA	23.5137	2.28107	NaN	23.707	23.3203	NaN	0.613469	Acetyl (K)	NMYIVKH	97.068	0.0084332	92.386	By MS/MS	By MS/MS	171012_C17_034_QHF_PTM_Rev01_#17_042_JMU01_K2	1	945.474	0.474223	25.297	31.923	24168000	10474000	13694000	3	1075	yes	yes	1	0	0	1	2.33	0.471		2	1				1	2	2	8732	13694000	10474000	11126
13257	Leucine--tRNA ligase	P07813	leuS	26.0592	1.74736	NaN	25.3267	26.7918	NaN	0.780096	Acetyl (K)	NNTAPAPWTYDNIAYMKNQLK	171.76	3.31e-23	167.45	By MS/MS	By MS/MS	171012_C17_034_QHF_PTM_Rev01_#17_042_JMU13_K2	2	2494.2	0.195094	59.011	65.243	158260000	116180000	42082000	5	138	yes	yes	1	0	0	1	2.2	0.4		4	1				2	3	2;3	22999	42082000	116180000	11156
13462	60 kDa chaperonin	P0A6F5	groL	25.9786	1.95208	NaN	25.5229	26.4343	NaN	1.37893	2 Acetyl (K)	NVVLDKSFGAPTITKDGVSVAR	223.29	1.97e-38	205.32	By MS/MS	By MS/MS	171012_C17_034_QHF_PTM_Rev01_#17_042_JMU13_K2	2	2357.26	0.259075	55.741	62.324	138890000	90683000	48212000	5	198	yes	yes	2	0	0	2	2	0		4					2	2	2;3	21419	48212000	90683000	11338
13590	Peptide chain release factor 2	P07012	prfB	23.2715	1.45489	NaN	21.9877	24.5553	NaN	0.584429	Acetyl (K)	QAMEDNKSDIGWGSQIR	296.14	1.73e-57	278.07	By MS/MS	By MS/MS	171012_C17_034_QHF_PTM_Rev01_#17_042_JMU13_K2	1	1975.91	0.905789	37.255	44.01	28812000	24653000	4158700	3	125	yes	yes	1	0	0	1	2	0		3					1	2	2;3	14142	4158700	24653000	11450
13976	Formate acetyltransferase 1	P09373	pflB	24.4139	2.45739	NaN	24.5476	24.2801	NaN	0.489792	2 Acetyl (K)	QLEKIVGLQTEAPLKR	200.44	2.76e-20	187.46	By MS/MS	By MS/MS	171012_C17_034_QHF_PTM_Rev01_#17_042_JMU01_K2	2	1906.09	0.088762	49.594	56.177	44894000	20372000	24523000	4	171	yes	yes	2	0	0	2	2	0		4					2	2	2;3	17907	24523000	20372000	11787
14105	DNA-directed RNA polymerase subunit omega	P0A800	rpoZ	24.2539	1.25685	NaN	22.1397	26.3681	NaN	0.718356	Acetyl (K)	QMQVGGKDPLVPEENDKTTVIALR	192.27	1.81e-27	183.42	By MS/MS	By MS/MS	171012_C17_034_QHF_PTM_Rev01_#17_042_JMU13_K3	2	2679.39	0.390165	47.153	54.201	91234000	86614000	4620700	4	339	yes	yes	1	0	0	2	2.5	0.5		2	2				1	3	3;4	17572	4620700	86614000	11896
14107	DNA-directed RNA polymerase subunit omega	P0A800	rpoZ	23.1852	1.5321	NaN	22.1148	24.2556	NaN	0.718356	2 Acetyl (K)	QMQVGGKDPLVPEENDKTTVIALR	108.77	5.24e-09	104.25	By MS/MS	By MS/MS	171012_C17_034_QHF_PTM_Rev01_#17_042_JMU13_K2	2	2721.4	0.40073	55.52	62.102	24571000	20029000	4541800	2	339	yes	yes	2	0	0	2	2	0		2					1	1	3	21286	4541800	20029000	11896
14194	Protein UshA;UDP-sugar hydrolase;5'-nucleotidase	P07024	ushA	20.502	2.51864	NaN	20.4045	20.5996	NaN	0.892447	Acetyl (K)	QQEKWAK	75.854	0.045368	68.164	By MS/MS	By MS/MS	171012_C17_034_QHF_PTM_Rev01_#17_042_JMU01_K2	2	958.487	0.48723	12.707	19.16	2976800	1588900	1387900	2	129	yes	yes	1	0	0	1	1.5	0.5	1	1					1	1	2	3837	1387900	1588900	11970
14621	Glutamine synthetase	P0A9C5	glnA	25.3695	2.44772	NaN	25.5117	25.2274	NaN	0.325227	Acetyl (Protein N-term)	SAEHVLTMLNEHEVK	166.04	4.56e-14	158.8	By MS/MS	By MS/MS	171012_C17_034_QHF_PTM_Rev01_#17_042_JMU13_i3	1	1777.87	0.866884	41.662	51.138	87122000	39283000	47839000	2	463	yes	yes	0	1	0	0	13	0						2	1	1	3	30599	47839000	39283000	12357
14866	Protein SseB	P0AFZ1	sseB	24.4033	1.98667	NaN	24.7986	24.008	NaN		Acetyl (Protein N-term)	SETKNELEDLLEK	113.77	1.02e-05	66.208	By MS/MS	By MS/MS	171012_C17_034_QHF_PTM_Rev01_#17_042_JMU13_i2	2	1588.78	0.783197	49.536	58.366	46052000	16870000	29182000	2	879	yes	yes	0	1	0	1	11.5	0.5				1	1		1	1	2	35637	29182000	16870000	12551
14883	Superoxide dismutase [Fe]	P0AGD3	sodB	24.9972	3.67644	NaN	24.9889	25.0054	NaN	0.490337	Acetyl (Protein N-term)	SFELPALPYAK	111.95	0.00024175	106.75	By MS/MS	By MS/MS	171012_C17_034_QHF_PTM_Rev01_#17_042_JMU13_i1	1	1276.67	0.67034	59.895	68.511	66978000	33681000	33297000	2	912	yes	yes	0	1	0	0	11	0				2			1	1	2	41375	33297000	33681000	12565
14886	Chaperone protein DnaJ	P08622	dnaJ	24.851	1.61383	NaN	23.9008	25.8013	NaN	0.319638	Acetyl (K)	SFFDGVKK	96.253	0.003598	82.674	By MS/MS	By MS/MS	171012_C17_034_QHF_PTM_Rev01_#17_042_JMU01_K2	2	968.497	0.496732	31.297	37.989	74136000	58474000	15662000	3	156	yes	yes	1	0	0	1	2.33	0.471		2	1				1	2	2	11084	15662000	58474000	12568
15007	Chaperone protein HtpG	P0A6Z3	htpG	24.1923	1.3826	NaN	22.6153	25.7692	NaN	1.81967	Acetyl (K)	SGTKSFLESLGSDQAK	283.45	1.04e-56	265.64	By MS/MS	By MS/MS	171012_C17_034_QHF_PTM_Rev01_#17_042_JMU13_K2	2	1695.83	0.831544	44.24	51.259	63612000	57187000	6425300	4	249	yes	yes	1	0	0	1	2.25	0.433		3	1				1	3	2;3	17049	6425300	57187000	12672
15111	Pyruvate dehydrogenase E1 component	P0AFG8	aceE	21.5608	1.81955	NaN	21.0475	22.074	NaN	0.601347	Acetyl (K)	SKDGAYVR	87.308	0.0074189	68.983	By MS/MS	By MS/MS	171012_C17_034_QHF_PTM_Rev01_#17_042_JMU13_K2	1	936.466	0.466495	10.44	16.877	6582600	4415100	2167400	2	853	yes	yes	1	0	0	1	2	0		2					1	1	2	3118	2167400	4415100	12760
15316	Ribosome-recycling factor	P0A805	frr	23.7498	1.42507	NaN	22.3463	25.1533	NaN	0.895	Acetyl (K)	SMSPAVEKAIMASDLGLNPNSAGSDIR	178.53	2.38e-28	165.47	By MS/MS	By MS/MS	171012_C17_034_QHF_PTM_Rev01_#17_042_JMU13_K3	1	2772.34	0.342229	60.627	66.855	42648000	37316000	5332100	3	340	yes	yes	1	0	0	1	2.33	0.471		2	1				1	2	3	23189	5332100	37316000	12916
15457	Ubiquinone/menaquinone biosynthesis C-methyltransferase UbiE	P0A887	ubiE	22.7597	1.39996	NaN	21.3345	24.185	NaN	-0.184233	Acetyl (K)	SQETTHFGFQTVAKEQK	222.79	8.17e-28	217.47	By MS/MS	By MS/MS	171012_C17_034_QHF_PTM_Rev01_#17_042_JMU13_K3	2	2006.97	0.969769	29.864	36.303	21717000	19072000	2644300	2	362	yes	yes	1	0	0	1	2.5	0.5		1	1				1	1	3	10525	2644300	19072000	13034
15512	Thiol peroxidase	P0A862	tpx	26.3979	4.13205	NaN	26.4009	26.3948	NaN	0.520773	Acetyl (Protein N-term)	SQTVHFQGNPVTVANSIPQAGSK	213.99	1.36e-40	209.56	By MS/MS	By MS/MS	171012_C17_034_QHF_PTM_Rev01_#17_042_JMU13_i1	1	2408.21	0.208436	41.15	50.22	176840000	88232000	88607000	4	354	yes	yes	0	1	0	0	11.2	0.433				3	1		1	3	2;3	28129	88607000	88232000	13079
15584	NADPH-dependent 7-cyano-7-deazaguanine reductase	Q46920	queF	23.4067	1.91435	NaN	23.8545	22.9588	NaN	0.38855	Acetyl (Protein N-term)	SSYANHQALAGLTLGK	120.14	3.45e-09	116.71	By MS/MS	By MS/MS	171012_C17_034_QHF_PTM_Rev01_#17_042_JMU13_i2	1	1671.86	0.858034	39.199	48.554	23320000	8152300	15168000	2	1695	yes	yes	0	1	0	0	12	0					2		1	1	2	28108	15168000	8152300	13143
15609	DNA-directed RNA polymerase subunit beta	P0A8V2	rpoB	22.6992	1.5357	NaN	21.6599	23.7385	NaN	0.821241	Acetyl (K)	STGSYSLVTQQPLGGKAQFGGQR	145.52	1.09e-13	136.59	By MS/MS	By MS/MS	171012_C17_034_QHF_PTM_Rev01_#17_042_JMU13_K2	1	2408.21	0.208436	43.155	49.688	17309000	13996000	3313500	2	419	yes	yes	1	0	0	1	2	0		2					1	1	3	16504	3313500	13996000	13162
15958	Ferric uptake regulation protein	P0A9A9	fur	23.8789	1.68502	NaN	23.104	24.6539	NaN	0.870328	Acetyl (Protein N-term)	TDNNTALKK	76.345	0.0026203	61.194	By MS/MS	By MS/MS	171012_C17_034_QHF_PTM_Rev01_#17_042_JMU01_i1	2	1045.54	0.540388	7.4221	15.587	35412000	26397000	9015700	2	459	yes	yes	0	1	0	1	11	0				2			1	1	2	3689	9015700	26397000	13466
16009	Protein InaA	P27294	inaA	22.7447	1.61954	NaN	23.6031	21.8864	NaN		Acetyl (K)	TEGNAEAGFLDLEKSR	205.27	6.66e-21	191.69	By MS/MS	By MS/MS	171012_C17_034_QHF_PTM_Rev01_#17_042_JMU01_K2	1	1777.85	0.848257	43.71	49.987	16619000	3876600	12742000	3	1143	yes	yes	1	0	0	1	2	0		3					2	1	2;3	15509	12742000	3876600	13510
16042	Cell division activator CedA	P0AE60	cedA	22.7259	1.33277	NaN	21.0638	24.3879	NaN	1.14431	Acetyl (K)	TEPAPPEHAIKMDSFR	151.62	1.1e-13	145.98	By MS/MS	By MS/MS	171012_C17_034_QHF_PTM_Rev01_#17_042_JMU13_K3	1	1866.89	0.893433	33.862	40.655	24145000	21953000	2192000	3	771	yes	yes	1	0	0	1	2.33	0.471		2	1				1	2	3	12111	2192000	21953000	13537
16057	30S ribosomal protein S1	P0AG67	rpsA	26.674	1.39474	NaN	28.3646	24.9834	NaN	0.571056	Acetyl (Protein N-term)	TESFAQLFEESLK	292.57	3.01e-56	275.94	By MS/MS	By MS/MS	171012_C17_034_QHF_PTM_Rev01_#17_042_JMU01_i2	1	1569.76	0.756254	62.714	71.374	378790000	33170000	345620000	3	898	yes	yes	0	1	0	0	11.7	0.471				1	2		2	1	2	46260	345620000	33170000	13548
16390	Transcriptional regulator SlyA	P0A8W2	slyA	24.0847	1.84608	NaN	23.5453	24.624	NaN	0.523303	Acetyl (K)	TLDQLEEKGLISR	245.15	1.05e-30	229.26	By MS/MS	By MS/MS	171012_C17_034_QHF_PTM_Rev01_#17_042_JMU13_K2	1	1542.83	0.825337	41.316	47.849	38099000	25856000	12242000	2	422	yes	yes	1	0	0	1	2	0		2					1	1	2	15687	12242000	25856000	13832
16400	HTH-type transcriptional regulator CueR	P0A9G4	cueR	22.7009	1.65423	NaN	21.9101	23.4918	NaN	-0.47916	Acetyl (K)	TLEKVAEIER	121.36	0.0020291	95.801	By MS/MS	By MS/MS	171012_C17_034_QHF_PTM_Rev01_#17_042_JMU13_K2	1	1228.67	0.666317	31.958	38.441	15737000	11796000	3940800	2	472	yes	yes	1	0	0	1	2	0		2					1	1	2	11844	3940800	11796000	13841
16432	Ribosome-recycling factor	P0A805	frr	28.5429	1.79179	NaN	27.8185	29.2672	NaN	0.895	Acetyl (K)	TLKINVFDR	121.5	0.0014017	97.734	By MS/MS	By MS/MS	171012_C17_034_QHF_PTM_Rev01_#17_042_JMU01_K2	1	1146.64	0.639708	48.85	52.52	882800000	646090000	236710000	5	340	yes	yes	1	0	0	1	2.75	0.433		1	3				2	2	2;3	16615	236710000	646090000	13870
16547	Ribosome-associated inhibitor A	P0AD49	raiA	25.1446	2.41145	NaN	25.2978	24.9915	NaN	0.480738	Acetyl (Protein N-term)	TMNITSK	55.531	0.039365	25.345	By MS/MS	By MS/MS	171012_C17_034_QHF_PTM_Rev01_#17_042_JMU13_i1	1	835.411	0.410954	18.857	28.326	74604000	33357000	41247000	2	705	yes	yes	0	1	0	0	11	0				2			1	1	2	12330	41247000	33357000	13961
16725	Ribosomal protein S12 methylthiotransferase accessory factor YcaO	P75838	ycaO	23.8409	2.12274	NaN	24.1232	23.5586	NaN	0.227457	Acetyl (Protein N-term)	TQTFIPGK	47.082	0.071566	41.544	By MS/MS	By MS/MS	171012_C17_034_QHF_PTM_Rev01_#17_042_JMU13_i1	1	932.497	0.496732	31.273	40.892	30628000	12355000	18273000	2	1558	yes	yes	0	1	0	0	11	0				2			1	1	2	21034	18273000	12355000	14100
16862	D-galactose-binding periplasmic protein	P0AEE5	mglB	23.4509	2.5869	NaN	23.3556	23.5463	NaN	14.3863	Acetyl (K)	TTYVIKELNDK	169.58	7.91e-07	148.71	By MS/MS	By MS/MS	171012_C17_034_QHF_PTM_Rev01_#17_042_JMU01_K2	2	1364.72	0.718746	36.744	43.226	22983000	12250000	10733000	2	784	yes	yes	1	0	0	1	2	0		2					1	1	2	12984	10733000	12250000	14223
16918	Voltage-gated potassium channel Kch	P31069	kch	23.2437	2.95538	NaN	23.2033	23.2842	NaN		Acetyl (K)	TVLAVSDSKNLNK	143.79	9.81e-06	125.92	By MS/MS	By MS/MS	171012_C17_034_QHF_PTM_Rev01_#17_042_JMU01_K2	2	1429.78	0.777658	30.257	36.59	19873000	10215000	9657800	2	1200	yes	yes	1	0	0	1	2	0		2					1	1	2;3	10509	9657800	10215000	14272
16937	Mrr restriction system protein	P24202	mrr	22.6374	1.91948	NaN	23.0655	22.2093	NaN	0.655631	Acetyl (K)	TVPTYDKFIEPVLR	121.04	8.32e-06	96.576	By MS/MS	By MS/MS	171012_C17_034_QHF_PTM_Rev01_#17_042_JMU01_K2	1	1718.92	0.924322	58.576	64.762	13627000	4849300	8778200	2	1098	yes	yes	1	0	0	1	2	0		2					1	1	2	21345	8778200	4849300	14289
17221	50S ribosomal protein L1	P0A7L0	rplA	22.4041	1.57659	NaN	21.4706	23.3376	NaN	0.702759	Acetyl (K)	VDATKQYDINEAIALLK	143.05	2.23e-10	130.79	By MS/MS	By MS/MS	171012_C17_034_QHF_PTM_Rev01_#17_042_JMU13_K2	2	1946.04	0.0360577	61.144	67.271	13506000	10600000	2906000	3	307	yes	yes	1	0	0	1	2	0		3					1	2	2;3	24108	2906000	10600000	14533
17234	Beta-galactosidase	B8LFD6;P00722	lacZ	26.5574	1.48235	NaN	27.9325	25.1823	NaN	0.455637	Acetyl (K)	VDEDQPFPAVPKWSIK	192.39	1.62e-20	192.39	By MS/MS	By MS/MS	171012_C17_034_QHF_PTM_Rev01_#17_042_JMU01_K2	2	1896.96	0.962165	56.996	61.553	294250000	38073000	256170000	7	2	yes	no	1	0	0	1	2.5	0.5		3	3				3	3	2;3	20484	256170000	38073000	14545
17235	Beta-galactosidase	B8LFD6;P00722	lacZ	24.1508	1.53861	NaN	23.0524	25.2491	NaN	0.455637	Acetyl (K)	VDEDQPFPAVPKWSIKK	120.31	1.86e-07	117.78	By MS/MS	By MS/MS	171012_C17_034_QHF_PTM_Rev01_#17_042_JMU13_K3	3	2025.06	0.0571275	47.733	54.626	48578000	39879000	8699000	3	2	yes	no	1	0	0	2	2.33	0.471		2	1				1	2	3	17743	8699000	39879000	14546
17335	ATP-dependent protease ATPase subunit HslU	P0A6H5	hslU	24.1456	1.56593	NaN	23.1146	25.1767	NaN	1.23173	Acetyl (K)	VEATKFTEVGYVGK	202.44	4.09e-17	187.18	By MS/MS	By MS/MS	171012_C17_034_QHF_PTM_Rev01_#17_042_JMU13_K2	2	1568.81	0.808624	40.055	47.039	47008000	37926000	9081800	5	202	yes	yes	1	0	0	1	2	0.632	1	3	1				1	4	2;3	15269	9081800	37926000	14628
17542	Isochorismatase family protein YecD	P0ADI7	yecD	22.9706	1.95259	NaN	22.5681	23.373	NaN	0.352875	Acetyl (K)	VGWSADYAEALKQPVDAPSPAK	104.06	5.01e-07	96.252	By MS/MS	By MS/MS	171012_C17_034_QHF_PTM_Rev01_#17_042_JMU13_K2	2	2341.16	0.159026	51.711	58.343	17082000	10864000	6218300	2	724	yes	yes	1	0	0	1	2	0		2					1	1	3	19922	6218300	10864000	14808
17629	ATP synthase epsilon chain	P0A6E6	atpC	24.1613	1.50678	NaN	22.9787	25.3438	NaN	0.294502	2 Acetyl (K)	VIELTKKAM	108.46	0.0079138	95.934	By MS/MS	By MS/MS	171012_C17_034_QHF_PTM_Rev01_#17_042_JMU13_K1	2	1115.63	0.626032	52.748	58.119	50849000	42583000	8265900	2	194	yes	yes	2	0	0	2	1	0	2						1	1	2	16365	8265900	42583000	14882
17707	Translation initiation factor IF-3;Translation initiation factor IF-3, N-terminally processed;Translation initiation factor IF-3S	P0A707	infC	24.1945	1.28546	NaN	22.2206	26.1685	NaN	0.776613	2 Acetyl (K)	VIQVKEIKFRPGTDEGDYQVK	138.04	9e-13	131.01	By MS/MS	By MS/MS	171012_C17_034_QHF_PTM_Rev01_#17_042_JMU13_K3	3	2532.32	0.322403	44.76	51.808	80310000	75423000	4887200	4	253	yes	yes	2	0	0	3	2.5	0.5		2	2				1	3	3;4	16594	4887200	75423000	14948
17745	Translation initiation factor IF-3;Translation initiation factor IF-3, N-terminally processed;Translation initiation factor IF-3S	P0A707	infC	24.343	1.75347	NaN	23.6683	25.0178	NaN	0.776613	2 Acetyl (K)	VKDDLQELAVVESFPTKIEGR	103.84	8.67e-08	96.129	By MS/MS	By MS/MS	171012_C17_034_QHF_PTM_Rev01_#17_042_JMU13_K2	2	2456.28	0.27987	61.455	67.492	47301000	33970000	13331000	2	253	yes	yes	2	0	0	2	2	0		2					1	1	3	24154	13331000	33970000	14981
17770	Cyclopropane-fatty-acyl-phospholipid synthase	P0A9H7	cfa	23.9935	2.0027	NaN	24.3681	23.619	NaN	-0.15814	2 Acetyl (K)	VKNPDFFKR	103.55	0.010183	63.502	By MS/MS	By MS/MS	171012_C17_034_QHF_PTM_Rev01_#17_042_JMU01_K2	2	1233.65	0.650607	34.728	41.21	34537000	12883000	21654000	2	477	yes	yes	2	0	0	2	2	0		2					1	1	2	12203	21654000	12883000	15003
17869	Transcriptional regulatory protein CpxR	P0AE88	cpxR	26.6839	2.30965	NaN	26.4784	26.8894	NaN	0.515461	Acetyl (K)	VLGLELGADDYLPKPFNDR	355.74	4.16e-106	343.68	By MS/MS	By MS/MS	171012_C17_034_QHF_PTM_Rev01_#17_042_JMU13_K3	1	2173.11	0.105534	61.353	63.987	217810000	124310000	93499000	7	775	yes	yes	1	0	0	1	2.43	0.495		4	3				4	3	2;3	23347	93499000	124310000	15093
18214	D-galactose-binding periplasmic protein	P0AEE5	mglB	23.434	1.43653	NaN	22.0853	24.7827	NaN	14.3863	Acetyl (K)	VPYVGVDKDNLAEFSKK	68.41	0.0027799	58.661	By MS/MS	By MS/MS	171012_C17_034_QHF_PTM_Rev01_#17_042_JMU13_K3	3	1950.01	0.00984299	41.215	48.074	33313000	28863000	4449900	3	784	yes	yes	1	0	0	2	2.33	0.471		2	1				1	2	3	15133	4449900	28863000	15382
18427	50S ribosomal protein L3	P60438	rplC	25.142	1.36574	NaN	23.4381	26.8459	NaN	1.14937	2 Acetyl (K)	VTKPEAGHFAKAGVEAGR	191.79	1.2e-21	169.64	By MS/MS	By MS/MS	171012_C17_034_QHF_PTM_Rev01_#17_042_JMU13_K3	2	1907.99	0.98536	32.772	36.948	131980000	120620000	11365000	7	1432	yes	yes	2	0	0	2	2.6	0.49		2	3				2	3	2;3	10048	11365000	120620000	15574
18474	DNA-directed RNA polymerase subunit omega	P0A800	rpoZ	23.1053	1.51092	NaN	21.9852	24.2254	NaN	0.718356	Acetyl (K)	VTVQDAVEKIGNR	193.23	3.67e-15	172.93	By MS/MS	By MS/MS	171012_C17_034_QHF_PTM_Rev01_#17_042_JMU13_K3	1	1469.78	0.783806	43.657	50.626	23766000	19614000	4151500	4	339	yes	yes	1	0	0	1	2.25	0.433		3	1				1	3	2;3	16174	4151500	19614000	15617
18515	Isocitrate dehydrogenase [NADP]	P08200;Q1PI72	icd	23.4226	1.66702	NaN	24.2149	22.6303	NaN	0.36788	2 Acetyl (K)	VVDAAVEKAYKGER	162.32	5.45e-09	145.29	By MS/MS	By MS/MS	171012_C17_034_QHF_PTM_Rev01_#17_042_JMU01_K2	2	1617.84	0.836236	30.615	36.692	25965000	6492200	19472000	3	146	yes	no	2	0	0	2	2	0		3					2	1	2;3	10506	19472000	6492200	15653
18605	Cell division protein FtsZ	P0A9A6	ftsZ	25.6979	1.59079	NaN	24.6617	26.7341	NaN	0.355509	Acetyl (K)	VVNDNAPQTAKEPDYLDIPAFLR	251.35	5.49e-47	228.54	By MS/MS	By MS/MS	171012_C17_034_QHF_PTM_Rev01_#17_042_JMU13_K2	1	2627.32	0.323132	60.856	67.049	138170000	111630000	26540000	3	458	yes	yes	1	0	0	1	2	0		3					1	2	2;3	23917	26540000	111630000	15726
18918	5-methyltetrahydropteroyltriglutamate--homocysteine methyltransferase	P25665	metE	20.0824	1.80846	NaN	19.592	20.5728	NaN	0.800686	Acetyl (K)	YAQSLTDKPVK	72.006	0.016522	66.044	By MS/MS	By MS/MS	171012_C17_034_QHF_PTM_Rev01_#17_042_JMU01_K2	2	1290.68	0.681967	22.546	28.829	2350000	1559700	790280	2	1123	yes	yes	1	0	0	1	2	0		2					1	1	2	7602	790280	1559700	16004
18922	LPS-assembly protein LptD	P31554	lptD	22.3166	2.04564	NaN	22.001	22.6322	NaN	1.26174	Acetyl (K)	YASPEYIQATLPKYYSTAEQYK	93.006	6.2e-06	89.964	By MS/MS	By MS/MS	171012_C17_034_QHF_PTM_Rev01_#17_042_JMU01_K2	2	2655.27	0.27445	54.134	60.717	10698000	6500700	4197100	2	1211	yes	yes	1	0	0	1	2	0		2					1	1	3	19549	4197100	6500700	16007
18970	Antitoxin MqsA	Q46864	mqsA	26.2764	1.26569	NaN	24.0323	28.5205	NaN	0.388091	Acetyl (K)	YEKGNAQPHPSTIK	182.02	2.46e-12	171.49	By MS/MS	By MS/MS	171012_C17_034_QHF_PTM_Rev01_#17_042_JMU13_K2	2	1610.81	0.80527	16.353	20.889	402210000	385060000	17157000	10	1690	yes	yes	1	0	0	1	2.43	0.495		4	3				3	4	2;3	4116	17157000	385060000	16051
19067	Undecaprenyl phosphate-alpha-4-amino-4-deoxy-L-arabinose arabinosyl transferase	P76473	arnT	22.177	1.7937	NaN	22.7373	21.6167	NaN	-0.191442	Acetyl (K)	YGLNYPDAKGR	105.4	0.0016759	89.194	By MS/MS	By MS/MS	171012_C17_034_QHF_PTM_Rev01_#17_042_JMU13_K2	1	1294.63	0.6306	27.03	33.363	10208000	3215700	6992100	2	1612	yes	yes	1	0	0	1	2	0		2					1	1	2	9904	6992100	3215700	16123
19123	DNA mismatch repair protein MutS	P23909	mutS	23.1088	1.69959	NaN	22.3836	23.834	NaN	0.787159	Acetyl (K)	YIIPELKEYEDK	107.83	9.64e-05	96.298	By MS/MS	By MS/MS	171012_C17_034_QHF_PTM_Rev01_#17_042_JMU01_K2	2	1580.8	0.797391	49.73	56.585	20426000	14954000	5472000	3	1089	yes	yes	1	0	0	1	2	0		3					1	2	2;3	18057	5472000	14954000	16171
19178	FKBP-type 22 kDa peptidyl-prolyl cis-trans isomerase	P0A9L3	fklB	23.1454	2.29351	NaN	22.9604	23.3303	NaN	0.0281639	2 Acetyl (K)	YLEENAKKEGVNSTESGLQFR	132.83	3.05e-12	124.74	By MS/MS	By MS/MS	171012_C17_034_QHF_PTM_Rev01_#17_042_JMU01_K2	2	2482.2	0.197597	40.547	47.08	18709000	10547000	8161500	2	486	yes	yes	2	0	0	2	2	0		2					1	1	3	14335	8161500	10547000	16223
19460	2,3-bisphosphoglycerate-dependent phosphoglycerate mutase	P62707	gpmA	24.0092	2.0737	NaN	23.6909	24.3275	NaN	0.55979	2 Acetyl (K)	YYLGNADEIAAKAAAVANQGKAK	126.02	1.61e-12	111.47	By MS/MS	By MS/MS	171012_C17_034_QHF_PTM_Rev01_#17_042_JMU01_K2	3	2420.23	0.233588	59.034	65.17	34595000	21053000	13542000	2	1461	yes	yes	2	0	0	2	2	0		2					1	1	3	21384	13542000	21053000	16471
[truncated: 6 more columns]

## Sheet: F) GNAT5
Dataset EV2: (F) Unique acetylated peptides identified only after GNAT overexpression from two biological replicates. Average log2 intensities are shown (yellow) as well as average log2 ratio of protein abundance from GNAT-MBP compared to MBP expression (orange). Protein groups and peptides were identified at 1% FDR. Modified peptides with a score > 40 and delta score > 6 were used. Only peptides…
				average intensity acetylated peptide		Intensity acetylated peptide replicates				protein group
						Rep 1		Rep 2
id	Protein Names	Proteins	Gene Names	GNAT5-MBP	neg log10 p-value	EV (L) JMU04	construct (H) JMU04	construct (L) JMU16	EV (H) JMU16	log2ratio (GNAT5-MBP/EV-MBP)	Modifications	Sequence	Score	PEP	Delta score	Identification type JMU04	Identification type JMU16	Raw file	K Count	Mass	Mass Fractional Part	Retention time	Calibrated retention time	Intensity	Intensity L	Intensity H	MS/MS Count	Protein Groups	Unique (Groups)	Unique (Proteins)	Acetyl (K)	Acetyl (Protein N-term)	Oxidation (M)	Missed cleavages	Fraction Average	Fraction Std. Dev.	Fraction 1	Fraction 2	Fraction 3	Fraction 11	Fraction 12	Fraction 13	Experiment JMU04	Experiment JMU16	Charges	MS/MS scan number	Intensity JMU04	Intensity JMU16	Peptide ID
1679		At1G24040		25.9524	1.39731	NaN	24.3172	27.5876	NaN	26.1993	Acetyl (K)	ASEELISQISPSKDVYLHCR	278.74	2.15e-57	271.2	By MS/MS	By MS/MS	171012_C17_034_QHF_PTM_Rev01_#17_042_JMU16_K3	1	2373.16	0.16346	44.516	45.184	222590000	201690000	20903000	5	1	yes	yes	1	0	0	1	2.6	0.49		2	3				2	3	3;4	17146	20903000	201690000	1457
4710		At1G24040		24.5438	1.62272	NaN	23.6243	25.4633	NaN	26.1993	Acetyl (K)	ESPYICNMTVKEDLR	205.96	9.96e-22	200.12	By MS/MS	By MS/MS	171012_C17_034_QHF_PTM_Rev01_#17_042_JMU16_K2	1	1895.88	0.875734	48.24	48.369	59192000	46261000	12931000	5	1	yes	yes	1	0	0	1	1.6	0.49	2	3					3	2	2;3	17138	12931000	46261000	4143
5412		At1G24040		25.9279	1.15277	NaN	23.0512	28.8045	NaN	26.1993	Acetyl (K)	FLSNDELEKLK	199.09	3.06e-14	185.32	By MS/MS	By MS/MS	171012_C17_034_QHF_PTM_Rev01_#17_042_JMU16_K2	2	1376.72	0.718746	42.315	42.792	477540000	468850000	8691700	5	1	yes	yes	1	0	0	1	2.4	0.49		3	2				2	3	2;3	16828	8691700	468850000	4761
12270		At1G24040		27.7558	1.81466	NaN	27.0876	28.424	NaN	26.1993	Acetyl (K)	MVDEAPFNMYKK	221.52	3.1e-20	213.59	By MS/MS	By MS/MS	171012_C17_034_QHF_PTM_Rev01_#17_042_JMU16_K2	2	1513.69	0.694522	41.314	41.898	502760000	360140000	142620000	7	1	yes	yes	1	0	0	1	2.43	0.495		4	3				3	4	2;3	16456	142620000	360140000	10523
471	Nucleoside triphosphate pyrophosphohydrolase	P0AEY3	mazG	21.0527	1.22919	NaN	19.0962	23.0092	NaN	1.03245	Acetyl (K)	AEIALQKANEK	128.28	0.00056284	51.818	By MS/MS	By MS/MS	171012_C17_034_QHF_PTM_Rev01_#17_042_JMU16_K2	2	1255.68	0.677216	23.605	23.318	9002800	8442400	560440	3	822	yes	yes	1	0	0	1	1.33	0.471	2	1					1	2	2	9169	560440	8442400	418
874	50S ribosomal protein L16 arginine hydroxylase	P27431	roxA	22.3868	1.63869	NaN	21.5784	23.1952	NaN	1.18529	Acetyl (K)	AHPADVLPQEMDKLR	67.136	0.0026962	61.707	By MS/MS	By MS/MS	171012_C17_034_QHF_PTM_Rev01_#17_042_JMU16_K3	1	1760.89	0.887954	38.916	39.937	12735000	9603700	3131500	3	1169	yes	yes	1	0	0	1	3	0			2				1	1	3	14901	3131500	9603700	768
900	50S ribosomal protein L18	P0C018	rplR	22.2006	1.35082	NaN	20.6433	23.758	NaN	0.354734	Acetyl (K)	AIAEQLKYTGNKDAAAAVGK	240.31	1.05e-37	207.94	By MS/MS	By MS/MS	171012_C17_034_QHF_PTM_Rev01_#17_042_JMU16_K3	3	2060.09	0.0902186	33.164	33.708	15824000	14186000	1637800	3	946	yes	yes	1	0	0	2	2.67	0.471		1	2				1	2	3	12312	1637800	14186000	791
1249	50S ribosomal protein L10	P0A7J3	rplJ	28.5134	6.37074	NaN	28.5134	28.5134	NaN	0.459032	Acetyl (Protein N-term)	ALNLQDK	98.418	0.0043316	90.747	By MS/MS	By MS/MS	171012_C17_034_QHF_PTM_Rev01_#17_042_JMU04_i1	1	842.45	0.449782	25.956	27.354	766360000	383180000	383170000	3	309	yes	yes	0	1	0	0	7.67	4.71	1			2			1	2	2	16459	383170000	383180000	1085
1429	Fructose-bisphosphate aldolase class 2	P0AB71	fbaA	22.2657	1.72358	NaN	21.6046	22.9269	NaN	0.400696	Acetyl (K)	ANEAYLQGQLGNPKGEDQPNKKYYDPR	117.08	1.56e-13	106.57	By MS/MS	By MS/MS	171012_C17_034_QHF_PTM_Rev01_#17_042_JMU16_K3	3	3134.51	0.50574	29.286	30.005	11163000	7974100	3188800	2	595	yes	yes	1	0	0	3	3	0			2				1	1	4	10984	3188800	7974100	1230
1632	DNA-directed RNA polymerase subunit beta'	P0A8T7	rpoC	22.5896	1.43532	NaN	21.2859	23.8934	NaN	1.20339	Acetyl (K)	AQTKTEEFDAIK	110.66	4.31e-06	81.935	By MS/MS	By MS/MS	171012_C17_034_QHF_PTM_Rev01_#17_042_JMU04_K1	2	1421.7	0.703825	37.206	37.118	18139000	15582000	2556800	14	421	yes	yes	1	0	0	1	1.08	0.266	12	1					4	9	2	11700	2556800	15582000	1415
2452	UPF0301 protein YqgE	P0A8W5	yqgE	22.7661	2.04724	NaN	22.4453	23.0868	NaN	0.699328	Acetyl (K)	DESIRLDKPVMLGGPLAEDR	105.06	1.1e-06	95.534	By MS/MS	By MS/MS	171012_C17_034_QHF_PTM_Rev01_#17_042_JMU04_K2	1	2252.15	0.147082	55.007	55.982	14620000	8909000	5710900	2	430	yes	yes	1	0	0	2	2	0		2					1	1	3	19134	5710900	8909000	2143
2808	ATP synthase subunit b	P0ABA0	atpF	22.8101	1.75881	NaN	22.1856	23.4347	NaN	-0.220389	Acetyl (K)	DLDLAKASATDQLKK	127.18	2.46e-08	121.35	By MS/MS	By MS/MS	171012_C17_034_QHF_PTM_Rev01_#17_042_JMU04_K2	3	1657.89	0.888665	37.694	37.868	16108000	11338000	4770200	2	602	yes	yes	1	0	0	2	2	0		2					1	1	3	12867	4770200	11338000	2463
4137	50S ribosomal protein L1	P0A7L0	rplA	21.9623	1.6266	NaN	21.1468	22.7777	NaN	0.571894	Acetyl (K)	EKVDATKQYDINEAIALLK	118.46	7.63e-07	114.27	By MS/MS	By MS/MS	171012_C17_034_QHF_PTM_Rev01_#17_042_JMU16_K2	3	2203.17	0.173614	59.522	60.748	9512500	7190700	2321800	2	313	yes	yes	1	0	0	2	2	0		2					1	1	3	23540	2321800	7190700	3650
4696	Threonine/homoserine exporter RhtA	P0AA67	rhtA	23.7855	1.68125	NaN	23.0068	24.5641	NaN	NaN	2 Acetyl (K)	ESKIKELDIN	98.249	0.0041262	79.809	By MS/MS	By MS/MS	171012_C17_034_QHF_PTM_Rev01_#17_042_JMU04_K1	2	1271.66	0.660897	45.467	45.037	33234000	24805000	8428500	6	536	yes	yes	2	0	0	2	1	0	2						1	1	2	14095	8428500	24805000	4131
4772	Cytosol aminopeptidase	P68767	pepA	20.5844	2.33614	NaN	20.4353	20.7336	NaN	1.1871	Acetyl (K)	ETLYSFDQLKTNK	163.78	2.84e-09	159.89	By MS/MS	By MS/MS	171012_C17_034_QHF_PTM_Rev01_#17_042_JMU16_K2	2	1627.81	0.809352	43.673	43.947	3161400	1743500	1417900	2	1548	yes	yes	1	0	0	1	2	0		2					1	1	2	17316	1417900	1743500	4198
5007	Phage shock protein A	P0AFM6	pspA	23.7874	1.23377	NaN	21.6	25.9747	NaN	4.75119	Acetyl (K)	FADIVNANINALLEKAEDPQK	161.8	8.35e-22	157.45	By MS/MS	By MS/MS	171012_C17_034_QHF_PTM_Rev01_#17_042_JMU16_K3	2	2354.21	0.21179	62.022	63.496	69123000	65944000	3178800	2	871	yes	yes	1	0	0	1	3	0			2				1	1	3	24996	3178800	65944000	4402
5284	Phosphoadenosine phosphosulfate reductase	P17854	cysH	20.417	1.40537	NaN	19.1544	21.6797	NaN	1.14829	Acetyl (K)	FIDELTDKLK	119.68	0.0019094	111.64	By MS/MS	By MS/MS	171012_C17_034_QHF_PTM_Rev01_#17_042_JMU16_K2	2	1262.68	0.675819	45.859	46.132	3942800	3359300	583490	2	1039	yes	yes	1	0	0	1	2	0		2					1	1	2	18174	583490	3359300	4652
5551	Putative NAD(P)H nitroreductase YdjA	P0ACY1	ydjA	23.1054	1.86982	NaN	22.6155	23.5953	NaN	1.73303	Acetyl (K)	FSAVLEQGAIAAGSDDKAIDKAR	174.47	3.83e-23	150.17	By MS/MS	By MS/MS	171012_C17_034_QHF_PTM_Rev01_#17_042_JMU16_K3	2	2374.21	0.212853	39.905	40.927	19099000	12673000	6426100	2	700	yes	yes	1	0	0	2	3	0			2				1	1	3	15398	6426100	12673000	4874
5924	Protein mlc	P50456	mlc	23.2231	1.39808	NaN	21.7625	24.6837	NaN	1.2299	Acetyl (K)	GDLLAKDIITGVGAHVGR	165.71	4.85e-20	155.23	By MS/MS	By MS/MS	171012_C17_034_QHF_PTM_Rev01_#17_042_JMU16_K3	1	1833.01	0.010846	56.837	58.261	30506000	26948000	3557600	2	1434	yes	yes	1	0	0	1	3	0			2				1	1	3	22400	3557600	26948000	5202
6007	D-ribose-binding periplasmic protein	P02925	rbsB	21.9986	1.30799	NaN	20.2949	23.7023	NaN	2.2329	Acetyl (K)	GEGFQQAVAAHKFNVLASQPADFDR	216.51	9.67e-42	205.82	By MS/MS	By MS/MS	171012_C17_034_QHF_PTM_Rev01_#17_042_JMU16_K3	1	2744.33	0.330677	53.72	55.044	14935000	13649000	1286400	2	62	yes	yes	1	0	0	1	3	0			2				1	1	3	21096	1286400	13649000	5278
6081	Glutathione synthetase	P04425	gshB	23.2355	1.78559	NaN	22.6374	23.8336	NaN	0.850035	Acetyl (K)	GEPRPLTESDWKIAR	181.51	4.42e-16	168.33	By MS/MS	By MS/MS	171012_C17_034_QHF_PTM_Rev01_#17_042_JMU16_K3	1	1795.92	0.921697	34.219	35.289	21474000	14950000	6524500	2	78	yes	yes	1	0	0	2	3	0			2				1	1	3	12968	6524500	14950000	5339
6207	Bifunctional protein HldE;D-beta-D-heptose 7-phosphate kinase;D-beta-D-heptose 1-phosphate adenylyltransferase	P76658	hldE	19.9172	1.72925	NaN	19.3335	20.501	NaN	0.795999	Acetyl (K)	GGDYKPEEIAGSK	61.353	0.022152	50.524	By MS/MS	By MS/MS	171012_C17_034_QHF_PTM_Rev01_#17_042_JMU04_K1	2	1391.66	0.656874	23.586	23.61	2144500	1483900	660620	2	1689	yes	yes	1	0	0	1	1	0	2						1	1	2	7029	660620	1483900	5452
6252	Modulator of FtsH protease HflK	P0ABC7	hflK	25.2228	1.63201	NaN	24.2979	26.1477	NaN	0.82229	Acetyl (K)	GGNLMVLPLDQMLKGGNAPAAK	196.95	2.31e-30	166.89	By MS/MS	By MS/MS	171012_C17_034_QHF_PTM_Rev01_#17_042_JMU16_K2	2	2236.17	0.170794	61.349	62.598	94969000	74344000	20625000	3	608	yes	yes	1	0	0	1	2	0		3					1	2	2;3	24178	20625000	74344000	5490
6259	NADP-specific glutamate dehydrogenase	P00370	gdhA	20.0493	1.68633	NaN	19.4006	20.698	NaN	1.51374	Acetyl (K)	GGSDFDPKGK	82.287	0.0079826	78.15	By MS/MS	By MS/MS	171012_C17_034_QHF_PTM_Rev01_#17_042_JMU04_K1	2	1048.48	0.482539	15.204	15.177	2393300	1701100	692110	2	25	yes	yes	1	0	0	1	1	0	2						1	1	2	4407	692110	1701100	5496
6899	Transketolase 2	P33570	tktB	22.5527	1.62803	NaN	21.7181	23.3873	NaN	2.32154	Acetyl (K)	GSVSLKEDPAGNYIHYGVR	253.48	1.07e-45	233.39	By MS/MS	By MS/MS	171012_C17_034_QHF_PTM_Rev01_#17_042_JMU16_K3	1	2103.04	0.0385174	38.784	39.805	14422000	10972000	3449800	2	1275	yes	yes	1	0	0	1	3	0			2				1	1	3	14877	3449800	10972000	6047
7163	Periplasmic dipeptide transport protein	P23847	dppA	21.5152	1.54029	NaN	20.5405	22.4899	NaN	-0.339181	Acetyl (K)	GYVVDPLGKHHFENVSIE	67.605	0.0024505	64.415	By MS/MS	By MS/MS	171012_C17_034_QHF_PTM_Rev01_#17_042_JMU04_K3	1	2081.02	0.0218047	46.846	47.719	7415300	5890200	1525100	2	1099	yes	yes	1	0	0	1	3	0			2				1	1	3	16045	1525100	5890200	6274
8859	Glucose-1-phosphatase	P19926	agp	22.5061	2.14887	NaN	22.2552	22.757	NaN	0.227223	Acetyl (K)	IVNYKDSPACK	159.83	2.45e-08	147.3	By MS/MS	By MS/MS	171012_C17_034_QHF_PTM_Rev01_#17_042_JMU16_K2	2	1335.65	0.649287	17.694	17.116	12094000	7088500	5005800	2	1048	yes	yes	1	0	0	1	2	0		2					1	1	2	6846	5005800	7088500	7738
9048	Threonine/homoserine exporter RhtA	P0AA67	rhtA	24.6803	1.73193	NaN	23.9614	25.3991	NaN	NaN	2 Acetyl (K)	KESKIKELDIN	110.86	0.00053286	106.07	By MS/MS	By MS/MS	171012_C17_034_QHF_PTM_Rev01_#17_042_JMU04_K2	3	1399.76	0.75586	36.193	36.366	60583000	44249000	16334000	2	536	yes	yes	2	0	0	3	2	0		2					1	1	2	12252	16334000	44249000	7906
9546	Small heat shock protein IbpB	P0C058	ibpB	23.3825	1.29666	NaN	21.5235	25.2414	NaN	33.7268	Acetyl (K)	LANALQNAGESQSFPPYNIEKSDDNHYR	209.89	2.24e-43	205.06	By MS/MS	By MS/MS	171012_C17_034_QHF_PTM_Rev01_#17_042_JMU16_K3	1	3219.49	0.485733	42.229	43.239	42682000	39667000	3014600	7	949	yes	yes	1	0	0	1	3	0			4				1	3	3;4	16339	3014600	39667000	8326
10401	ATP synthase gamma chain	P0ABA6	atpG	20.9062	1.69441	NaN	20.2423	21.5702	NaN	0.744255	Acetyl (K)	LLAEMKTWTDK	128.17	0.0005704	97.595	By MS/MS	By MS/MS	171012_C17_034_QHF_PTM_Rev01_#17_042_JMU16_K3	2	1376.7	0.700988	42.655	43.506	4353800	3113600	1240300	2	604	yes	yes	1	0	0	1	2.5	0.5		1	1				1	1	2	16458	1240300	3113600	9091
10574	50S ribosomal protein L10	P0A7J3	rplJ	22.5449	1.68587	NaN	23.2751	21.8147	NaN	0.459032	Acetyl (K)	LMATMKEASAGK	154.24	1.94e-06	146.02	By MS/MS	By MS/MS	171012_C17_034_QHF_PTM_Rev01_#17_042_JMU04_K2	2	1278.63	0.631194	22.828	23.025	13840000	3688700	10151000	3	309	yes	yes	1	0	0	1	2.67	0.471		1	2				2	1	2	7765	10151000	3688700	9250
11173	Periplasmic oligopeptide-binding protein	P23843	oppA	22.3982	1.50235	NaN	21.2907	23.5057	NaN	1.11584	Acetyl (K)	LVKPWVGGYTGKDPLDNTYTR	96.848	1.08e-06	89.396	By MS/MS	By MS/MS	171012_C17_034_QHF_PTM_Rev01_#17_042_JMU16_K3	2	2421.23	0.23286	48.637	49.609	14475000	11910000	2565300	2	1097	yes	yes	1	0	0	2	3	0			2				1	1	3	19028	2565300	11910000	9761
11440	Oxygen-insensitive NAD(P)H nitroreductase	P38489;F2X7N5	nfsB;NTR	28.2893	2.19728	NaN	28.5714	28.0071	NaN	1.0951	Acetyl (Protein N-term)	MDIISVALK	133.86	2.98e-05	117.09	By MS/MS	By MS/MS	171012_C17_034_QHF_PTM_Rev01_#17_042_JMU16_i2	1	1030.57	0.573268	62.274	64.258	668670000	269770000	398900000	8	1349	yes	no	0	1	0	0	9.38	4.61	1	1		2	2	2	5	3	2	44931	398900000	269770000	9977
11446	Oxygen-insensitive NAD(P)H nitroreductase	P38489;F2X7N5	nfsB;NTR	27.3361	2.01355	NaN	26.9199	27.7524	NaN	1.0951	Acetyl (Protein N-term)	MDIISVALKR	177.36	1.18e-09	161.16	By MS/MS	By MS/MS	171012_C17_034_QHF_PTM_Rev01_#17_042_JMU16_i2	1	1186.67	0.674379	59.805	62.069	353060000	226100000	126970000	4	1349	yes	no	0	1	0	1	10.2	4.21			1		1	2	1	3	2	42836	126970000	226100000	9978
11453	Peptidase T	P29745	pepT	22.5609	1.77946	NaN	21.9719	23.1499	NaN	1.38317	Acetyl (K)	MDKLLER	84.615	0.034231	59.164	By MS/MS	By MS/MS	171012_C17_034_QHF_PTM_Rev01_#17_042_JMU16_K2	1	945.495	0.495352	25.587	25.109	13421000	9307300	4113500	2	1193	yes	yes	1	0	0	1	2	0		2					1	1	2	10156	4113500	9307300	9983
11463	Succinylglutamate desuccinylase	P76215	astE	25.7616	1.95233	NaN	25.31	26.2133	NaN	1.36462	Acetyl (Protein N-term)	MDNFLALTLTGK	169.58	6.82e-21	158.09	By MS/MS	By MS/MS	171012_C17_034_QHF_PTM_Rev01_#17_042_JMU04_i1	1	1364.7	0.700988	63.078	65.476	119400000	77801000	41597000	4	1644	yes	yes	0	1	0	0	11.5	0.5				2	2		2	2	2	42964	41597000	77801000	9989
11474	Phosphate-specific transport system accessory protein PhoU	P0A9K7	phoU	24.9456	2.07852	NaN	25.2726	24.6185	NaN	15.702	Acetyl (Protein N-term)	MDSLNLNK	132.29	0.00047472	122.15	By MS/MS	By MS/MS	171012_C17_034_QHF_PTM_Rev01_#17_042_JMU16_i1	1	975.47	0.469531	36.04	38.414	66292000	25758000	40534000	2	494	yes	yes	0	1	0	0	11	0				2			1	1	2	24261	40534000	25758000	9996
11535	RNA polymerase sigma factor RpoD	P00579	rpoD	27.037	2.21049	NaN	27.2986	26.7754	NaN	1.18621	Acetyl (Protein N-term)	MEQNPQSQLK	158.76	1.2e-07	156.95	By MS/MS	By MS/MS	171012_C17_034_QHF_PTM_Rev01_#17_042_JMU04_i1	1	1243.59	0.586686	20.357	22.232	279950000	114870000	165080000	2	34	yes	yes	0	1	0	0	11	0				2			1	1	2	13071	165080000	114870000	10036
11548	Isocitrate dehydrogenase [NADP]	P08200	icd	20.3895	1.85907	NaN	19.9463	20.8326	NaN	1.26309	Acetyl (K)	MESKVVVPAQGK	72.2	0.0060501	64.275	By MS/MS	By MS/MS	171012_C17_034_QHF_PTM_Rev01_#17_042_JMU04_K1	2	1313.7	0.701322	24.649	24.673	2877700	1867400	1010300	2	150	yes	yes	1	0	0	1	1	0	2						1	1	2	7348	1010300	1867400	10044
11583	Cell division protein FtsZ	P0A9A6	ftsZ	27.2034	2.2708	NaN	26.9743	27.4324	NaN	0.842939	Acetyl (Protein N-term)	MFEPMELTNDAVIK	196.88	1.86e-18	191.78	By MS/MS	By MS/MS	171012_C17_034_QHF_PTM_Rev01_#17_042_JMU16_i1	1	1678.79	0.79463	61.26	63.633	312980000	181130000	131850000	2	466	yes	yes	0	1	0	0	11	0				2			1	1	2	42552	131850000	181130000	10063
11701	50S ribosomal protein L3	P60438	rplC	23.4864	2.12518	NaN	23.2098	23.7629	NaN	0.832586	Acetyl (Protein N-term)	MIGLVGK	66.994	0.025233	66.994	By MS/MS	By MS/MS	171012_C17_034_QHF_PTM_Rev01_#17_042_JMU04_i1	1	758.436	0.436046	46.642	48.166	23937000	14235000	9701900	2	1460	yes	yes	0	1	0	0	11	0				2			1	1	2	31278	9701900	14235000	10150
11813	Flavohemoprotein	P24232	hmp	26.453	2.66761	NaN	26.5423	26.3637	NaN	2.14125	Acetyl (Protein N-term)	MLDAQTIATVK	173.37	6.98e-12	146.07	By MS/MS	By MS/MS	171012_C17_034_QHF_PTM_Rev01_#17_042_JMU16_i1	1	1231.65	0.648224	48.699	50.422	184080000	86348000	97731000	2	1124	yes	yes	0	1	0	0	11	0				2			1	1	2	33404	97731000	86348000	10220
11851	UPF0246 protein YaaA	P0A8I3	yaaA	25.3137	2.79042	NaN	25.3781	25.2493	NaN	0.733952	Acetyl (Protein N-term)	MLILISPAK	119.29	0.00015494	119.29	By MS/MS	By MS/MS	171012_C17_034_QHF_PTM_Rev01_#17_042_JMU16_i2	1	1026.61	0.614739	62.606	64.433	83492000	39883000	43609000	4	396	yes	yes	0	1	0	0	7	5		2			2		2	2	2	45019	43609000	39883000	10246
11863	Bacterial non-heme ferritin	P0A998	ftnA	27.2203	1.93263	NaN	27.7197	26.7209	NaN	0.0812225	Acetyl (Protein N-term)	MLKPEMIEK	82.749	0.0032792	53.276	By MS/MS	By MS/MS	171012_C17_034_QHF_PTM_Rev01_#17_042_JMU16_i2	2	1159.6	0.598103	36.329	38.807	331640000	110610000	221030000	3	464	yes	yes	0	1	0	1	12.3	0.471					2	1	2	1	2	25784	221030000	110610000	10248
12050	Probable acrylyl-CoA reductase AcuI	P26646	acuI	22.4138	4.53785	NaN	22.4128	22.4149	NaN	0.598209	Acetyl (Protein N-term)	MQALLLEQQDGK	115.18	0.00011939	98.15	By MS/MS	By MS/MS	171012_C17_034_QHF_PTM_Rev01_#17_042_JMU04_i1	1	1414.71	0.712615	55.159	57.432	11175000	5591700	5583800	2	1154	yes	yes	0	1	0	0	11	0				2			1	1	2	37084	5583800	5591700	10375
12091	2-oxoglutarate dehydrogenase E1 component	P0AFG3	sucA	25.1898	2.30018	NaN	25.3881	24.9916	NaN	1.64607	Acetyl (Protein N-term)	MQNSALK	90.986	0.0064896	81.236	By MS/MS	By MS/MS	171012_C17_034_QHF_PTM_Rev01_#17_042_JMU16_i1	1	832.411	0.411288	16.697	18.371	77271000	33360000	43911000	2	855	yes	yes	0	1	0	0	11	0				2			1	1	2	10632	43911000	33360000	10399
12317	Peptidyl-prolyl cis-trans isomerase B	P23869	ppiB	26.3717	1.62441	NaN	25.3876	27.3558	NaN	1.18325	Acetyl (Protein N-term)	MVTFHTNHGDIVIK	184.03	1.59e-15	158.64	By MS/MS	By MS/MS	171012_C17_034_QHF_PTM_Rev01_#17_042_JMU16_K3	1	1652.83	0.834462	40.889	42.59	215660000	171760000	43895000	6	1103	yes	yes	0	1	0	0	8	5			3			3	2	4	2;3	16092	43895000	171760000	10554
12363	Peptide chain release factor 2	P07012	prfB	21.585	1.71317	NaN	20.9285	22.2415	NaN	0.90831	Acetyl (K)	NAEKQAMEDNKSDIGWGSQIR	87.319	2.1e-05	86.109	By MS/MS	By MS/MS	171012_C17_034_QHF_PTM_Rev01_#17_042_JMU16_K3	2	2418.12	0.123386	33.057	34.027	6954600	4958700	1995800	2	130	yes	yes	1	0	0	2	3	0			2				1	1	3	12496	1995800	4958700	10587
12615	Aldehyde-alcohol dehydrogenase;Alcohol dehydrogenase;Acetaldehyde dehydrogenase [acetylating];Pyruvate-formate-lyase deactivase	P0A9Q7	adhE	21.6066	1.37516	NaN	20.1738	23.0394	NaN	1.1311	Acetyl (K)	NHFASEYIYNAYKDEK	209.13	9.31e-25	205.41	By MS/MS	By MS/MS	171012_C17_034_QHF_PTM_Rev01_#17_042_JMU16_K3	2	2032.92	0.916671	37.452	38.473	9803400	8620600	1182800	2	511	yes	yes	1	0	0	1	3	0			2				1	1	3	14091	1182800	8620600	10812
13035	Glucose-1-phosphatase	P19926	agp	25.7186	2.61759	NaN	25.816	25.6211	NaN	0.227223	Acetyl (K)	NVAKPLVSYIDK	101.39	0.00017469	91.022	By MS/MS	By MS/MS	171012_C17_034_QHF_PTM_Rev01_#17_042_JMU04_K2	2	1387.77	0.771116	46.901	47.474	110680000	51609000	59074000	4	1048	yes	yes	1	0	0	1	2.5	0.5		2	2				2	2	2	16290	59074000	51609000	11172
13331	Protein translocase subunit SecA	P10408	secA	21.3178	2.5317	NaN	21.2194	21.4163	NaN	1.92251	Acetyl (K)	QEKEDSETFQGEGHFSVDEKSR	73.389	3.95e-05	70.74	By MS/MS	By MS/MS	171012_C17_034_QHF_PTM_Rev01_#17_042_JMU16_K3	2	2610.15	0.147018	22.659	23.028	5240100	2798600	2441600	2	972	yes	yes	1	0	0	2	3	0			2				1	1	4	8329	2441600	2798600	11434
14338	D-ribose-binding periplasmic protein	P02925	rbsB	19.8788	1.76876	NaN	19.3468	20.4107	NaN	2.2329	Acetyl (K)	SDVMVVGFDGTPDGEKAVNDGK	79.635	3.44e-05	76.298	By MS/MS	By MS/MS	171012_C17_034_QHF_PTM_Rev01_#17_042_JMU16_K1	2	2278.04	0.0423417	52.447	51.948	2060700	1393900	666780	2	62	yes	yes	1	0	0	1	1	0	2						1	1	3	18462	666780	1393900	12331
14552	Protein YdgA	P77804	ydgA	22.5925	1.2383	NaN	20.5367	24.6483	NaN	1.55484	Acetyl (K)	SGQSVIFNESVDHGPFPLAQLKK	143.47	9.35e-16	140.71	By MS/MS	By MS/MS	171012_C17_034_QHF_PTM_Rev01_#17_042_JMU16_K3	2	2539.31	0.307088	56.176	57.577	27816000	26295000	1521100	3	1754	yes	yes	1	0	0	1	3	0			3				1	2	3;4	22170	1521100	26295000	12506
14807	30S ribosomal protein S15	P0ADZ4	rpsO	29.0276	2.96295	NaN	28.978	29.0773	NaN	0.739122	Acetyl (Protein N-term)	SLSTEATAK	105.14	0.00057615	87.1	By MS/MS	By MS/MS	171012_C17_034_QHF_PTM_Rev01_#17_042_JMU16_i1	1	948.476	0.476391	14.48	15.755	1095100000	566410000	528730000	2	761	yes	yes	0	1	0	0	11	0				2			1	1	2	8994	528730000	566410000	12722
14849	Signal recognition particle protein	P0AGD7	ffh	21.8388	1.69043	NaN	21.1388	22.5388	NaN	0.870895	Acetyl (K)	SMKGMMPPGFPGR	126.67	2.73e-05	120.01	By MS/MS	By MS/MS	171012_C17_034_QHF_PTM_Rev01_#17_042_JMU04_K3	1	1433.66	0.661782	44.415	45.337	8402100	6093100	2309000	2	925	yes	yes	1	0	0	1	3	0			2				1	1	2	15162	2309000	6093100	12752
14916	DNA gyrase subunit B	P0AES6	gyrB	24.7153	2.47173	NaN	24.5842	24.8463	NaN	0.891893	Acetyl (Protein N-term)	SNSYDSSSIK	107.15	0.00037154	98.814	By MS/MS	By MS/MS	171012_C17_034_QHF_PTM_Rev01_#17_042_JMU04_i1	1	1128.49	0.493497	13.068	14.194	55316000	30163000	25153000	2	812	yes	yes	0	1	0	0	11	0				2			1	1	2	7884	25153000	30163000	12803
15029	Thiol peroxidase	P0A862	tpx	23.756	1.77339	NaN	24.3849	23.1271	NaN	0.490612	Acetyl (Protein N-term)	SQTVHFQGNPVTVANSIPQAGSK	125.45	2.7e-09	120.82	By MS/MS	By MS/MS	171012_C17_034_QHF_PTM_Rev01_#17_042_JMU04_i1	1	2408.21	0.208436	41.336	43.542	31070000	9161100	21908000	4	361	yes	yes	0	1	0	0	11	0				3			2	1	2;3	27382	21908000	9161100	12900
15035	6-phosphogluconate dehydrogenase, decarboxylating	P00350	gnd	22.3385	2.01267	NaN	21.9976	22.6793	NaN	0.559738	Acetyl (K)	SREKTEEVIAENPGK	76.391	0.00042372	71.676	By MS/MS	By MS/MS	171012_C17_034_QHF_PTM_Rev01_#17_042_JMU04_K3	2	1727.87	0.868992	16.38	16.349	10904000	6716500	4187400	2	23	yes	yes	1	0	0	2	3	0			2				1	1	3	4926	4187400	6716500	12906
15239	Zinc transporter ZupT	P0A8H3	zupT	27.0527	2.39638	NaN	27.2233	26.8821	NaN	NaN	Acetyl (K)	SVQPLPKSIK	104.52	0.0024209	99.91	By MS/MS	By MS/MS	171012_C17_034_QHF_PTM_Rev01_#17_042_JMU04_K2	2	1137.68	0.675759	29.045	29.107	280380000	123690000	156690000	7	392	yes	yes	1	0	0	1	2	0.756	2	3	2				5	2	2;3	9545	156690000	123690000	13079
15562	30S ribosomal protein S1	P0AG67	rpsA	27.9492	1.77181	NaN	28.6919	27.2066	NaN	0.473372	Acetyl (Protein N-term)	TESFAQLFEESLK	267.57	3.62e-41	248.33	By MS/MS	By MS/MS	171012_C17_034_QHF_PTM_Rev01_#17_042_JMU04_i2	1	1569.76	0.756254	62.739	65.159	588500000	154880000	433620000	4	910	yes	yes	0	1	0	0	12	0.707				1	2	1	3	1	2	45175	433620000	154880000	13368
17109	50S ribosomal protein L28	P0A7M2	rpmB	23.6664	1.14973	NaN	21.022	26.3108	NaN	-1.13667	2 Acetyl (K)	VIDKKGIDTVLAELR	128.9	8.46e-08	96.572	By MS/MS	By MS/MS	171012_C17_034_QHF_PTM_Rev01_#17_042_JMU16_K2	2	1753	0.99855	61.565	62.865	85369000	83240000	2129400	4	316	yes	yes	2	0	0	2	2.25	0.433		3	1				1	3	2;3	24306	2129400	83240000	14704
17110	50S ribosomal protein L28	P0A7M2	rpmB	26.9465	1.28224	NaN	24.7315	29.1614	NaN	-1.13667	Acetyl (K)	VIDKKGIDTVLAELR	154.6	2.09e-09	105.85	By MS/MS	By MS/MS	171012_C17_034_QHF_PTM_Rev01_#17_042_JMU16_K3	2	1710.99	0.987985	56.686	58.11	628270000	600420000	27857000	4	316	yes	yes	1	0	0	2	3	0			4				2	2	2;3	22270	27857000	600420000	14704
17548	Serine hydroxymethyltransferase	P0A825	glyA	20.1004	2.05471	NaN	19.822	20.3788	NaN	0.706858	Acetyl (K)	VMQAQGSQLTNKYAEGYPGK	90.316	2.83e-05	85.789	By MS/MS	By MS/MS	171012_C17_034_QHF_PTM_Rev01_#17_042_JMU16_K2	2	2211.06	0.0630175	36.132	35.928	2290300	1363400	926870	2	352	yes	yes	1	0	0	1	1.5	0.5	1	1					1	1	3	13048	926870	1363400	15080
18313	Transcription-repair-coupling factor	P30958	mfd	23.0428	1.80623	NaN	22.4772	23.6084	NaN	1.2277	Acetyl (K)	YAGGAEENAPLHKLGGDAWSR	133.95	8.61e-11	129.1	By MS/MS	By MS/MS	171012_C17_034_QHF_PTM_Rev01_#17_042_JMU16_K3	1	2240.06	0.0610437	38.228	39.299	18628000	12789000	5838600	2	1213	yes	yes	1	0	0	1	3	0			2				1	1	3	14633	5838600	12789000	15760
18717	Protein YrdA	P0A9W9	yrdA	22.6391	1.86551	NaN	22.1543	23.1238	NaN	0.818068	Acetyl (K)	YSANNYVKWKDEYLDQGNQTQP	128.38	1.61e-10	121.35	By MS/MS	By MS/MS	171012_C17_034_QHF_PTM_Rev01_#17_042_JMU16_K3	2	2702.22	0.224874	43.202	44.124	13808000	9140400	4667700	2	524	yes	yes	1	0	0	2	3	0			2				1	1	3	16762	4667700	9140400	16108
[truncated: 6 more columns]

## Sheet: G) GNAT6
Dataset EV2: (G) Unique acetylated peptides identified only after GNAT overexpression from two biological replicates. Average log2 intensities are shown (yellow) as well as average log2 ratio of protein abundance from GNAT-MBP compared to MBP expression (orange). Protein groups and peptides were identified at 1% FDR. Modified peptides with a score > 40 and delta score > 6 were used. Only peptides…
				average intensity acetylated peptide		Intensity acetylated peptide replicates				protein group
						Rep 1		Rep 2
id	Protein Names	Proteins	Gene Names	GNAT6-MBP	neg log10 p-value	EV (L) JMU05	Construct (H) JMU05	Construct (L) JMU17	EV (H) JMU17	log2ratio (GNAT6-MBP/EV-MBP)	Modifications	Sequence	Score	PEP	Delta score	Identification type JMU05	Identification type JMU17	Raw file	K Count	Mass	Mass Fractional Part	Retention time	Calibrated retention time	Intensity	Intensity L	Intensity H	MS/MS Count	Protein Groups	Unique (Groups)	Unique (Proteins)	Acetyl (K)	Acetyl (Protein N-term)	Oxidation (M)	Missed cleavages	Fraction Average	Fraction Std. Dev.	Fraction 1	Fraction 2	Fraction 3	Fraction 11	Fraction 12	Fraction 13	Experiment JMU05	Experiment JMU17	Charges	MS/MS scan number	Intensity JMU05	Intensity JMU17	Peptide ID
2300		At2G06025		24.2366	1.42635	NaN	22.8086	25.6646	NaN	15.2266	Acetyl (K)	CSCIVAVKKEEK	149.38	1.6e-06	133.49	By MS/MS	By MS/MS	171012_C17_034_QHF_PTM_Rev01_#17_042_JMU17_K3	3	1491.74	0.742535	17.98	18.907	60535000	53189000	7346100	4	1	yes	yes	1	0	0	2	2.75	0.433		1	3				1	3	2;3	5938	7346100	53189000	1996
3754		At2G06025		29.1004	1.90777	NaN	28.535	29.6657	NaN	15.2266	2 Acetyl (K)	EEKHIKR	128.69	3.02e-06	116.48	By MS/MS	By MS/MS	171012_C17_034_QHF_PTM_Rev01_#17_042_JMU05_K2	2	1022.55	0.550893	7.6838	7.5796	1240600000	851670000	388960000	6	1	yes	yes	2	0	0	2	2.5	0.5		3	3				3	3	2;3	1960	388960000	851670000	3307
5050		At2G06025		30.5181	2.41498	NaN	30.7025	30.3337	NaN	15.2266	Acetyl (K)	FAEQEFNAIKR	215.89	2.22e-23	178.7	By MS/MS	By MS/MS	171012_C17_034_QHF_PTM_Rev01_#17_042_JMU05_K2	1	1393.7	0.699014	34.769	36.4	3100500000	1353200000	1747300000	8	1	yes	yes	1	0	0	1	2.5	0.5		4	4				4	4	2;3	12298	1747300000	1353200000	4442
5167		At2G06025		30.3315	1.8226	NaN	29.6146	31.0485	NaN	15.2266	Acetyl (K)	FEFGKFVAR	101.64	0.00062989	75.907	By MS/MS	By MS/MS	171012_C17_034_QHF_PTM_Rev01_#17_042_JMU05_K3	1	1141.59	0.59203	49.06	52.056	3042900000	2220900000	822010000	3	1	yes	yes	1	0	0	1	2.67	0.471		1	2				1	2	2	18146	822010000	2220900000	4549
9027		At2G06025		30.6004	1.61461	NaN	31.7685	29.4324	NaN	15.2266	Acetyl (K)	IVETGKFESLDDDTYLLQYTS	229.32	1.54e-40	218.68	By MS/MS	By MS/MS	171012_C17_034_QHF_PTM_Rev01_#17_042_JMU17_K2	1	2478.17	0.168982	64.228	65.85	4382600000	724510000	3658100000	42	1	yes	yes	1	0	0	1	1.57	0.645	18	14	3				25	10	2;3	21271	3658100000	724510000	7894
9265		At2G06025		33.78	2.2738	NaN	33.4975	34.0625	NaN	15.2266	Acetyl (K)	KEEKHIK	88.819	0.0073126	57.745	By MS/MS	By MS/MS	171012_C17_034_QHF_PTM_Rev01_#17_042_JMU05_K3	3	952.534	0.53418	9.1581	9.0495	30067000000	17940000000	12127000000	10	1	yes	yes	1	0	0	2	2.6	0.49		4	6				7	3	2;3	1096	12127000000	17940000000	8108
9266		At2G06025		26.1388	1.51793	NaN	24.8919	27.3856	NaN	15.2266	2 Acetyl (K)	KEEKHIK	95.502	0.0045836	72.073	By MS/MS	By MS/MS	171012_C17_034_QHF_PTM_Rev01_#17_042_JMU05_K2	3	994.545	0.544745	7.5844	7.5202	206470000	175340000	31133000	6	1	yes	yes	2	0	0	2	2.5	0.5		3	3				2	4	2;3	1806	31133000	175340000	8108
9267		At2G06025		28.0287	2.17007	NaN	27.731	28.3263	NaN	15.2266	2 Acetyl (K)	KEEKHIKR	103.26	0.0010555	77.212	By MS/MS	By MS/MS	171012_C17_034_QHF_PTM_Rev01_#17_042_JMU17_K3	3	1150.65	0.645856	7.6096	7.8265	559340000	336560000	222780000	7	1	yes	yes	2	0	0	3	3	0			6				2	4	2;3;4	4310	222780000	336560000	8109
9273		At2G06025		21.6891	1.50249	NaN	20.617	22.7612	NaN	15.2266	Acetyl (K)	KEELSVQISIPPQVDQSRPEGLR	100.19	2.05e-07	100.19	By MS/MS	By MS/MS	171012_C17_034_QHF_PTM_Rev01_#17_042_JMU17_K3	1	2646.4	0.397694	47.882	50.908	8716900	7108700	1608200	2	1	yes	yes	1	0	0	2	3	0			2				1	1	3	17751	1608200	7108700	8112
9290		At2G06025		33.9983	2.94571	NaN	34.0588	33.9378	NaN	15.2266	Acetyl (K)	KFAEQEFNAIK	246.14	3.51e-42	179.44	By MS/MS	By MS/MS	171012_C17_034_QHF_PTM_Rev01_#17_042_JMU05_K3	2	1365.69	0.692866	46.499	48.604	34351000000	16455000000	17895000000	84	1	yes	yes	1	0	0	1	2.13	0.392	1	39	7				24	23	2;3	12691	17895000000	16455000000	8127
9292		At2G06025		27.2343	1.77464	NaN	27.9533	26.5154	NaN	15.2266	2 Acetyl (K)	KFAEQEFNAIKR	210.35	3.58e-21	186.32	By MS/MS	By MS/MS	171012_C17_034_QHF_PTM_Rev01_#17_042_JMU17_K3	2	1563.8	0.804542	38.433	40.439	355800000	95924000	259880000	8	1	yes	yes	2	0	0	2	2.5	0.5		4	4				4	4	2;3	13988	259880000	95924000	8128
9293		At2G06025		24.9517	1.9802	NaN	25.362	24.5414	NaN	15.2266	Acetyl (K)	KFAEQEFNAIKR	180.88	5.53e-15	154.37	By MS/MS	By MS/MS	171012_C17_034_QHF_PTM_Rev01_#17_042_JMU17_K3	2	1521.79	0.793977	28.596	30.545	67542000	24418000	43123000	4	1	yes	yes	1	0	0	2	2.75	0.433		1	3				1	3	2;3	10059	43123000	24418000	8128
11302		At2G06025		25.6754	1.89423	NaN	25.1608	26.1899	NaN	15.2266	Acetyl (K)	LSGVEQVYVHVHKNNSVAQELYQK	231.29	1.63e-45	217.05	By MS/MS	By MS/MS	171012_C17_034_QHF_PTM_Rev01_#17_042_JMU05_K3	2	2810.44	0.435142	40.598	43.171	114060000	76553000	37510000	6	1	yes	yes	1	0	0	1	3	0			4				2	2	3;4	14875	37510000	76553000	9903
13370		At2G06025		31.0069	2.01706	NaN	30.5386	31.4753	NaN	15.2266	Acetyl (K)	NNSVAQELYQKTGFK	278.97	2.36e-54	266.01	By MS/MS	By MS/MS	171012_C17_034_QHF_PTM_Rev01_#17_042_JMU05_K2	2	1767.88	0.879163	47.832	50.584	4545100000	2985400000	1559700000	16	1	yes	yes	1	0	0	1	2.43	0.495		4	3				3	4	2;3	17044	1559700000	2985400000	11457
17767		At2G06025		28.6045	2.46035	NaN	28.4488	28.7601	NaN	15.2266	Acetyl (K)	VKSQLFCSINQEGSNR	271.73	6.76e-55	267.38	By MS/MS	By MS/MS	171012_C17_034_QHF_PTM_Rev01_#17_042_JMU17_K2	1	1907.92	0.915959	34.328	35.934	821040000	454640000	366390000	8	1	yes	yes	1	0	0	1	2.5	0.5		4	4				4	4	2;3	12354	366390000	454640000	15309
18997		At2G06025		32.6307	2.14479	NaN	32.2635	32.998	NaN	15.2266	Acetyl (K)	YFLQGETFPGEKVK	210.91	5.2e-23	191.15	By MS/MS	By MS/MS	171012_C17_034_QHF_PTM_Rev01_#17_042_JMU17_K3	2	1683.85	0.850823	46.173	48.335	13734000000	8578000000	5155500000	27	1	yes	yes	1	0	0	1	2	0.73	4	7	4				6	9	2;3	15969	5155500000	8578000000	16390
18999		At2G06025		26.1149	1.49467	NaN	24.8006	27.4293	NaN	15.2266	2 Acetyl (K)	YFLQGETFPGEKVKSQLFCSINQEGSNR	285.36	4.7e-87	282.76	By MS/MS	By MS/MS	171012_C17_034_QHF_PTM_Rev01_#17_042_JMU17_K3	2	3346.59	0.592841	61.427	64.498	209950000	180730000	29223000	3	1	yes	yes	2	0	0	2	3	0			3				1	2	3;4	23553	29223000	180730000	16391
19409		At2G06025		23.0464	2.43337	NaN	22.913	23.1799	NaN	15.2266	Acetyl (K)	YVDNYKRK	88.948	0.0025983	77.234	By MS/MS	By MS/MS	171012_C17_034_QHF_PTM_Rev01_#17_042_JMU17_K3	2	1126.58	0.577108	8.3828	8.5109	17400000	9502700	7897600	2	1	yes	yes	1	0	0	2	3	0			2				1	1	3	2250	7897600	9502700	16749
11903	NADP-specific glutamate dehydrogenase	P00370	gdhA	27.4915	2.82984	NaN	27.4276	27.5554	NaN	0.917612	Acetyl (Protein N-term)	MDQTYSLESFLNHVQK	339.28	6.49e-79	333.62	By MS/MS	By MS/MS	171012_C17_034_QHF_PTM_Rev01_#17_042_JMU17_i2	1	1980.93	0.925127	59.752	63.602	377760000	197240000	180520000	5	16	yes	yes	0	1	0	0	11.8	0.4				1	4		2	3	2;3	42311	180520000	197240000	10409
16662	Esterase FrsA	P04335	frsA	22.7366	1.56264	NaN	23.7149	21.7583	NaN	-0.935951	Acetyl (Protein N-term)	TQANLSETLFKPR	57.175	0.0096753	45.012	By MS/MS	By MS/MS	171012_C17_034_QHF_PTM_Rev01_#17_042_JMU05_i2	1	1545.82	0.815106	41.472	44.843	17317000	3547400	13769000	2	69	yes	yes	0	1	0	1	12	0					2		1	1	2	29765	13769000	3547400	14334
733	Ribose import ATP-binding protein RbsA	P04983	rbsA	22.7934	1.97282	NaN	22.4122	23.1746	NaN	-0.365401	Acetyl (K)	AGGSLKHADEQQAVSDFIR	171.85	3.24e-16	155.73	By MS/MS	By MS/MS	171012_C17_034_QHF_PTM_Rev01_#17_042_JMU05_K3	1	2070.01	0.0130309	36.122	38.292	15049000	9467900	5581500	2	79	yes	yes	1	0	0	1	3	0			2				1	1	3	13233	5581500	9467900	647
17320	Bis(5'-nucleosyl)-tetraphosphatase [symmetrical]	P05637	apaH	23.9372	4.17468	NaN	23.9347	23.9398	NaN	13.0719	Acetyl (K)	VEFTPGKDTLWLTGDLVAR	120.31	5.21e-09	111.66	By MS/MS	By MS/MS	171012_C17_034_QHF_PTM_Rev01_#17_042_JMU17_K3	1	2159.13	0.12627	61.366	64.397	32126000	16091000	16035000	2	90	yes	yes	1	0	0	1	3	0			2				1	1	3	23510	16035000	16091000	14913
2172	Multifunctional CCA protein;CCA-adding enzyme;2'-nucleotidase;2',3'-cyclic phosphodiesterase;Phosphatase	P06961	cca	22.277	2.4796	NaN	22.161	22.393	NaN	0.00917816	Acetyl (K)	AVVEAGFKGVEIR	168.3	1.61e-10	140.97	By MS/MS	By MS/MS	171012_C17_034_QHF_PTM_Rev01_#17_042_JMU05_K2	1	1415.78	0.777264	42.675	44.782	10197000	5507600	4689600	4	110	yes	yes	1	0	0	1	2.25	0.433		3	1				2	2	2;3	15172	4689600	5507600	1876
16018	Malate synthase A	P08997	aceB	23.3065	2.07254	NaN	23.6163	22.9967	NaN	1.11736	Acetyl (Protein N-term)	TEQATTTDELAFTRPYGEQEK	87.932	0.00012376	76.14	By MS/MS	By MS/MS	171012_C17_034_QHF_PTM_Rev01_#17_042_JMU05_i1	1	2456.13	0.134328	38.46	41.562	21228000	8369300	12859000	2	161	yes	yes	0	1	0	1	11	0				2			1	1	2	26808	12859000	8369300	13792
11441	Argininosuccinate synthase	P0A6E4	argG	21.4129	2.29584	NaN	21.5831	21.2427	NaN	0.233894	Acetyl (K)	LTMEKGDSVFSPDDR	135.58	1.59e-07	116.45	By MS/MS	By MS/MS	171012_C17_034_QHF_PTM_Rev01_#17_042_JMU17_K2	1	1737.79	0.787965	39.669	41.411	5622900	2481300	3141600	2	198	yes	yes	1	0	0	1	2	0		2					1	1	2	14222	3141600	2481300	10023
3747	ATP-dependent Clp protease ATP-binding subunit ClpX	P0A6H1	clpX	25.4208	2.01044	NaN	25.0309	25.8106	NaN	1.06769	Acetyl (K)	EEIKEVAPHR	170.47	3.82e-11	114.8	By MS/MS	By MS/MS	171012_C17_034_QHF_PTM_Rev01_#17_042_JMU05_K2	1	1248.65	0.64625	14.707	14.641	93134000	58853000	34281000	6	205	yes	yes	1	0	0	1	2.33	0.471		4	2				3	3	2;3	4682	34281000	58853000	3302
15807	Cytidylate kinase	P0A6I0	cmk	25.9064	2.17117	NaN	26.1808	25.632	NaN	0.0805693	Acetyl (Protein N-term)	TAIAPVITIDGPSGAGK	124.12	8.89e-08	88.895	By MS/MS	By MS/MS	171012_C17_034_QHF_PTM_Rev01_#17_042_JMU05_i1	1	1608.87	0.872287	54.56	58.264	128070000	52001000	76070000	2	208	yes	yes	0	1	0	0	11	0				2			1	1	2	38333	76070000	52001000	13603
487	Elongation factor Ts	P0A6P1	tsf	26.61	2.21179	NaN	26.8667	26.3533	NaN	0.149956	Acetyl (Protein N-term)	AEITASLVK	91.853	0.0011406	50.201	By MS/MS	By MS/MS	171012_C17_034_QHF_PTM_Rev01_#17_042_JMU17_i1	1	972.549	0.549162	45.287	48.74	208100000	85731000	122370000	2	227	yes	yes	0	1	0	0	11	0				2			1	1	2	31003	122370000	85731000	426
11387	Chaperone protein HtpG	P0A6Z3	htpG	24.643	1.73949	NaN	23.9376	25.3484	NaN	1.64427	Acetyl (K)	LTDTPAIVSTDADEMSTQMAKLFAAAGQK	174.53	3.1e-28	168.1	By MS/MS	By MS/MS	171012_C17_034_QHF_PTM_Rev01_#17_042_JMU05_K3	2	3052.47	0.473303	62.724	65.701	58788000	42720000	16067000	5	255	yes	yes	1	0	0	1	2.4	0.49		3	2				2	3	3;4	23584	16067000	42720000	9975
15420	Translation initiation factor IF-2	P0A705;P0A705-3;P0A705-2	infB	21.7359	1.58206	NaN	22.6302	20.8416	NaN	0.333784	Acetyl (K)	SPKFGAIAGCMVTEGVVK	122.34	1.54e-08	107.46	By MS/MS	By MS/MS	171012_C17_034_QHF_PTM_Rev01_#17_042_JMU05_K2	2	1891.95	0.95359	52.62	55.489	8370900	1879100	6491800	3	258;259	no	no	1	0	0	1	2.67	0.471		1	2				2	1	2;3	18868	6491800	1879100	13262
15420	Translation initiation factor IF-2	P0A705;P0A705-3;P0A705-2	infB	21.7359	1.58206	NaN	22.6302	20.8416	NaN	-0.331285	Acetyl (K)	SPKFGAIAGCMVTEGVVK	122.34	1.54e-08	107.46	By MS/MS	By MS/MS	171012_C17_034_QHF_PTM_Rev01_#17_042_JMU05_K2	2	1891.95	0.95359	52.62	55.489	8370900	1879100	6491800	3	258;259	no	no	1	0	0	1	2.67	0.471		1	2				2	1	2;3	18868	6491800	1879100	13262
1935	Uridylate kinase	P0A7E9	pyrH	23.2714	1.869	NaN	23.7657	22.777	NaN	0.684503	Acetyl (K);Acetyl (Protein N-term)	ATNAKPVYKR	158.79	9.38e-08	137.28	By MS/MS	By MS/MS	171012_C17_034_QHF_PTM_Rev01_#17_042_JMU05_K2	2	1230.67	0.672071	14.431	14.271	21449000	7187400	14262000	2	300	yes	yes	1	1	0	2	2	0		2					1	1	2	4565	14262000	7187400	1674
12617	50S ribosomal protein L9	P0A7R1	rplI	26.3335	1.65668	NaN	27.2457	25.4212	NaN	0.387589	Acetyl (Protein N-term)	MQVILLDK	114.5	0.0020543	109.64	By MS/MS	By MS/MS	171012_C17_034_QHF_PTM_Rev01_#17_042_JMU05_i1	1	1000.56	0.562703	59.048	62.886	204070000	44931000	159140000	4	326	yes	yes	0	1	0	0	11.5	0.5				2	2		2	2	2	41625	159140000	44931000	10854
12484	Succinyl-CoA ligase [ADP-forming] subunit beta	P0A836	sucC	25.3983	1.42807	NaN	26.8889	23.9078	NaN	0.444967	Acetyl (Protein N-term)	MNLHEYQAK	96.143	0.00083651	87.185	By MS/MS	By MS/MS	171012_C17_034_QHF_PTM_Rev01_#17_042_JMU05_i2	1	1174.54	0.544093	21.764	24.106	140010000	15738000	124270000	3	357	yes	yes	0	1	0	0	12.3	0.471					2	1	2	1	2	15020	124270000	15738000	10769
6010	Tryptophan synthase beta chain	P0A879	trpB	22.6021	1.86009	NaN	23.0922	22.112	NaN	0.0163994	Acetyl (K)	GDKDIFTVHDILK	113.25	9.4e-05	105.72	By MS/MS	By MS/MS	171012_C17_034_QHF_PTM_Rev01_#17_042_JMU17_K2	2	1541.81	0.808958	48.711	51.484	13475000	4533000	8941900	2	369	yes	yes	1	0	0	1	2.5	0.5		1	1				1	1	3	17786	8941900	4533000	5285
16229	Phosphoenolpyruvate synthase regulatory protein	P0A8A4	ppsR	23.9126	1.65629	NaN	24.7417	23.0834	NaN	0.448187	Acetyl (K)	THGLNPNNLNKYDAR	84.41	0.0004674	79.695	By MS/MS	By MS/MS	171012_C17_034_QHF_PTM_Rev01_#17_042_JMU17_K3	1	1767.87	0.865244	21.964	23.013	36942000	8887900	28054000	3	378	yes	yes	1	0	0	1	3	0			3				2	1	2;3	7420	28054000	8887900	13970
16989	UPF0149 protein YgfB	P0A8C4	ygfB	21.7436	3.23762	NaN	21.7634	21.7238	NaN	-0.181255	Acetyl (K)	VAALLCHDTFTHPQPTAPEVQKPTLH	174.47	4.46e-26	165.62	By MS/MS	By MS/MS	171012_C17_034_QHF_PTM_Rev01_#17_042_JMU17_K3	1	2949.48	0.480712	41.508	44.081	7023400	3463600	3559800	2	383	yes	yes	1	0	0	1	3	0			2				1	1	4	15436	3559800	3463600	14624
12311	UPF0246 protein YaaA	P0A8I3	yaaA	22.7129	1.55436	NaN	23.709	21.7168	NaN	0.446629	Acetyl (Protein N-term)	MLILISPAK	83.265	0.0028077	78.908	By MS/MS	By MS/MS	171012_C17_034_QHF_PTM_Rev01_#17_042_JMU05_K2	1	1026.61	0.614739	63.017	65.861	17159000	3446700	13713000	2	399	yes	yes	0	1	0	0	2	0		2					1	1	2	22696	13713000	3446700	10673
7957	Lysine--tRNA ligase, heat inducible;Lysine--tRNA ligase	P0A8N5;P0A8N3	lysU;lysS	22.5952	1.50029	NaN	23.7177	21.4726	NaN	-0.150551	Acetyl (K)	IAPELYLKR	56.81	0.06063	44.222	By MS/MS	By MS/MS	171012_C17_034_QHF_PTM_Rev01_#17_042_JMU17_K3	1	1143.67	0.665195	39.21	41.342	16707000	2910100	13796000	3	412;413	no	no	1	0	0	1	2.67	0.471		1	2				2	1	2	14291	13796000	2910100	6966
7957	Lysine--tRNA ligase, heat inducible;Lysine--tRNA ligase	P0A8N5;P0A8N3	lysU;lysS	22.5952	1.50029	NaN	23.7177	21.4726	NaN	0.23732	Acetyl (K)	IAPELYLKR	56.81	0.06063	44.222	By MS/MS	By MS/MS	171012_C17_034_QHF_PTM_Rev01_#17_042_JMU17_K3	1	1143.67	0.665195	39.21	41.342	16707000	2910100	13796000	3	412;413	no	no	1	0	0	1	2.67	0.471		1	2				2	1	2	14291	13796000	2910100	6966
14388	Probable Fe(2+)-trafficking protein	P0A8P3	yggX	23.2673	1.37831	NaN	21.7356	24.799	NaN	0.566933	Acetyl (K)	QTMLINEKK	132.88	3.18e-07	119.5	By MS/MS	By MS/MS	171012_C17_034_QHF_PTM_Rev01_#17_042_JMU17_K2	2	1145.61	0.611444	22.907	23.248	32683000	29191000	3491900	2	415	yes	yes	1	0	0	1	2	0		2					1	1	2	7902	3491900	29191000	12374
16563	ATP-dependent Clp protease adapter protein ClpS	P0A8Q6	clpS	23.6482	1.62873	NaN	22.7745	24.5219	NaN	-11.3643	Acetyl (K)	TNDWLDFDQLAEEKVR	220.14	1.07e-32	204.75	By MS/MS	By MS/MS	171012_C17_034_QHF_PTM_Rev01_#17_042_JMU05_K2	1	2019.95	0.953785	60.262	63.156	31265000	24090000	7174500	4	417	yes	yes	1	0	0	1	2	0		4					2	2	2;3	21570	7174500	24090000	14252
8027	UPF0283 membrane protein YcjF	P0A8R7	ycjF	21.101	1.43138	NaN	19.872	22.3299	NaN	1.70453	Acetyl (K)	IDFDGPLEVDQNPKFR	171.57	1.76e-13	171.57	By MS/MS	By MS/MS	171012_C17_034_QHF_PTM_Rev01_#17_042_JMU17_K2	1	1930.94	0.942492	53.427	56.301	6231500	5271900	959560	3	420	yes	yes	1	0	0	1	2	0		3					1	2	2;3	19388	959560	5271900	7029
2985	DNA-directed RNA polymerase subunit beta'	P0A8T7	rpoC	25.953	1.6814	NaN	26.8023	25.1037	NaN	0.608103	Acetyl (K)	DLLKFLK	119.89	4.73e-05	108.52	By MS/MS	By MS/MS	171012_C17_034_QHF_PTM_Rev01_#17_042_JMU05_K2	2	917.559	0.558604	60.216	63.203	153090000	36055000	117030000	4	424	yes	yes	1	0	0	1	2.5	0.5		2	2				2	2	2	21553	117030000	36055000	2616
19112	Fructose-1,6-bisphosphatase class 1	P0A993	fbp	21.0036	2.53367	NaN	21.1001	20.9071	NaN	0.402333	Acetyl (K)	YIKFCQEEDK	93.111	0.00095219	79.341	By MS/MS	By MS/MS	171012_C17_034_QHF_PTM_Rev01_#17_042_JMU05_K2	2	1400.63	0.628217	24.75	25.22	4214200	1966300	2247900	2	462	yes	yes	1	0	0	1	2	0		2					1	1	2	8507	2247900	1966300	16491
12325	Bacterial non-heme ferritin	P0A998	ftnA	27.3448	1.57029	NaN	28.5008	26.1888	NaN	-0.0315838	Acetyl (Protein N-term)	MLKPEMIEK	87.258	0.00073149	73.263	By MS/MS	By MS/MS	171012_C17_034_QHF_PTM_Rev01_#17_042_JMU05_i2	2	1159.6	0.598103	36.653	39.614	456350000	76494000	379850000	5	464	yes	yes	0	1	0	1	11.8	0.748				2	2	1	3	2	2	26187	379850000	76494000	10679
19303	Cell division protein FtsZ	P0A9A6	ftsZ	22.8312	2.47533	NaN	22.9512	22.7111	NaN	-0.223471	Acetyl (K)	YQQHGMAPLTQEQKPVAK	218.12	7.73e-36	209.47	By MS/MS	By MS/MS	171012_C17_034_QHF_PTM_Rev01_#17_042_JMU17_K3	2	2095.05	0.0520589	23.031	24.45	14976000	6866400	8109600	2	466	yes	yes	1	0	0	1	3	0			2				1	1	3	7953	8109600	6866400	16660
12698	Ferric uptake regulation protein	P0A9A9	fur	25.7223	1.88649	NaN	26.2471	25.1975	NaN	-0.165603	Acetyl (Protein N-term)	MTDNNTALKK	123.35	9.05e-05	107.69	By MS/MS	By MS/MS	171012_C17_034_QHF_PTM_Rev01_#17_042_JMU05_i1	2	1176.58	0.580873	12.997	14.248	118120000	38476000	79645000	2	467	yes	yes	0	1	0	1	11	0				2			1	1	2	8240	79645000	38476000	10910
13465	Phosphate acetyltransferase	P0A9M8	pta	21.1738	2.05454	NaN	20.8804	21.4671	NaN	0.374899	Acetyl (K)	NSFGGAKNTNITGVIVNK	205.27	1.43e-27	191.47	By MS/MS	By MS/MS	171012_C17_034_QHF_PTM_Rev01_#17_042_JMU17_K2	2	1874.98	0.985025	40.27	42.112	4829300	2899000	1930300	2	500	yes	yes	1	0	0	1	2	0		2					1	1	2	14493	1930300	2899000	11548
13115	Aldehyde-alcohol dehydrogenase;Alcohol dehydrogenase;Acetaldehyde dehydrogenase [acetylating];Pyruvate-formate-lyase deactivase	P0A9Q7	adhE	22.3721	2.47228	NaN	22.2536	22.4905	NaN	1.58148	Acetyl (K)	NHFASEYIYNAYKDEK	144.4	3.44e-09	140.74	By MS/MS	By MS/MS	171012_C17_034_QHF_PTM_Rev01_#17_042_JMU17_K3	2	2032.92	0.916671	36.418	38.689	10893000	5892800	5000400	4	509	yes	yes	1	0	0	1	3	0			3				1	2	3	13264	5000400	5892800	11245
10193	Protein YrdA	P0A9W9	yrdA	23.2875	1.34952	NaN	24.926	21.649	NaN	0.739572	Acetyl (K)	LESGYLYLGSPVKQIR	141.38	1.02e-08	135.77	By MS/MS	By MS/MS	171012_C17_034_QHF_PTM_Rev01_#17_042_JMU05_K3	1	1864.01	0.00944906	51.661	54.353	35164000	3288500	31876000	5	522	yes	yes	1	0	0	1	2.4	0.49		3	2				4	1	2;3	18988	31876000	3288500	8922
5827	Arsenate reductase	P0AB96	arsC	20.4867	1.64625	NaN	21.2137	19.7597	NaN	NaN	Acetyl (K)	GAFSKEDGEK	97.965	0.0007598	88.055	By MS/MS	By MS/MS	171012_C17_034_QHF_PTM_Rev01_#17_042_JMU05_K2	2	1108.5	0.503668	12.211	12.316	3319700	887710	2432000	2	595	yes	yes	1	0	0	1	1.5	0.5	1	1					1	1	2	3828	2432000	887710	5120
12879	1,4-dihydroxy-2-naphthoyl-CoA synthase	P0ABU0	menB	23.1811	1.36209	NaN	24.7654	21.5968	NaN	-0.04597	Acetyl (K)	NAFNQKR	88.643	0.0072305	88.643	By MS/MS	By MS/MS	171012_C17_034_QHF_PTM_Rev01_#17_042_JMU05_K3	1	918.467	0.467164	9.0907	9.0923	31691000	3171600	28519000	3	628	yes	yes	1	0	0	1	2.67	0.471		1	2				2	1	2	2566	28519000	3171600	11036
450	HIT-like protein HinT	P0ACE7	hinT	24.9366	1.29464	NaN	22.9448	26.9283	NaN	0.0876102	Acetyl (Protein N-term)	AEETIFSK	92.439	0.0036535	90.255	By MS/MS	By MS/MS	171012_C17_034_QHF_PTM_Rev01_#17_042_JMU17_i1	1	965.471	0.470577	35.276	38.107	135790000	127710000	8073800	2	663	yes	yes	0	1	0	0	11.5	0.5				1	1		1	1	2	23763	8073800	127710000	394
5386	Heat shock protein 15	P0ACG8	hslR	24.9001	2.41269	NaN	24.7489	25.0513	NaN	26.4225	Acetyl (K)	FKHGDSE	104.21	0.0015916	104.21	By MS/MS	By MS/MS	171012_C17_034_QHF_PTM_Rev01_#17_042_JMU17_K2	1	860.366	0.366446	6.5441	6.1342	62964000	34770000	28194000	2	668	yes	yes	1	0	0	1	2	0		2					1	1	2	1452	28194000	34770000	4744
8272	HTH-type transcriptional regulator ZntR	P0ACS5	zntR	23.5538	1.62705	NaN	22.6801	24.4274	NaN	12.9359	Acetyl (K)	IGELAKMAEVTPDTIR	159.02	8.67e-13	143.13	By MS/MS	By MS/MS	171012_C17_034_QHF_PTM_Rev01_#17_042_JMU05_K3	1	1784.93	0.934235	49.691	52.719	29282000	22562000	6720500	5	686	yes	yes	1	0	0	1	2.8	0.4		1	4				2	3	2;3	18388	6720500	22562000	7239
14739	Uncharacterized protein YigI	P0ADP2	yigI	24.3241	1.63897	NaN	25.2018	23.4463	NaN	-0.0781002	Acetyl (Protein N-term)	SAVLTAEQALK	115.71	6.16e-05	112.71	By MS/MS	By MS/MS	171012_C17_034_QHF_PTM_Rev01_#17_042_JMU05_i1	1	1171.64	0.644853	49.039	52.542	50023000	11430000	38593000	2	733	yes	yes	0	1	0	0	11	0				2			1	1	2	34404	38593000	11430000	12692
12429	Protein mrp	P0AF08	mrp	25.9156	2.23299	NaN	26.1537	25.6776	NaN	0.469755	Acetyl (Protein N-term)	MNEQSQAK	109.86	0.002095	108.78	By MS/MS	By MS/MS	171012_C17_034_QHF_PTM_Rev01_#17_042_JMU05_i1	1	976.428	0.428395	7.9971	8.847	128320000	53668000	74653000	2	827	yes	yes	0	1	0	0	11	0				2			1	1	2	4202	74653000	53668000	10743
14900	Protein SseB	P0AFZ1	sseB	25.6557	2.38543	NaN	25.4898	25.8216	NaN	0.0866451	Acetyl (Protein N-term)	SETKNELEDLLEK	145.17	5.36e-09	75.817	By MS/MS	By MS/MS	171012_C17_034_QHF_PTM_Rev01_#17_042_JMU17_i2	2	1588.78	0.783197	50.053	53.621	106420000	59303000	47118000	3	894	yes	yes	0	1	0	1	11.7	0.471				1	2		1	2	2	35313	47118000	59303000	12824
7688	30S ribosomal protein S17	P0AG63	rpsQ	26.1518	1.0407	NaN	29.918	22.3857	NaN	-0.182824	Acetyl (K)	HPIYGKFIK	88.948	0.00067897	81.302	By MS/MS	By MS/MS	171012_C17_034_QHF_PTM_Rev01_#17_042_JMU05_K3	2	1143.64	0.644065	34.537	36.362	1019900000	5479800	1014400000	5	911	yes	yes	1	0	0	1	2.75	0.433		1	3				3	1	2;3	10636	1014400000	5479800	6734
1096	30S ribosomal protein S1	P0AG67	rpsA	22.4533	2.50093	NaN	22.342	22.5646	NaN	0.0873604	Acetyl (K)	AKDEADEKDAIATVNKQEDANFSNNAMAEAFKAAK	127.67	1.04e-17	123.91	By MS/MS	By MS/MS	171012_C17_034_QHF_PTM_Rev01_#17_042_JMU17_K3	5	3796.78	0.785011	43.568	46.292	11519000	6203200	5316300	2	912	yes	yes	1	0	0	4	3	0			2				1	1	5	16174	5316300	6203200	957
3426	30S ribosomal protein S1	P0AG67	rpsA	22.1651	1.94505	NaN	21.7699	22.5602	NaN	0.0873604	Acetyl (K)	DVVLVDAGLKSESAIPAEQFK	123.43	3.92e-11	114.94	By MS/MS	By MS/MS	171012_C17_034_QHF_PTM_Rev01_#17_042_JMU17_K2	2	2257.18	0.184179	60.001	61.518	9760500	6184600	3576000	2	912	yes	yes	1	0	0	1	1.5	0.5	1	1					1	1	3	21484	3576000	6184600	3007
16030	30S ribosomal protein S1	P0AG67	rpsA	26.4141	1.69416	NaN	27.2535	25.5748	NaN	0.0873604	Acetyl (Protein N-term)	TESFAQLFEESLK	265.01	1.03e-34	236.29	By MS/MS	By MS/MS	171012_C17_034_QHF_PTM_Rev01_#17_042_JMU17_i2	1	1569.76	0.756254	62.759	66.678	209980000	49978000	160000000	4	912	yes	yes	0	1	0	0	12	0.707				1	2	1	3	1	2	44803	160000000	49978000	13800
1544	Protein translocase subunit SecY	P0AGA2	secY	23.6307	1.79894	NaN	24.2205	23.0408	NaN	11.5638	Acetyl (K)	ANLKGYGR	105.12	0.0011646	42.274	By MS/MS	By MS/MS	171012_C17_034_QHF_PTM_Rev01_#17_042_JMU17_K2	1	919.488	0.487565	14.535	14.376	28178000	8629200	19548000	2	922	yes	yes	1	0	0	1	2	0		2					1	1	2	4749	19548000	8629200	1319
12359	UPF0345 protein YaiE	P0C037	yaiE	26.2481	1.77091	NaN	26.947	25.5493	NaN	-0.64498	Acetyl (Protein N-term)	MLQSNEYFSGK	170.47	2.55e-09	162.01	By MS/MS	By MS/MS	171012_C17_034_QHF_PTM_Rev01_#17_042_JMU05_i1	1	1344.6	0.602002	43.604	46.907	178480000	49101000	129380000	2	950	yes	yes	0	1	0	0	11	0				2			1	1	2	30572	129380000	49101000	10697
10392	Protein translocase subunit SecA	P10408	secA	21.4109	2.17415	NaN	21.6361	21.1857	NaN	0.315528	Acetyl (K)	LGMKPGEAIEHPWVTK	93.152	4.85e-05	76.659	By MS/MS	By MS/MS	171012_C17_034_QHF_PTM_Rev01_#17_042_JMU17_K3	2	1833.94	0.94474	41.292	43.865	5644500	2385200	3259300	2	976	yes	yes	1	0	0	1	3	0			2				1	1	3	15265	3259300	2385200	9104
15446	Chorismate synthase	P12008	aroC	22.8556	2.24891	NaN	22.6532	23.058	NaN	0.681601	Acetyl (K)	SQDYSAIKDVFRPGHADYTYEQK	202.15	2.77e-32	199.27	By MS/MS	By MS/MS	171012_C17_034_QHF_PTM_Rev01_#17_042_JMU05_K3	2	2759.28	0.282723	43.218	45.942	15329000	8732900	6596300	2	990	yes	yes	1	0	0	2	3	0			2				1	1	4	15902	6596300	8732900	13287
17832	Selenide, water dikinase	P16456	selD	24.2656	3.03868	NaN	24.2307	24.3005	NaN	0.136376	Acetyl (K)	VLETILHSEQAKFVDPNLLVGNETR	199.1	2.07e-36	193.32	By MS/MS	By MS/MS	171012_C17_034_QHF_PTM_Rev01_#17_042_JMU05_K3	1	2863.51	0.507972	57.703	60.783	40349000	20662000	19687000	2	1031	yes	yes	1	0	0	1	3	0			2				1	1	3	21338	19687000	20662000	15366
7685	Sulfite reductase [NADPH] hemoprotein beta-component	P17846	cysI	22.7861	2.26628	NaN	22.9799	22.5922	NaN	0.42633	Acetyl (K)	HPGPLVVEGKLTDAER	101.39	2.68e-05	83.248	By MS/MS	By MS/MS	171012_C17_034_QHF_PTM_Rev01_#17_042_JMU05_K3	1	1758.93	0.926448	34.102	36.121	14596000	6323000	8272700	2	1047	yes	yes	1	0	0	1	3	0			2				1	1	3	12476	8272700	6323000	6731
1619	Maltodextrin glucosidase	P21517	malZ	22.592	2.64312	NaN	22.6727	22.5113	NaN	0.367351	Acetyl (K)	APSVHKYDTEDYR	84.468	0.0010881	81.936	By MS/MS	By MS/MS	171012_C17_034_QHF_PTM_Rev01_#17_042_JMU17_K3	1	1621.74	0.73725	16.547	16.793	12664000	5978200	6686000	3	1077	yes	yes	1	0	0	1	2.33	0.471		2	1				2	1	2;3	5171	6686000	5978200	1388
13241	tRNA/tmRNA (uracil-C(5))-methyltransferase	P23003	trmA	20.5499	2.17853	NaN	20.3359	20.7639	NaN	0.0908489	Acetyl (K)	NLETLSQTHKVER	50.155	0.022793	38.541	By MS/MS	By MS/MS	171012_C17_034_QHF_PTM_Rev01_#17_042_JMU17_K3	1	1595.83	0.826734	20.51	21.73	3104100	1780600	1323500	2	1096	yes	yes	1	0	0	1	3	0			2				1	1	3	6961	1323500	1780600	11357
14381	DNA mismatch repair protein MutS	P23909	mutS	22.7704	1.5391	NaN	23.8048	21.736	NaN	0.242336	Acetyl (K)	QTLKNAER	83.456	0.0090282	49.203	By MS/MS	By MS/MS	171012_C17_034_QHF_PTM_Rev01_#17_042_JMU17_K2	1	1000.53	0.530158	8.79	8.4802	18147000	3492900	14654000	2	1124	yes	yes	1	0	0	1	2	0		2					1	1	2	2380	14654000	3492900	12369
5046	Succinate-semialdehyde dehydrogenase [NADP(+)] GabD	P25526	gabD	21.4762	1.64181	NaN	22.2461	20.7062	NaN	0.604361	Acetyl (K)	FAEKLQQAVSK	121.68	0.00021211	112.72	By MS/MS	By MS/MS	171012_C17_034_QHF_PTM_Rev01_#17_042_JMU05_K2	2	1289.7	0.697951	29.417	30.309	6685300	1710800	4974500	2	1149	yes	yes	1	0	0	1	2	0		2					1	1	2	10203	4974500	1710800	4438
8270	N-acetylmuramoyl-L-alanine amidase AmiB	P26365	amiB	27.0871	1.30563	NaN	24.9778	29.1963	NaN	NaN	Acetyl (K)	IGEIHKR	37.558	0.074485	17.038	By MS/MS	By MS/MS	171012_C17_034_QHF_PTM_Rev01_#17_042_JMU17_K2	1	893.508	0.5083	6.9534	6.9488	648180000	615140000	33043000	3	1164	yes	yes	1	0	0	1	2.67	0.471		1	2				1	2	3	1823	33043000	615140000	7238
5067	3-methyl-2-oxobutanoate hydroxymethyltransferase	P31057	panB	23.4625	2.17578	NaN	23.7084	23.2166	NaN	0.804996	Acetyl (K)	FAKNFLAETGDIR	184.03	1.55e-15	184.03	By MS/MS	By MS/MS	171012_C17_034_QHF_PTM_Rev01_#17_042_JMU05_K3	1	1522.78	0.777993	47.078	50.104	23455000	9747800	13707000	2	1232	yes	yes	1	0	0	1	3	0			2				1	1	2	17421	13707000	9747800	4457
5630	Uncharacterized protein YihM	P32134	yihM	23.6732	2.44861	NaN	23.5408	23.8056	NaN	NaN	Acetyl (K)	FSLGNMDDKELSAFGDK	179.25	5.23e-18	173.41	By MS/MS	By MS/MS	171012_C17_034_QHF_PTM_Rev01_#17_042_JMU05_K2	2	1914.87	0.866943	56.505	59.318	26866000	14662000	12204000	4	1262	yes	yes	1	0	0	1	2.25	0.433		3	1				3	1	2;3	20144	12204000	14662000	4945
11295	Protein YiiM	P32157	yiiM	24.2887	1.6607	NaN	25.1223	23.455	NaN	0.0845261	Acetyl (K)	LSGKIEDFSR	74.841	0.004903	50.065	By MS/MS	By MS/MS	171012_C17_034_QHF_PTM_Rev01_#17_042_JMU17_K2	1	1192.61	0.608802	30.487	31.478	48023000	11499000	36524000	2	1264	yes	yes	1	0	0	1	2	0		2					1	1	2	10834	36524000	11499000	9897
14124	Protein YhjK	P37649	yhjK	22.2006	1.78546	NaN	21.629	22.7723	NaN	NaN	Acetyl (K)	QLQHMKSLPIDVLK	131.24	7.03e-07	126.8	By MS/MS	By MS/MS	171012_C17_034_QHF_PTM_Rev01_#17_042_JMU17_K3	2	1690.94	0.944012	47.19	50.216	10407000	7163700	3243200	2	1353	yes	yes	1	0	0	1	3	0			2				1	1	3	17579	3243200	7163700	12142
12741	Aldehyde dehydrogenase B	P37685	aldB	25.8218	1.33472	NaN	27.7017	23.9418	NaN	-1.36512	Acetyl (Protein N-term)	MTNNPPSAQIKPGEYGFPLK	185.14	2.27e-22	173.17	By MS/MS	By MS/MS	171012_C17_034_QHF_PTM_Rev01_#17_042_JMU05_i1	2	2230.11	0.109239	48.596	52.187	234410000	16114000	218300000	5	1359	yes	yes	0	1	0	1	11.4	0.49				3	2		4	1	2;3	34152	218300000	16114000	10940
6950	Glutathionyl-hydroquinone reductase YqjG	P42620	yqjG	22.929	2.2177	NaN	23.1472	22.7109	NaN	0.789968	Acetyl (K)	GQLIDGVWHDTWYDTKSTGGK	171.15	1.7e-19	169.39	By MS/MS	By MS/MS	171012_C17_034_QHF_PTM_Rev01_#17_042_JMU17_K3	2	2405.13	0.128789	48.524	51.65	16155000	6865100	9289800	2	1417	yes	yes	1	0	0	1	3	0			2				1	1	3	18181	9289800	6865100	6094
18739	ABC transporter ATP-binding protein uup	P43672	uup	22.4267	1.79583	NaN	22.9905	21.8628	NaN	0.648345	Acetyl (K)	WEYLEALKNGG	120.15	0.00024441	112.93	By MS/MS	By MS/MS	171012_C17_034_QHF_PTM_Rev01_#17_042_JMU17_K2	1	1320.63	0.635017	57.87	60.713	12147000	3813900	8333500	2	1422	yes	yes	1	0	0	1	2	0		2					1	1	2	21046	8333500	3813900	16160
15627	Thermoresistant gluconokinase	P46859	gntK	24.9144	1.64494	NaN	25.8012	24.0277	NaN	0.0401936	Acetyl (Protein N-term)	STTNHDHHIYVLMGVSGSGK	121.46	1.22e-07	117.97	By MS/MS	By MS/MS	171012_C17_034_QHF_PTM_Rev01_#17_042_JMU05_i3	1	2181.03	0.0273007	29.069	31.252	75572000	17102000	58471000	5	1442	yes	yes	0	1	0	0	9	4.9			2			3	4	1	3;4	20647	58471000	17102000	13443
14359	DNA translocase FtsK	P46889	ftsK	21.1727	2.37917	NaN	21.0338	21.3116	NaN	-13.8216	Acetyl (K)	QTDAALFSGKR	89.9	0.0015261	81.052	By MS/MS	By MS/MS	171012_C17_034_QHF_PTM_Rev01_#17_042_JMU17_K2	1	1234.63	0.6306	25.885	26.476	4749400	2602700	2146800	2	1444	yes	yes	1	0	0	1	2	0		2					1	1	2	9033	2146800	2602700	12348
8241	Uncharacterized protein YaiL	P51024	yaiL	26.5156	1.86108	NaN	25.942	27.0892	NaN	0.936561	Acetyl (K)	IFVDKLTQAQLINGR	237.87	1.07e-32	223.64	By MS/MS	By MS/MS	171012_C17_034_QHF_PTM_Rev01_#17_042_JMU17_K3	1	1756.98	0.983569	50.692	53.573	207250000	142780000	64465000	7	1449	yes	yes	1	0	0	1	2.43	0.495		4	3				3	4	2;3	18936	64465000	142780000	7216
5254	Glycolate oxidase subunit GlcE	P52073	glcE	21.4016	1.67513	NaN	22.1122	20.6911	NaN	NaN	Acetyl (K)	FGGEVMKNVAGYDLSR	158.81	8.78e-13	156.68	By MS/MS	By MS/MS	171012_C17_034_QHF_PTM_Rev01_#17_042_JMU05_K3	1	1783.86	0.856319	44.856	47.631	6226300	1692900	4533400	2	1455	yes	yes	1	0	0	1	3	0			2				1	1	2	16554	4533400	1692900	4628
14196	Transcriptional regulatory protein RstA	P52108	rstA	20.132	1.22434	NaN	22.0241	18.2399	NaN	-0.335509	Acetyl (K)	QNEQATLTKGLQETSLTPYK	53.059	0.0062933	43.479	By MS/MS	By MS/MS	171012_C17_034_QHF_PTM_Rev01_#17_042_JMU05_K1	2	2291.16	0.164506	50.131	51.488	4574500	309570	4264900	2	1459	yes	yes	1	0	0	1	1	0	2						1	1	3	17827	4264900	309570	12203
13034	50S ribosomal protein L2	P60422	rplB	25.0427	1.96001	NaN	25.4741	24.6114	NaN	0.582792	Acetyl (K)	NFGKHPVTPWGVQTK	89.484	0.00026953	89.484	By MS/MS	By MS/MS	171012_C17_034_QHF_PTM_Rev01_#17_042_JMU05_K3	2	1736.9	0.899839	33.709	35.777	72239000	25631000	46609000	2	1470	yes	yes	1	0	0	1	3	0			2				1	1	3	12332	46609000	25631000	11171
6923	Guanylate kinase	P60546	gmk	22.3842	2.07285	NaN	22.0868	22.6815	NaN	0.137504	Acetyl (K)	GQDSEEVIAKR	157.38	8.16e-10	137.39	By MS/MS	By MS/MS	171012_C17_034_QHF_PTM_Rev01_#17_042_JMU17_K2	1	1272.63	0.630994	16.284	16.565	11181000	6726800	4454500	7	1472	yes	yes	1	0	0	1	1.33	0.471	4	2					3	3	2;3	5332	4454500	6726800	6070
12461	UPF0337 protein YjbJ	P68206	yjbJ	25.5444	1.53756	NaN	26.709	24.3799	NaN	-0.401168	Acetyl (Protein N-term)	MNKDEAGGNWK	147.91	2.29e-07	135.86	By MS/MS	By MS/MS	171012_C17_034_QHF_PTM_Rev01_#17_042_JMU05_i2	2	1290.57	0.566285	16.066	18.035	131530000	21831000	109700000	2	1555	yes	yes	0	1	0	1	12	0					2		1	1	2	10612	109700000	21831000	10759
10716	Glucose-specific phosphotransferase enzyme IIA component	P69783	crr	21.3118	2.17279	NaN	21.5366	21.0869	NaN	-0.341857	2 Acetyl (K)	LKSLVSDDKK	107.06	0.028398	71.787	By MS/MS	By MS/MS	171012_C17_034_QHF_PTM_Rev01_#17_042_JMU17_K2	3	1215.67	0.671068	25.096	25.587	5269500	2227300	3042100	2	1574	yes	yes	2	0	0	2	2	0		2					1	1	2	8775	3042100	2227300	9381
10841	Spermidine/putrescine import ATP-binding protein PotA	P69874	potA	25.3667	2.02257	NaN	24.9884	25.745	NaN	11.6586	Acetyl (K)	LLLLDESLSALDYKLR	361.82	4.27e-121	330.38	By MS/MS	By MS/MS	171012_C17_034_QHF_PTM_Rev01_#17_042_JMU17_K3	1	1903.07	0.0666296	62.96	65.991	89521000	56236000	33285000	4	1586	yes	yes	1	0	0	1	3	0			4				2	2	2;3	24355	33285000	56236000	9498
8331	Carbon storage regulator	P69913	csrA	25.1327	1.28305	NaN	27.1947	23.0708	NaN	0.924204	Acetyl (K)	IGVNAPKEVSVHR	138.45	1.52e-06	118.79	By MS/MS	By MS/MS	171012_C17_034_QHF_PTM_Rev01_#17_042_JMU05_K3	1	1446.79	0.794311	23.551	24.437	162420000	8810300	153610000	5	1587	yes	yes	1	0	0	1	2.6	0.49		2	3				3	2	2;3	8152	153610000	8810300	7291
16708	Ribosomal protein S12 methylthiotransferase accessory factor YcaO	P75838	ycaO	24.1621	2.50404	NaN	24.281	24.0432	NaN	0.88064	Acetyl (Protein N-term)	TQTFIPGK	86.794	0.0044062	82.438	By MS/MS	By MS/MS	171012_C17_034_QHF_PTM_Rev01_#17_042_JMU05_i1	1	932.497	0.496732	31.561	34.313	37672000	17287000	20385000	2	1610	yes	yes	0	1	0	0	11	0				2			1	1	2	21873	20385000	17287000	14375
[truncated: 6 more columns]

## Sheet: H) GNAT7
Dataset EV2: (H) Unique acetylated peptides identified only after GNAT overexpression from two biological replicates. Average log2 intensities are shown (yellow) as well as average log2 ratio of protein abundance from GNAT-MBP compared to MBP expression (orange). Protein groups and peptides were identified at 1% FDR. Modified peptides with a score > 40 and delta score > 6 were used. Only peptides…
				average intensity acetylated peptide		Intensity acetylated peptide replicates				protein group
						Rep 1		Rep 2
id	Protein Names	Proteins	Gene Names	GNAT7-MBP	neg log10 p-value	EV (L) JMU10	Construct (H) JMU10	Construct (H) JMU22	EV (L) JMU22	log2ratio (GNAT7-MBP/EV-MBP)	Modifications	Sequence	Score	PEP	Delta score	Identification type JMU10	Identification type JMU22	Raw file	K Count	Mass	Mass Fractional Part	Retention time	Calibrated retention time	Intensity	Intensity L	Intensity H	MS/MS Count	Protein Groups	Unique (Groups)	Unique (Proteins)	Acetyl (K)	Acetyl (Protein N-term)	Oxidation (M)	Missed cleavages	Fraction Average	Fraction Std. Dev.	Fraction 1	Fraction 2	Fraction 3	Fraction 11	Fraction 12	Fraction 13	Experiment JMU10	Experiment JMU22	Charges	MS/MS scan number	Intensity JMU10	Intensity JMU22	Peptide ID
3665		AT4G28030		29.44	3.43879	NaN	29.4568	NaN	29.4231	11.2491	Acetyl (K)	EFEALKER	153.08	4.1e-15	135.23	By MS/MS	By MS/MS	171012_C17_034_QHF_PTM_Rev01_#17_042_JMU10_K3	1	1062.53	0.534574	26.13	26.143	1456700000	719850000	736850000	3	1	yes	yes	1	0	0	1	2.33	0.471		2	1				2	1	2	9349	736850000	719850000	3197
10087		AT4G28030		26.4525	1.23853	NaN	24.0468	NaN	28.8582	11.2491	Acetyl (K)	LIDKSKR	127.12	1.36e-06	24.404	By MS/MS	By MS/MS	171012_C17_034_QHF_PTM_Rev01_#17_042_JMU22_K3	2	900.539	0.539266	7.5992	7.608	503950000	486620000	17330000	4	1	yes	yes	1	0	0	2	3	0			4				2	2	2;3	2050	17330000	486620000	8764
12466		AT4G28030		30.4789	3.17165	NaN	30.4467	NaN	30.5112	11.2491	Acetyl (K)	NGVGYKLIDK	91.549	0.0003936	79.702	By MS/MS	By MS/MS	171012_C17_034_QHF_PTM_Rev01_#17_042_JMU10_K2	2	1147.62	0.623724	33.993	34.484	2993600000	1530300000	1463400000	7	1	yes	yes	1	0	0	1	2	0.816	2	2	2				2	4	2	11935	1463400000	1530300000	10627
12468		AT4G28030		22.6705	2.34164	NaN	22.8327	NaN	22.5083	11.2491	2 Acetyl (K)	NGVGYKLIDKSK	153.34	5.71e-13	120.82	By MS/MS	By MS/MS	171012_C17_034_QHF_PTM_Rev01_#17_042_JMU22_K2	3	1404.76	0.76128	36.848	37.001	13436000	5966000	7469900	2	1	yes	yes	2	0	0	2	2	0		2					1	1	2	12825	7469900	5966000	10628
12469		AT4G28030		22.5216	1.26162	NaN	20.5799	NaN	24.4633	11.2491	Acetyl (K)	NGVGYKLIDKSK	126.71	9.24e-06	121.37	By MS/MS	By MS/MS	171012_C17_034_QHF_PTM_Rev01_#17_042_JMU22_K3	3	1362.75	0.750715	24.788	25.426	24697000	23130000	1567400	3	1	yes	yes	1	0	0	2	3	0			3				1	2	2;3	8572	1567400	23130000	10628
14690		AT4G28030		28.2649	1.98218	NaN	28.7275	NaN	27.8022	11.2491	Acetyl (K)	SLYMKSGFEQETAEPAWQAR	413.61	4.13e-200	400.2	By MS/MS	By MS/MS	171012_C17_034_QHF_PTM_Rev01_#17_042_JMU10_K3	1	2370.09	0.095046	48.22	48.981	678500000	234050000	444460000	8	1	yes	yes	1	0	0	1	2.5	0.5		4	4				4	4	2;3	18637	444460000	234050000	12560
18182		AT4G28030		29.6928	2.88171	NaN	29.754	NaN	29.6315	11.2491	Acetyl (K)	WLPDEIAGTKPEGIGVDFAR	268.92	6.82e-61	259.87	By MS/MS	By MS/MS	171012_C17_034_QHF_PTM_Rev01_#17_042_JMU10_K3	1	2212.12	0.116433	59.853	60.57	1737200000	831730000	905430000	7	1	yes	yes	1	0	0	1	2.43	0.495		4	3				3	4	2;3	23708	905430000	831730000	15562
17151	PTS system mannitol-specific EIICBA component;Mannitol permease IIC component;Mannitol-specific phosphotransferase enzyme IIB component;Mannitol-specific phosphotransferase enzyme IIA component	P00550	mtlA	23.5471	1.48808	NaN	24.7503	NaN	22.3438	0.308774	Acetyl (K)	VKDSLKDSFDDSSANLFK	191.07	2.39e-20	182.25	By MS/MS	By MS/MS	171012_C17_034_QHF_PTM_Rev01_#17_042_JMU10_K3	3	2057	0.995315	45.621	46.738	33545000	5323000	28222000	2	26	yes	yes	1	0	0	2	3	0			2				1	1	3	17622	28222000	5323000	14664
11396	RNA polymerase sigma factor RpoD	P00579	rpoD	26.1468	2.75444	NaN	26.2191	NaN	26.0745	0.35567	Acetyl (Protein N-term)	MEQNPQSQLK	156.35	2.28e-08	153.82	By MS/MS	By MS/MS	171012_C17_034_QHF_PTM_Rev01_#17_042_JMU22_i1	1	1243.59	0.586686	20.403	22.225	148780000	70664000	78113000	2	29	yes	yes	0	1	0	0	11	0				2			1	1	2	13162	78113000	70664000	9863
6382	DNA polymerase I	P00582	polA	21.727	1.86357	NaN	21.2597	NaN	22.1943	0.0106935	Acetyl (K)	GKNQLTFNQIALEEAGR	229.17	3.75e-36	214.49	By MS/MS	By MS/MS	171012_C17_034_QHF_PTM_Rev01_#17_042_JMU10_K2	1	1929.99	0.990839	45.907	46.322	7309600	4799000	2510700	3	30	yes	yes	1	0	0	1	2	0		3					1	2	2;3	17282	2510700	4799000	5546
12284	Outer membrane protein F	P02931	ompF	21.3047	1.78899	NaN	20.7606	NaN	21.8488	1.053	Acetyl (K)	NATPITNKFTNTSGFANK	106.16	9.87e-06	101.69	By MS/MS	By MS/MS	171012_C17_034_QHF_PTM_Rev01_#17_042_JMU22_K2	2	1966.97	0.974854	41.539	41.892	5553600	3777100	1776500	2	60	yes	yes	1	0	0	1	2	0		2					1	1	3	14531	1776500	3777100	10468
16074	Esterase FrsA	P04335	frsA	23.4988	1.96664	NaN	23.8974	NaN	23.1002	0.090333	Acetyl (Protein N-term)	TQANLSETLFKPR	89.403	0.00097116	79.716	By MS/MS	By MS/MS	171012_C17_034_QHF_PTM_Rev01_#17_042_JMU10_i2	1	1545.82	0.815106	41.448	43.618	24618000	8991900	15626000	3	71	yes	yes	0	1	0	1	11.7	0.471				1	2		2	1	2	30051	15626000	8991900	13727
711	Ribose import ATP-binding protein RbsA	P04983	rbsA	28.2589	2.26815	NaN	28.4983	NaN	28.0194	0.200509	Acetyl (K)	AGGSLKHADEQQAVSDFIR	254.72	6e-49	232	By MS/MS	By MS/MS	171012_C17_034_QHF_PTM_Rev01_#17_042_JMU10_K3	1	2070.01	0.0130309	36.984	37.717	651250000	272080000	379170000	7	81	yes	yes	1	0	0	1	2.57	0.495		3	4				4	3	2;3	13721	379170000	272080000	613
5171	Ribose import ATP-binding protein RbsA	P04983	rbsA	25.0289	1.56201	NaN	26.1074	NaN	23.9504	0.200509	Acetyl (K)	FGKIDWK	86.833	0.0028933	72.42	By MS/MS	By MS/MS	171012_C17_034_QHF_PTM_Rev01_#17_042_JMU22_K3	2	934.491	0.491253	37.547	38.663	88503000	16210000	72293000	2	81	yes	yes	1	0	0	1	3	0			2				1	1	2	13398	72293000	16210000	4498
9847	Ribose import ATP-binding protein RbsA	P04983	rbsA	26.2385	2.18457	NaN	26.508	NaN	25.9691	0.200509	Acetyl (K)	LFNVKTPSMEQAIGLLSGGNQQK	184.56	6.6e-24	176.66	By MS/MS	By MS/MS	171012_C17_034_QHF_PTM_Rev01_#17_042_JMU22_K3	2	2501.29	0.294808	61.065	61.927	161120000	65686000	95435000	2	81	yes	yes	1	0	0	1	3	0			2				1	1	3	22456	95435000	65686000	8553
9767	HTH-type transcriptional regulator MalT	P06993	malT	23.8167	2.04537	NaN	24.1537	NaN	23.4796	-12.1453	Acetyl (K)	LENLLGNGKYHSDWISNANK	181.85	8.64e-21	173.76	By MS/MS	By MS/MS	171012_C17_034_QHF_PTM_Rev01_#17_042_JMU22_K3	2	2314.13	0.134209	44.062	45.23	30360000	11697000	18663000	3	124	yes	yes	1	0	0	1	3	0			2				1	1	3	15989	18663000	11697000	8479
15427	Malate synthase A	P08997	aceB	24.0112	2.06287	NaN	23.6849	NaN	24.3376	2.58241	Acetyl (Protein N-term)	TEQATTTDELAFTRPYGEQEK	79.022	0.00065837	74.392	By MS/MS	By MS/MS	171012_C17_034_QHF_PTM_Rev01_#17_042_JMU22_i1	1	2456.13	0.134328	38.402	40.525	34685000	21200000	13485000	2	168	yes	yes	0	1	0	1	11	0				2			1	1	2	25819	13485000	21200000	13190
478	Elongation factor Ts	P0A6P1	tsf	23.3154	2.01761	NaN	22.9637	NaN	23.6671	-0.400042	Acetyl (Protein N-term)	AEITASLVK	91.853	0.0010573	56.498	By MS/MS	By MS/MS	171012_C17_034_QHF_PTM_Rev01_#17_042_JMU22_i1	1	972.549	0.549162	45.148	47.02	21500000	13320000	8180000	2	229	yes	yes	0	1	0	0	11	0				2			1	1	2	30583	8180000	13320000	411
10860	Chaperone protein HtpG	P0A6Z3	htpG	22.3225	1.87618	NaN	22.7889	NaN	21.8561	-0.462933	Acetyl (K)	LTDTPAIVSTDADEMSTQMAKLFAAAGQK	149.73	8.75e-23	144.07	By MS/MS	By MS/MS	171012_C17_034_QHF_PTM_Rev01_#17_042_JMU22_K2	2	3052.47	0.473303	62.8	63.501	11043000	3796200	7246700	2	253	yes	yes	1	0	0	1	2	0		2					1	1	3	22311	7246700	3796200	9432
14992	Translation initiation factor IF-2	P0A705	infB	21.7247	1.84536	NaN	22.212	NaN	21.2374	-0.0392895	Acetyl (K)	STLNIPGTGGKSK	143.24	6.47e-08	137.46	By MS/MS	By MS/MS	171012_C17_034_QHF_PTM_Rev01_#17_042_JMU10_K2	2	1300.7	0.69868	26.846	26.447	7330500	2472300	4858200	2	256	yes	yes	1	0	0	1	2	0		2					1	1	2	9882	4858200	2472300	12809
15515	Translation initiation factor IF-2	P0A705	infB	23.0335	1.51129	NaN	21.9179	NaN	24.1492	-0.0392895	Acetyl (K)	TFVKRDPQEAER	35.737	0.0631	30.583	By MS/MS	By MS/MS	171012_C17_034_QHF_PTM_Rev01_#17_042_JMU22_K3	1	1516.76	0.763405	14.323	14.482	22568000	18605000	3962200	2	256	yes	yes	1	0	0	2	3	0			2				1	1	2;3	4691	3962200	18605000	13264
11997	50S ribosomal protein L9	P0A7R1	rplI	23.719	1.95066	NaN	23.3016	NaN	24.1365	-0.195223	Acetyl (Protein N-term)	MQVILLDK	105.57	0.00087089	89.365	By MS/MS	By MS/MS	171012_C17_034_QHF_PTM_Rev01_#17_042_JMU22_i2	1	1000.56	0.562703	58.982	60.775	28780000	18442000	10339000	2	320	yes	yes	0	1	0	0	12	0					2		1	1	2	41687	10339000	18442000	10248
15635	Phosphoenolpyruvate synthase regulatory protein	P0A8A4	ppsR	24.2424	1.59122	NaN	25.219	NaN	23.2659	-0.3277	Acetyl (K)	THGLNPNNLNKYDAR	105.95	0.0001413	86.994	By MS/MS	By MS/MS	171012_C17_034_QHF_PTM_Rev01_#17_042_JMU10_K3	1	1767.87	0.865244	22.047	22.734	49141000	10086000	39055000	3	371	yes	yes	1	0	0	1	3	0			3				2	1	2;3	7994	39055000	10086000	13367
7767	UPF0283 membrane protein YcjF	P0A8R7	ycjF	20.0862	1.9321	NaN	20.4551	NaN	19.7172	0.61021	Acetyl (K)	IDFDGPLEVDQNPKFR	122.39	6.11e-06	113.88	By MS/MS	By MS/MS	171012_C17_034_QHF_PTM_Rev01_#17_042_JMU22_K2	1	1930.94	0.942492	53.888	54.441	2299500	861940	1437500	2	412	yes	yes	1	0	0	1	2	0		2					1	1	2;3	18952	1437500	861940	6741
7580	Isocitrate lyase	P0A9G6	aceA	22.3534	3.81217	NaN	22.3588	NaN	22.348	1.47581	Acetyl (K)	HYVEKVQQPEFAAAK	126.71	2.47e-06	112.43	By MS/MS	By MS/MS	171012_C17_034_QHF_PTM_Rev01_#17_042_JMU10_K3	2	1785.9	0.904984	25.685	26.448	10717000	5338500	5378700	2	473	yes	yes	1	0	0	1	3	0			2				1	1	3	9416	5378700	5338500	6579
5609	Anaerobic ribonucleoside-triphosphate reductase-activating protein	P0A9N8	nrdG	24.4943	1.5812	NaN	25.5041	NaN	23.4846	NaN	Acetyl (K)	FVQDLKDPSLIWR	153.63	5.97e-12	133.87	By MS/MS	By MS/MS	171012_C17_034_QHF_PTM_Rev01_#17_042_JMU10_K3	1	1657.88	0.882792	56.386	57.119	59325000	11737000	47589000	4	495	yes	yes	1	0	0	1	2.5	0.5		2	2				2	2	2	22031	47589000	11737000	4878
215	Ribosome-associated inhibitor A	P0AD49	raiA	21.9198	1.49333	NaN	20.8132	NaN	23.0264	0.0743742	Acetyl (K)	AATSVKDANFVEEVEEE	196.27	3.74e-26	195.62	By MS/MS	By MS/MS	171012_C17_034_QHF_PTM_Rev01_#17_042_JMU22_K2	1	1907.86	0.863632	52.097	52.269	10386000	8543400	1842400	6	701	yes	yes	1	0	0	1	1.2	0.4	4	1					1	4	2;3	17715	1842400	8543400	187
2318	Protein YihD	P0ADP9	yihD	24.5164	1.32034	NaN	22.6711	NaN	26.3616	-0.942754	Acetyl (K)	DAVIPGLQKDYEEDFKTALLR	148.91	1.86e-16	137.29	By MS/MS	By MS/MS	171012_C17_034_QHF_PTM_Rev01_#17_042_JMU22_K3	2	2462.27	0.269305	60.518	61.149	92904000	86225000	6678700	4	730	yes	yes	1	0	0	2	2.25	0.433		3	1				1	3	3	22275	6678700	86225000	1995
17593	D-galactose-binding periplasmic protein	P0AEE5	mglB	22.8832	1.63408	NaN	22.048	NaN	23.7183	2.01389	Acetyl (K)	VPYVGVDKDNLAEFSKK	68.129	0.0017451	59.121	By MS/MS	By MS/MS	171012_C17_034_QHF_PTM_Rev01_#17_042_JMU22_K3	3	1950.01	0.00984299	40.765	41.742	18137000	13801000	4336300	3	781	yes	yes	1	0	0	2	3	0			3				1	2	3	14563	4336300	13801000	15045
14823	tRNA-2-methylthio-N(6)-dimethylallyladenosine synthase	P0AEI1	miaB	22.8695	2.54449	NaN	22.972	NaN	22.7669	0.0668755	Acetyl (K)	SPVVDISFPEIEKFDRLPEPR	113.73	4.12e-08	99.425	By MS/MS	By MS/MS	171012_C17_034_QHF_PTM_Rev01_#17_042_JMU22_K3	1	2511.3	0.30094	60.616	61.477	15365000	7137200	8227400	2	788	yes	yes	1	0	0	2	3	0			2				1	1	3	22268	8227400	7137200	12669
14460	Uncharacterized oxidoreductase YghA	P0AG84	yghA	22.0074	2.11142	NaN	22.2748	NaN	21.7399	12.7917	Acetyl (K)	SHLKDPTTQYYTGEYPK	127.22	2.77e-07	122.86	By MS/MS	By MS/MS	171012_C17_034_QHF_PTM_Rev01_#17_042_JMU22_K2	2	2068.97	0.974186	29.547	29.299	8576800	3502300	5074500	2	909	yes	yes	1	0	0	1	2	0		2					1	1	3	10112	5074500	3502300	12372
1461	Protein translocase subunit SecY	P0AGA2	secY	22.6513	1.67477	NaN	23.4039	NaN	21.8986	NaN	Acetyl (K)	ANLKGYGR	91.041	0.0015369	41.002	By MS/MS	By MS/MS	171012_C17_034_QHF_PTM_Rev01_#17_042_JMU10_K2	1	919.488	0.487565	14.607	14.058	15009000	3909600	11099000	2	914	yes	yes	1	0	0	1	2	0		2					1	1	2	5055	11099000	3909600	1227
5026	4-hydroxybenzoate octaprenyltransferase	P0AGK1	ubiA	22.929	2.7184	NaN	22.9979	NaN	22.8602	NaN	Acetyl (K)	FDGHVKR	86.472	0.0081974	66.769	By MS/MS	By MS/MS	171012_C17_034_QHF_PTM_Rev01_#17_042_JMU22_K3	1	899.461	0.46135	8.732	8.7407	15990000	7613700	8376600	3	934	yes	yes	1	0	0	1	3	0			3				1	2	2;3	2461	8376600	7613700	4371
885	50S ribosomal protein L18	P0C018	rplR	24.8425	1.03028	NaN	21.1768	NaN	28.5082	-0.445695	Acetyl (K)	AIAEQLKYTGNKDAAAAVGK	244.08	1.22e-47	198.01	By MS/MS	By MS/MS	171012_C17_034_QHF_PTM_Rev01_#17_042_JMU22_K3	3	2060.09	0.0902186	33.174	33.517	384160000	381790000	2370500	5	940	yes	yes	1	0	0	2	2.4	0.49		3	2				1	4	2;3	11427	2370500	381790000	760
14836	Chorismate synthase	P12008	aroC	24.0444	2.71152	NaN	24.1178	NaN	23.9711	-0.12768	Acetyl (K)	SQDYSAIKDVFRPGHADYTYEQK	272.91	2.31e-63	266.75	By MS/MS	By MS/MS	171012_C17_034_QHF_PTM_Rev01_#17_042_JMU10_K3	2	2759.28	0.282723	43.691	44.702	34649000	16444000	18205000	3	979	yes	yes	1	0	0	2	3	0			3				1	2	3;4	16703	18205000	16444000	12678
7398	Fatty acid oxidation complex subunit alpha;Enoyl-CoA hydratase/Delta(3)-cis-Delta(2)-trans-enoyl-CoA isomerase/3-hydroxybutyryl-CoA epimerase;3-hydroxyacyl-CoA dehydrogenase	P21177	fadB	22.3762	1.91095	NaN	22.8077	NaN	21.9447	0.989313	Acetyl (K)	HNEPYYPPVEPARPVGDLKTA	122.19	1.7e-08	92.808	By MS/MS	By MS/MS	171012_C17_034_QHF_PTM_Rev01_#17_042_JMU10_K2	1	2391.19	0.18591	39.5	39.753	11378000	4036500	7342000	2	1056	yes	yes	1	0	0	2	2	0		2					1	1	3	14883	7342000	4036500	6420
1711	Catalase HPII	P21179	katE	26.5838	1.51667	NaN	27.8556	NaN	25.3121	1.4187	Acetyl (K)	ASLVWDEAQKLTGR	211.67	3.44e-27	171.08	By MS/MS	By MS/MS	171012_C17_034_QHF_PTM_Rev01_#17_042_JMU22_K3	1	1614.84	0.83657	53.339	54.207	284520000	41658000	242860000	4	1057	yes	yes	1	0	0	1	3	0			4				2	2	2;3	19558	242860000	41658000	1454
3267	Aconitate hydratase A	P25516	acnA	21.6132	1.97819	NaN	21.9702	NaN	21.2562	0.544947	Acetyl (K)	DWAAKGPR	69.998	0.021587	65.861	By MS/MS	By MS/MS	171012_C17_034_QHF_PTM_Rev01_#17_042_JMU10_K2	1	941.472	0.471915	20.782	20.233	6613100	2504600	4108500	2	1127	yes	yes	1	0	0	1	2	0		2					1	1	2	7506	4108500	2504600	2835
16993	Cytosine deaminase	P25524	codA	21.7576	3.18037	NaN	21.7802	NaN	21.735	0.710268	Acetyl (K)	VIASTQPAQTTVYLEQPEAIDYKR	82.593	6.58e-05	79.026	By MS/MS	By MS/MS	171012_C17_034_QHF_PTM_Rev01_#17_042_JMU10_K1	1	2762.41	0.412675	55.515	55.629	7092000	3490600	3601500	2	1130	yes	yes	1	0	0	1	1	0	2						1	1	3	18506	3601500	3490600	14526
1800	Uncharacterized protein YcgB	P29013	ycgB	23.2202	2.32454	NaN	23.0474	NaN	23.393	0.0351524	Acetyl (Protein N-term)	ATIDSMNKDTTR	82.171	0.0022364	63.426	By MS/MS	By MS/MS	171012_C17_034_QHF_PTM_Rev01_#17_042_JMU22_i1	1	1393.65	0.650743	15.783	17.406	19684000	11015000	8669000	2	1187	yes	yes	0	1	0	1	11	0				2			1	1	2	9874	8669000	11015000	1537
12345	Inorganic triphosphatase	P30871	ygiF	24.1109	1.98687	NaN	24.5012	NaN	23.7205	-0.53392	Acetyl (K)	NEANNQEPFWLHSGKR	165.8	7.26e-13	161.96	By MS/MS	By MS/MS	171012_C17_034_QHF_PTM_Rev01_#17_042_JMU10_K3	1	1967.92	0.923822	31.613	32.627	37569000	13822000	23747000	2	1209	yes	yes	1	0	0	1	3	0			2				1	1	3	11796	23747000	13822000	10515
6813	Transketolase 2	P33570	tktB	22.6526	1.68817	NaN	23.3824	NaN	21.9228	1.40941	Acetyl (K)	GSVSLKEDPAGNYIHYGVR	224.19	5.29e-37	217.24	By MS/MS	By MS/MS	171012_C17_034_QHF_PTM_Rev01_#17_042_JMU10_K3	1	2103.04	0.0385174	38.626	39.692	14911000	3975800	10935000	2	1264	yes	yes	1	0	0	1	3	0			2				1	1	3	14695	10935000	3975800	5913
12103	Aldehyde dehydrogenase B	P37685	aldB	26.6457	1.91341	NaN	27.1566	NaN	26.1347	1.2966	Acetyl (Protein N-term)	MTNNPPSAQIKPGEYGFPLK	178.85	7.31e-20	171.13	By MS/MS	By MS/MS	171012_C17_034_QHF_PTM_Rev01_#17_042_JMU10_i1	2	2230.11	0.109239	48.668	50.52	223290000	73677000	149610000	7	1322	yes	yes	0	1	0	1	11.4	0.495				4	3		4	3	2;3	33843	149610000	73677000	10329
15994	Aldehyde dehydrogenase B	P37685	aldB	25.8591	2.20667	NaN	26.1115	NaN	25.6067	1.2966	Acetyl (Protein N-term)	TNNPPSAQIKPGEYGFPLK	150.57	4.38e-13	142.27	By MS/MS	By MS/MS	171012_C17_034_QHF_PTM_Rev01_#17_042_JMU10_i1	2	2099.07	0.0687549	44.231	46.309	123590000	51095000	72499000	6	1322	yes	yes	0	1	0	1	11.3	0.471				4	2		4	2	2;3	30676	72499000	51095000	13659
5155	Glycolate oxidase subunit GlcE	P52073	glcE	27.2632	1.66974	NaN	28.1797	NaN	26.3467	NaN	Acetyl (K)	FGGEVMKNVAGYDLSR	233.97	1.68e-37	231.18	By MS/MS	By MS/MS	171012_C17_034_QHF_PTM_Rev01_#17_042_JMU10_K3	1	1783.86	0.856319	45.309	46.23	389390000	85341000	304040000	7	1427	yes	yes	1	0	0	1	2.57	0.495		3	4				4	3	2;3	17415	304040000	85341000	4486
6170	Uncharacterized protein YmdF;Uncharacterized protein YciG	P56614;P21361	ymdF;yciG	23.9704	1.39766	NaN	25.4794	NaN	22.4613	-0.223464	Acetyl (K)	GGQHSGGNFKNDPQR	139.77	3.1e-08	134.09	By MS/MS	By MS/MS	171012_C17_034_QHF_PTM_Rev01_#17_042_JMU10_K3	1	1639.75	0.745129	7.3286	7.3796	52556000	5774700	46781000	3	1440	yes	no	1	0	0	1	3	0			3				2	1	2;3	1939	46781000	5774700	5364
3064	Uncharacterized protein YbgK	P75745	ybgK	23.0134	1.49591	NaN	24.1684	NaN	21.8585	-0.263214	Acetyl (K)	DSMEAQGVKQLLWGNR	391.8	8.63e-176	378.79	By MS/MS	By MS/MS	171012_C17_034_QHF_PTM_Rev01_#17_042_JMU10_K2	1	1872.92	0.915231	58.984	59.675	22657000	3802500	18854000	3	1567	yes	yes	1	0	0	1	2	0		3					2	1	2;3	22359	18854000	3802500	2658
6383	Ribosomal RNA large subunit methyltransferase K/L;23S rRNA m2G2445 methyltransferase;23S rRNA m7G2069 methyltransferase	P75864	rlmL	25.0282	1.72706	NaN	25.7655	NaN	24.2909	-0.0581312	2 Acetyl (K)	GKNQYQKLGEK	220.25	2.42e-39	184.74	By MS/MS	By MS/MS	171012_C17_034_QHF_PTM_Rev01_#17_042_JMU22_K2	3	1375.71	0.709579	23.41	23.375	77565000	20526000	57039000	22	1580	yes	yes	2	0	0	2	1.29	0.589	11	2	1				8	6	2	6136	57039000	20526000	5547
6384	Ribosomal RNA large subunit methyltransferase K/L;23S rRNA m2G2445 methyltransferase;23S rRNA m7G2069 methyltransferase	P75864	rlmL	24.7671	2.29952	NaN	24.9623	NaN	24.5719	-0.0581312	Acetyl (K)	GKNQYQKLGEK	147.91	1.54e-10	130.04	By MS/MS	By MS/MS	171012_C17_034_QHF_PTM_Rev01_#17_042_JMU22_K3	3	1333.7	0.699014	10.952	10.961	57629000	24939000	32689000	4	1580	yes	yes	1	0	0	2	3	0			4				2	2	2;3	3310	32689000	24939000	5547
13392	Ribosomal RNA large subunit methyltransferase K/L;23S rRNA m2G2445 methyltransferase;23S rRNA m7G2069 methyltransferase	P75864	rlmL	23.8265	2.70815	NaN	23.8998	NaN	23.7532	-0.0581312	2 Acetyl (K)	QKGKNQYQK	190.51	4.22e-32	155.07	By MS/MS	By MS/MS	171012_C17_034_QHF_PTM_Rev01_#17_042_JMU22_K1	3	1204.62	0.620035	7.7371	7.4692	29790000	14139000	15651000	4	1580	yes	yes	2	0	0	2	1.5	0.5	2	2					2	2	2	1910	15651000	14139000	11442
13393	Ribosomal RNA large subunit methyltransferase K/L;23S rRNA m2G2445 methyltransferase;23S rRNA m7G2069 methyltransferase	P75864	rlmL	21.2245	1.76254	NaN	21.8006	NaN	20.6483	-0.0581312	3 Acetyl (K)	QKGKNQYQKLGEK	85.845	0.00090988	68.819	By MS/MS	By MS/MS	171012_C17_034_QHF_PTM_Rev01_#17_042_JMU22_K2	4	1673.87	0.873684	25.692	25.474	5296400	1643500	3652900	6	1580	yes	yes	3	0	0	3	1.33	0.471	4	2					2	4	2;3	7257	3652900	1643500	11443
13394	Ribosomal RNA large subunit methyltransferase K/L;23S rRNA m2G2445 methyltransferase;23S rRNA m7G2069 methyltransferase	P75864	rlmL	23.3208	1.71121	NaN	22.6083	NaN	24.0333	-0.0581312	2 Acetyl (K)	QKGKNQYQKLGEK	147.26	2.64e-12	139.72	By MS/MS	By MS/MS	171012_C17_034_QHF_PTM_Rev01_#17_042_JMU22_K3	4	1631.86	0.863119	13.244	13.353	23563000	17169000	6394000	2	1580	yes	yes	2	0	0	3	3	0			2				1	1	3	4238	6394000	17169000	11443
13680	Uncharacterized protein YeaC	P76231	yeaC	24.0096	2.01861	NaN	24.3709	NaN	23.6482	NaN	Acetyl (K)	QQLKEDFGISAKPIAMFK	121.74	1.38e-06	112.8	By MS/MS	By MS/MS	171012_C17_034_QHF_PTM_Rev01_#17_042_JMU10_K3	3	2092.1	0.102698	53.023	54.08	34843000	13147000	21696000	3	1623	yes	yes	1	0	0	2	3	0			3				2	1	3	21068	21696000	13147000	11686
13737	Undecaprenyl phosphate-alpha-4-amino-4-deoxy-L-arabinose arabinosyl transferase	P76473	arnT	21.2103	1.65986	NaN	20.4809	NaN	21.9397	NaN	Acetyl (K)	QTGELKYGLNYPDAK	83.314	0.0021003	77.074	By MS/MS	By MS/MS	171012_C17_034_QHF_PTM_Rev01_#17_042_JMU22_K2	2	1737.86	0.857365	42.886	43.083	5486100	4022700	1463400	4	1645	yes	yes	1	0	0	1	1.25	0.433	3	1					1	3	2;3	12780	1463400	4022700	11739
2377	NADP-dependent malic enzyme	P76558	maeB	21.1284	2.38499	NaN	20.9916	NaN	21.2652	0.72607	Acetyl (K)	DDQLKQSALDFHEFPVPGK	145.61	6.94e-11	137.62	By MS/MS	By MS/MS	171012_C17_034_QHF_PTM_Rev01_#17_042_JMU22_K2	2	2212.08	0.0800478	54.05	54.603	4605400	2520300	2085000	2	1656	yes	yes	1	0	0	1	2	0		2					1	1	3	19043	2085000	2520300	2048
5617	Protein CsiD	P76621	csiD	24.8299	1.83528	NaN	25.4	NaN	24.2599	1.95247	Acetyl (K)	FVVKNVDNSDSYLR	181.32	3.11e-18	164.29	By MS/MS	By MS/MS	171012_C17_034_QHF_PTM_Rev01_#17_042_JMU10_K2	1	1696.84	0.842049	39.705	39.957	64363000	20089000	44274000	3	1664	yes	yes	1	0	0	1	2.33	0.471		2	1				2	1	2	14926	44274000	20089000	4886
8615	Uncharacterized sulfatase YdeN	P77318	ydeN	20.417	2.53339	NaN	20.3231	NaN	20.5109	0.163418	Acetyl (K)	ISNVPVPEDKQTR	57.019	0.030554	49.891	By MS/MS	By MS/MS	171012_C17_034_QHF_PTM_Rev01_#17_042_JMU22_K1	1	1523.79	0.794371	28.014	28.102	2806000	1494200	1311800	7	1686	yes	yes	1	0	0	1	1	0	7						5	2	2	7895	1311800	1494200	7460
6779	Uncharacterized protein YdhQ	P77552	ydhQ	20.4822	1.74533	NaN	19.9038	NaN	21.0607	0.752431	Acetyl (K)	GSDAKNLMSDGNVQIVK	72.446	0.0017293	66.542	By MS/MS	By MS/MS	171012_C17_034_QHF_PTM_Rev01_#17_042_JMU22_K1	2	1816.9	0.898912	45.651	45.935	3168200	2187300	980920	5	1708	yes	yes	1	0	0	1	1	0	4						2	2	2;3	14522	980920	2187300	5886
3442	Succinylornithine transaminase	P77581	astC	28.3282	2.17274	NaN	28.6272	NaN	28.0293	0.649019	Acetyl (K)	EALNEQASKFWHTGNGYTNEPVLR	316.45	1.53e-95	316.45	By MS/MS	By MS/MS	171012_C17_034_QHF_PTM_Rev01_#17_042_JMU10_K3	1	2802.34	0.336156	45.61	46.698	688560000	273940000	414620000	5	1714	yes	yes	1	0	0	1	2.8	0.4		1	4				3	2	3;4	17555	414620000	273940000	2995
1787	Gamma-aminobutyraldehyde dehydrogenase	P77674	prr	26.3714	1.95736	NaN	25.9144	NaN	26.8285	0.255139	Acetyl (K)	ATGHIKVITGGEK	169.62	3.19e-13	150.95	By MS/MS	By MS/MS	171012_C17_034_QHF_PTM_Rev01_#17_042_JMU22_K3	2	1351.75	0.745964	16.415	16.576	182420000	119170000	63243000	4	1720	yes	yes	1	0	0	1	3	0			4				2	2	2;3	5496	63243000	119170000	1524
6375	Uncharacterized protein YibT	Q2M7R5	yibT	21.6383	1.54566	NaN	22.6066	NaN	20.6701	-0.0590725	Acetyl (K)	GKLGENVPLLIDK	101.39	0.00066096	93.17	By MS/MS	By MS/MS	171012_C17_034_QHF_PTM_Rev01_#17_042_JMU22_K2	2	1436.82	0.82388	50.043	50.546	8054900	1668500	6386400	2	1743	yes	yes	1	0	0	1	2	0		2					1	1	2	17598	6386400	1668500	5541
15346	Disulfide-bond oxidoreductase YghU	Q46845	yghU	25.7658	2.19492	NaN	25.5075	NaN	26.0242	0.106056	Acetyl (Protein N-term)	TDNTYQPAK	106.04	7.35e-05	106.04	By MS/MS	By MS/MS	171012_C17_034_QHF_PTM_Rev01_#17_042_JMU22_i1	1	1078.49	0.493104	10.914	12.016	115940000	68245000	47699000	2	1753	yes	yes	0	1	0	0	11	0				2			1	1	2	6227	47699000	68245000	13120
[truncated: 5 more columns]

## Sheet: I) GNAT10
Dataset (EV2): (I) Unique acetylated peptides identified only after GNAT overexpression from two biological replicates. Average log2 intensities are shown (yellow) as well as average log2 ratio of protein abundance from GNAT-MBP compared to MBP expression (orange). Protein groups and peptides were identified at 1% FDR. Modified peptides with a score > 40 and delta score > 6 were used. Only peptid…
				average intensity acetylated peptide		Intensity acetylated peptide replicates				protein group
						Rep 1		Rep 2
id	Protein Names	Proteins	Gene Names	GNAT10-MBP	neg log10 p-value	EV (L) JMU08	Construct (H) JMU08	Construct (L) JMU20	EV (H) JMU20	log2ratio (GNAT10-MBP/EV-MBP)	Modifications	Sequence	Score	PEP	Delta score	Identification type JMU08	Identification type JMU20	significant_MBP	significant_cNAT8	ProteinNterm	Mix	Raw file	K Count	Mass	Mass Fractional Part	Retention time	Calibrated retention time	Intensity	Intensity L	Intensity H	MS/MS Count	Protein Groups	Unique (Groups)	Unique (Proteins)	Acetyl (K)	Acetyl (Protein N-term)	Oxidation (M)	Missed cleavages	Fraction Average	Fraction Std. Dev.	Fraction 1	Fraction 2	Fraction 3	Fraction 11	Fraction 12	Fraction 13	Experiment JMU08	Experiment JMU20	Charges
10892		At1G72030		24.1047	1.68752	NaN	24.8825	23.3269	NaN	20.8659	Acetyl (K)	LKNSPPDR	93.162	0.0016664	70.54	By MS/MS	By MS/MS		+			171012_C17_034_QHF_PTM_Rev01_#17_042_JMU08_K2	1	967.509	0.508694	7.8934	7.6664	41451000	10522000	30929000	3	1	yes	yes	1	0	0	1	1.67	0.471	1	2					2	1	2
19393		At1G72030		27.8199	1.85181	NaN	28.4347	27.2051	NaN	20.8659	Acetyl (K)	YFPGVEEYLYVSGLAVSKSQR	263.6	3.06e-65	257.02	By MS/MS	By MS/MS		+			171012_C17_034_QHF_PTM_Rev01_#17_042_JMU08_K3	1	2433.22	0.221627	61.889	62.626	517540000	154720000	362820000	4	1	yes	yes	1	0	0	1	3	0			4				2	2	2;3
17301	Maltose-binding periplasmic protein	Ec100;P0AEX9	malE	24.0715	2.16321	NaN	24.3312	23.8119	NaN	NaN	2 Acetyl (K)	TWEEIPALDKELKAK	161.04	3.7e-13	156.87	By MS/MS	By MS/MS	+				171012_C17_034_QHF_PTM_Rev01_#17_042_JMU20_K2	3	1853.98	0.97748	56.82	57.48	35833000	14726000	21107000	4	14;821	no	no	2	0	0	2	2	0		4					2	2	2;3
17301	Maltose-binding periplasmic protein	Ec100;P0AEX9	malE	24.0715	2.16321	NaN	24.3312	23.8119	NaN	-3.69302	2 Acetyl (K)	TWEEIPALDKELKAK	161.04	3.7e-13	156.87	By MS/MS	By MS/MS	+				171012_C17_034_QHF_PTM_Rev01_#17_042_JMU20_K2	3	1853.98	0.97748	56.82	57.48	35833000	14726000	21107000	4	14;821	no	no	2	0	0	2	2	0		4					2	2	2;3
19355	Maltose-binding periplasmic protein	Ec100;P0AEX9	malE	26.9089	1.43645	NaN	25.3599	28.4578	NaN	NaN	2 Acetyl (K)	YENGKYDIKDVGVDNAGAK	345.3	9.64e-135	337.39	By MS/MS	By MS/MS	+				171012_C17_034_QHF_PTM_Rev01_#17_042_JMU08_K1	3	2139.01	0.0120278	30.065	31.054	411760000	368690000	43062000	28	14;821	no	no	2	0	0	2	2.43	0.791	4	4	13				4	17	2;3;4
19355	Maltose-binding periplasmic protein	Ec100;P0AEX9	malE	26.9089	1.43645	NaN	25.3599	28.4578	NaN	-3.69302	2 Acetyl (K)	YENGKYDIKDVGVDNAGAK	345.3	9.64e-135	337.39	By MS/MS	By MS/MS	+				171012_C17_034_QHF_PTM_Rev01_#17_042_JMU08_K1	3	2139.01	0.0120278	30.065	31.054	411760000	368690000	43062000	28	14;821	no	no	2	0	0	2	2.43	0.791	4	4	13				4	17	2;3;4
12116	RNA polymerase sigma factor RpoD	P00579	rpoD	26.9291	2.1915	NaN	27.2013	26.6569	NaN	0.394631	Acetyl (Protein N-term)	MEQNPQSQLK	158.76	1.5e-08	155.92	By MS/MS	By MS/MS			+		171012_C17_034_QHF_PTM_Rev01_#17_042_JMU08_i1	1	1243.59	0.586686	20.372	22.482	260120000	105810000	154310000	4	26	yes	yes	0	1	0	0	11.5	0.5				2	2		2	2	2
2933	Glycine--tRNA ligase beta subunit	P00961	glyS	23.7908	1.98737	NaN	24.1755	23.406	NaN	-0.134466	Acetyl (K)	DKLEPYFTEGR	141.95	1.87e-09	137.8	By MS/MS	By MS/MS					171012_C17_034_QHF_PTM_Rev01_#17_042_JMU08_K1	1	1395.67	0.667045	41.979	42.352	30062000	11115000	18948000	4	46	yes	yes	1	0	0	1	1.5	0.5	2	2					2	2	2
13071	Outer membrane protein F	P02931	ompF	26.5431	1.74437	NaN	25.7918	27.2944	NaN	2.26459	Acetyl (K)	NATPITNKFTNTSGFANK	261.17	1.73e-63	248.19	By MS/MS	By MS/MS					171012_C17_034_QHF_PTM_Rev01_#17_042_JMU20_K2	2	1966.97	0.974854	41.145	41.962	222690000	164600000	58089000	5	57	yes	yes	1	0	0	1	2.2	0.4		4	1				2	3	2;3
17004	Ribose import ATP-binding protein RbsA	P04983	rbsA	23.2858	1.63877	NaN	22.4451	24.1264	NaN	0.0245419	Acetyl (K)	TPSMEQAIGLLSGGNQQKVAIAR	123.12	6.13e-12	119.32	By MS/MS	By MS/MS					171012_C17_034_QHF_PTM_Rev01_#17_042_JMU20_K3	1	2410.26	0.263843	58.37	59.134	24024000	18314000	5710100	2	77	yes	yes	1	0	0	1	2.5	0.5		1	1				1	1	3
6126	D-lactate dehydrogenase	P06149	dld	23.0131	1.75727	NaN	23.6454	22.3807	NaN	-0.661545	Acetyl (K)	GAQYPAEHNVGHLYKAPETLQK	127.96	4.7e-12	120.06	By MS/MS	By MS/MS					171012_C17_034_QHF_PTM_Rev01_#17_042_JMU20_K3	2	2492.24	0.244822	27.409	28.704	18582000	5461000	13121000	3	97	yes	yes	1	0	0	1	3	0			3				2	1	3;4
9798	Histidine biosynthesis bifunctional protein HisIE;Phosphoribosyl-AMP cyclohydrolase;Phosphoribosyl-ATP pyrophosphatase	P06989	hisI	23.2575	2.31785	NaN	23.0818	23.4333	NaN	-1.14318	2 Acetyl (K)	KSADPETSYTAKLYASGTKR	183.65	1.76e-16	177.31	By MS/MS	By MS/MS					171012_C17_034_QHF_PTM_Rev01_#17_042_JMU20_K3	3	2257.12	0.122641	32.484	33.555	20205000	11327000	8878000	5	116	yes	yes	2	0	0	3	2.5	0.5		2	2				2	2	3
14909	Histidine biosynthesis bifunctional protein HisIE;Phosphoribosyl-AMP cyclohydrolase;Phosphoribosyl-ATP pyrophosphatase	P06989	hisI	27.5413	2.1332	NaN	27.8597	27.223	NaN	-1.14318	Acetyl (K)	SADPETSYTAKLYASGTK	339.16	4.28e-115	339.16	By MS/MS	By MS/MS					171012_C17_034_QHF_PTM_Rev01_#17_042_JMU08_K1	2	1930.92	0.916002	40.034	40.41	400210000	156650000	243560000	27	116	yes	yes	1	0	0	1	1.47	0.696	11	4	2				13	4	2;3
14910	Histidine biosynthesis bifunctional protein HisIE;Phosphoribosyl-AMP cyclohydrolase;Phosphoribosyl-ATP pyrophosphatase	P06989	hisI	25.2738	1.00433	NaN	21.3112	29.2364	NaN	-1.14318	Acetyl (K)	SADPETSYTAKLYASGTKR	184.15	9.79e-22	169.57	By MS/MS	By MS/MS					171012_C17_034_QHF_PTM_Rev01_#17_042_JMU20_K2	2	2087.02	0.0171132	31.419	32.719	635080000	632480000	2602000	5	116	yes	yes	1	0	0	2	2.6	0.49		2	3				1	4	2;3
494	HTH-type transcriptional regulator MalT	P06993	malT	25.8473	1.52421	NaN	27.0625	24.6321	NaN	NaN	Acetyl (K)	AEHEIKDIR	130.94	5.62e-07	80.833	By MS/MS	By MS/MS					171012_C17_034_QHF_PTM_Rev01_#17_042_JMU20_K3	1	1151.59	0.593486	12.778	12.791	166160000	26002000	140160000	6	118	yes	yes	1	0	0	1	2.67	0.471		2	4				4	2	2;3
12705	Leucine--tRNA ligase	P07813	leuS	24.094	2.60939	NaN	24.0009	24.187	NaN	0.0843868	Acetyl (Protein N-term)	MQEQYRPEEIESK	79.82	0.00050156	73.161	By MS/MS	By MS/MS			+		171012_C17_034_QHF_PTM_Rev01_#17_042_JMU20_i1	1	1707.78	0.7774	25.378	27.628	35887000	19099000	16788000	2	136	yes	yes	0	1	0	1	11	0				2			1	1	2
6754	ATP-dependent Clp protease ATP-binding subunit ClpX	P0A6H1	clpX	21.312	1.35391	NaN	22.7963	19.8276	NaN	0.0878086	Acetyl (K)	GIVYIDEIDKISR	123.8	6.05e-05	117.83	By MS/MS	By MS/MS					171012_C17_034_QHF_PTM_Rev01_#17_042_JMU20_K2	1	1561.84	0.835173	53.586	54.346	8214400	930480	7284000	2	201	yes	yes	1	0	0	1	2	0		2					1	1	2
556	Integration host factor subunit alpha	P0A6X7	ihfA	29.3602	1.27496	NaN	26.9059	31.8144	NaN	0.0742702	Acetyl (K)	AEMSEYLFDKLGLSKR	255.85	2.64e-50	255.85	By MS/MS	By MS/MS					171012_C17_034_QHF_PTM_Rev01_#17_042_JMU20_K3	2	1927.97	0.971349	58.623	59.56	3902400000	3776600000	125740000	6	242	yes	yes	1	0	0	2	3	0			5				2	3	2;3
15303	50S ribosomal protein L11	P0A7J7	rplK	24.6701	1.53217	NaN	23.5314	25.8088	NaN	-0.241941	Acetyl (K)	SGSGKPNKDKVGK	77.527	0.0029389	59.783	By MS/MS	By MS/MS					171012_C17_034_QHF_PTM_Rev01_#17_042_JMU20_K3	4	1342.72	0.720478	5.5639	5.7027	70905000	58781000	12124000	3	303	yes	yes	1	0	0	3	3	0			3				1	2	3;4
12711	DNA-directed RNA polymerase subunit alpha	P0A7Z4	rpoA	27.3408	1.87203	NaN	27.9175	26.7641	NaN	0.171436	Acetyl (Protein N-term)	MQGSVTEFLKPR	188.28	1.1e-21	178.04	By MS/MS	By MS/MS			+		171012_C17_034_QHF_PTM_Rev01_#17_042_JMU08_i2	1	1433.73	0.733685	48.262	50.239	367500000	113970000	253520000	4	336	yes	yes	0	1	0	1	11.5	0.5				2	2		2	2	2
2055	Tryptophanase	P0A853	tnaA	22.3125	1.50628	NaN	21.2192	23.4057	NaN	1.30238	Acetyl (K)	AVEIGSFLLGRDPKTGK	100.35	4.21e-05	83.275	By MS/MS	By MS/MS					171012_C17_034_QHF_PTM_Rev01_#17_042_JMU20_K3	2	1829	0.00469803	49.722	50.957	13554000	11113000	2441200	2	351	yes	yes	1	0	0	2	3	0			2				1	1	3
17327	Triosephosphate isomerase	P0A858	tpiA	25.5623	1.49721	NaN	24.2833	26.8413	NaN	-0.0241404	Acetyl (K)	TYHKESDELIAKK	163.99	1.42e-13	158.21	By MS/MS	By MS/MS					171012_C17_034_QHF_PTM_Rev01_#17_042_JMU08_K3	3	1602.83	0.825337	14.698	15.213	140660000	120240000	20418000	5	353	yes	yes	1	0	0	2	3	0			5				2	3	3;4
14122	Exodeoxyribonuclease 7 small subunit	P0A8G9	xseB	21.4906	1.77914	NaN	22.0521	20.9291	NaN	0.93844	Acetyl (K)	QGQAKLQQAEQR	234.39	4.95e-40	209.01	By MS/MS	By MS/MS					171012_C17_034_QHF_PTM_Rev01_#17_042_JMU08_K1	1	1425.73	0.732439	11.656	11.663	6345000	1996600	4348400	2	384	yes	yes	1	0	0	1	1	0	2						1	1	2
16328	UPF0283 membrane protein YcjF	P0A8R7	ycjF	28.3293	2.55373	NaN	28.205	28.4537	NaN	-0.796217	Acetyl (K)	TEPLKPR	97.071	0.0028799	83.863	By MS/MS	By MS/MS					171012_C17_034_QHF_PTM_Rev01_#17_042_JMU08_K2	1	881.497	0.497067	14.366	14.277	677050000	367630000	309420000	4	410	yes	yes	1	0	0	1	1.5	0.5	2	2					2	2	2
12475	Bacterial non-heme ferritin	P0A998	ftnA	24.7313	2.01089	NaN	25.1102	24.3524	NaN	-0.415541	Acetyl (Protein N-term)	MLKPEMIEK	52.278	0.022784	36.076	By MS/MS	By MS/MS			+		171012_C17_034_QHF_PTM_Rev01_#17_042_JMU08_i2	2	1159.6	0.598103	36.368	38.674	57636000	21419000	36217000	2	455	yes	yes	0	1	0	1	12	0					2		1	1	2
12170	Cell division protein FtsZ	P0A9A6	ftsZ	28.5126	2.1911	NaN	28.8011	28.2242	NaN	0.0496311	Acetyl (Protein N-term)	MFEPMELTNDAVIK	164.65	1.26e-16	158.27	By MS/MS	By MS/MS			+		171012_C17_034_QHF_PTM_Rev01_#17_042_JMU08_i1	1	1678.79	0.79463	61.262	62.76	781280000	313560000	467720000	2	457	yes	yes	0	1	0	0	11	0				2			1	1	2
707	Fumarate and nitrate reduction regulatory protein	P0A9E5	fnr	22.9834	2.87495	NaN	23.0315	22.9352	NaN	NaN	Acetyl (K)	AGDELKSLYAIR	174.42	1.24e-14	138.09	By MS/MS	By MS/MS					171012_C17_034_QHF_PTM_Rev01_#17_042_JMU08_K2	1	1376.73	0.72998	44.357	44.968	16594000	8020300	8573900	2	467	yes	yes	1	0	0	1	2	0		2					1	1	2
8051	Isocitrate lyase	P0A9G6	aceA	25.7548	2.24734	NaN	25.9838	25.5259	NaN	0.700572	Acetyl (K)	HYVEKVQQPEFAAAK	214.88	1.69e-28	198.63	By MS/MS	By MS/MS					171012_C17_034_QHF_PTM_Rev01_#17_042_JMU20_K3	2	1785.9	0.904984	25.817	26.63	114670000	48314000	66357000	6	472	yes	yes	1	0	0	1	2.67	0.471		2	4				4	2	2;3
44	Protein PhoH	P0A9K1	phoH	21.8045	2.10521	NaN	22.0733	21.5356	NaN	NaN	Acetyl (K)	AAEALIHKDVDR	164.04	7.39e-14	137.37	By MS/MS	By MS/MS					171012_C17_034_QHF_PTM_Rev01_#17_042_JMU20_K3	1	1378.72	0.720478	20.425	21.307	7452900	3040000	4412900	2	482	yes	yes	1	0	0	1	3	0			2				1	1	2;3
7985	Phosphate-specific transport system accessory protein PhoU	P0A9K7	phoU	23.7635	1.4058	NaN	25.2317	22.2953	NaN	NaN	Acetyl (K)	HVGGDELDKLLAGK	165.7	3.79e-13	152.26	By MS/MS	By MS/MS					171012_C17_034_QHF_PTM_Rev01_#17_042_JMU08_K3	2	1492.79	0.788557	43.74	45.003	44547000	5147000	39400000	3	484	yes	yes	1	0	0	1	3	0			3				2	1	2;3
7987	Phosphate-specific transport system accessory protein PhoU	P0A9K7	phoU	22.1005	1.38719	NaN	20.6751	23.5259	NaN	NaN	Acetyl (K)	HVGGDELDKLLAGKDSDK	122.22	1.85e-08	114.07	By MS/MS	By MS/MS					171012_C17_034_QHF_PTM_Rev01_#17_042_JMU20_K3	3	1937.97	0.969435	37.221	38.654	13752000	12078000	1674300	2	484	yes	yes	1	0	0	2	3	0			2				1	1	3
10283	Modulator of FtsH protease HflC	P0ABC3	hflC	22.3852	1.53195	NaN	23.419	21.3514	NaN	0.777292	Acetyl (K)	LDVKDIVTDSR	128.28	3.33e-06	106.82	By MS/MS	By MS/MS					171012_C17_034_QHF_PTM_Rev01_#17_042_JMU20_K2	1	1301.68	0.682695	45.487	46.098	13892000	2675600	11216000	2	597	yes	yes	1	0	0	1	2	0		2					1	1	2
16041	DNA protection during starvation protein	P0ABT2	dps	27.7478	1.48912	NaN	29.1623	26.3333	NaN	1.02148	Acetyl (K)	SYPLDIHNVQDHLKELADR	181.88	1.04e-21	177.33	By MS/MS	By MS/MS					171012_C17_034_QHF_PTM_Rev01_#17_042_JMU20_K3	1	2304.15	0.149859	52.474	53.66	685350000	84549000	600800000	4	623	yes	yes	1	0	0	1	3	0			4				2	2	3;4
16369	Succinate dehydrogenase flavoprotein subunit	P0AC41	sdhA	23.9235	2.23791	NaN	24.1408	23.7062	NaN	1.29482	Acetyl (K)	TFAHVDPVKEPIPVIPTCHYMMGGIPTK	163.94	3.43e-28	158.51	By MS/MS	By MS/MS					171012_C17_034_QHF_PTM_Rev01_#17_042_JMU08_K3	2	3176.59	0.586105	56.09	57.127	32183000	13686000	18497000	2	635	yes	yes	1	0	0	1	3	0			2				1	1	4
19289	Succinate dehydrogenase flavoprotein subunit	P0AC41	sdhA	24.8058	2.04284	NaN	25.1589	24.4528	NaN	1.29482	Acetyl (K)	YAPNAKDLAGR	86.18	0.0028771	80.259	By MS/MS	By MS/MS					171012_C17_034_QHF_PTM_Rev01_#17_042_JMU08_K2	1	1216.62	0.620035	22.883	22.743	60423000	22962000	37461000	2	635	yes	yes	1	0	0	1	2	0		2					1	1	2
17731	Fumarate reductase iron-sulfur subunit	P0AC47	frdB	22.1125	2.52366	NaN	22.2165	22.0084	NaN	-0.672842	Acetyl (K)	VESSKDFLIATLKPR	81.428	0.0010833	69.659	By MS/MS	By MS/MS					171012_C17_034_QHF_PTM_Rev01_#17_042_JMU20_K3	2	1744.97	0.972335	47.548	48.833	9092200	4218900	4873300	2	637	yes	yes	1	0	0	2	3	0			2				1	1	3
18225	cAMP-activated global transcriptional regulator CRP	P0ACJ8	crp	24.3131	1.50195	NaN	25.5164	23.1099	NaN	-0.149513	Acetyl (Protein N-term)	VLGKPQTDPTLEWFLSHCHIHK	79.69	6.76e-05	76.961	By MS/MS	By MS/MS			+		171012_C17_034_QHF_PTM_Rev01_#17_042_JMU08_i3	2	2684.35	0.353326	53.503	55.727	57048000	9052300	47995000	2	669	yes	yes	0	1	0	1	13	0						2	1	1	4
9527	Arginine N-succinyltransferase	P0AE37	astA	25.5681	1.85411	NaN	25.0061	26.1302	NaN	0.820517	2 Acetyl (K)	KEGNGYLLSKSR	163.99	1.31e-13	146.13	By MS/MS	By MS/MS					171012_C17_034_QHF_PTM_Rev01_#17_042_JMU08_K2	2	1434.75	0.746692	27.297	27.452	107140000	73446000	33696000	3	767	yes	yes	2	0	0	2	2	0		3					1	2	2;3
10643	Regulator of RpoS	P0AEV1	rssB	23.6897	1.48128	NaN	24.9193	22.46	NaN	0.438397	Acetyl (K)	LGVEDVLLKPVK	170.72	3.44e-14	160.76	By MS/MS	By MS/MS					171012_C17_034_QHF_PTM_Rev01_#17_042_JMU08_K2	2	1350.81	0.812253	56.022	56.826	37500000	5769400	31730000	4	816	yes	yes	1	0	0	1	2.25	0.433		3	1				3	1	2;3
12581	Protein mrp	P0AF08	mrp	24.3727	2.41312	NaN	24.2248	24.5206	NaN	-0.278146	Acetyl (Protein N-term)	MNEQSQAK	96.492	0.0024099	92.135	By MS/MS	By MS/MS			+		171012_C17_034_QHF_PTM_Rev01_#17_042_JMU20_i1	1	976.428	0.428395	7.9446	8.9426	43673000	24067000	19606000	2	828	yes	yes	0	1	0	0	11	0				2			1	1	2
12736	2-oxoglutarate dehydrogenase E1 component	P0AFG3	sucA	26.6887	2.07332	NaN	26.3346	27.0428	NaN	0.703592	Acetyl (Protein N-term)	MQNSALK	111.28	0.0037968	110.07	By MS/MS	By MS/MS			+		171012_C17_034_QHF_PTM_Rev01_#17_042_JMU08_i1	1	832.411	0.411288	16.686	18.636	222890000	138260000	84624000	2	857	yes	yes	0	1	0	0	11	0				2			1	1	2
947	50S ribosomal protein L18	P0C018	rplR	25.9672	1.12658	NaN	22.9054	29.0289	NaN	-0.493921	Acetyl (K)	AIAEQLKYTGNKDAAAAVGK	258.61	8.53e-52	206.73	By MS/MS	By MS/MS					171012_C17_034_QHF_PTM_Rev01_#17_042_JMU20_K3	3	2060.09	0.0902186	32.356	33.675	555580000	547720000	7856400	5	951	yes	yes	1	0	0	2	2.6	0.49		2	3				1	4	2;3
12508	UPF0345 protein YaiE	P0C037	yaiE	25.2789	2.58873	NaN	25.3813	25.1765	NaN	-0.133821	Acetyl (Protein N-term)	MLQSNEYFSGK	170.47	2.27e-13	170.47	By MS/MS	By MS/MS			+		171012_C17_034_QHF_PTM_Rev01_#17_042_JMU20_i1	1	1344.6	0.602002	43.493	45.392	81626000	37922000	43704000	2	952	yes	yes	0	1	0	0	11	0				2			1	1	2
5364	D-tagatose-1,6-bisphosphate aldolase subunit GatY	P0C8J6	gatY	22.5381	1.5769	NaN	23.4765	21.5997	NaN	1.13033	Acetyl (K)	FDDIAQKVR	99.442	0.00058248	68.213	By MS/MS	By MS/MS					171012_C17_034_QHF_PTM_Rev01_#17_042_JMU08_K2	1	1132.59	0.587673	28.892	29.102	14850000	3178100	11672000	2	964	yes	yes	1	0	0	1	2	0		2					1	1	2
6694	Elongation factor Tu 1;Elongation factor Tu 2	P0CE47;P0CE48	tufA;tufB	22.1677	2.30311	NaN	22.3409	21.9944	NaN	NaN	Acetyl (K)	GIKREEIER	123.63	1.13e-06	59.585	By MS/MS	By MS/MS					171012_C17_034_QHF_PTM_Rev01_#17_042_JMU08_K3	1	1170.64	0.635685	10.831	10.964	9490400	4178000	5312400	2	967;968	no	no	1	0	0	2	3	0			2				1	1	3
6694	Elongation factor Tu 1;Elongation factor Tu 2	P0CE47;P0CE48	tufA;tufB	22.1677	2.30311	NaN	22.3409	21.9944	NaN	-0.185902	Acetyl (K)	GIKREEIER	123.63	1.13e-06	59.585	By MS/MS	By MS/MS					171012_C17_034_QHF_PTM_Rev01_#17_042_JMU08_K3	1	1170.64	0.635685	10.831	10.964	9490400	4178000	5312400	2	967;968	no	no	1	0	0	2	3	0			2				1	1	3
15717	Chorismate synthase	P12008	aroC	24.006	1.63124	NaN	24.8878	23.1241	NaN	0.265903	Acetyl (K)	SQDYSAIKDVFRPGHADYTYEQK	240.3	2.52e-53	237.58	By MS/MS	By MS/MS					171012_C17_034_QHF_PTM_Rev01_#17_042_JMU20_K3	2	2759.28	0.282723	43.067	44.401	40187000	9142300	31044000	2	992	yes	yes	1	0	0	2	3	0			2				1	1	4
4600	RNA polymerase sigma factor RpoS	P13445	rpoS	24.5385	2.37394	NaN	24.3755	24.7014	NaN	1.25527	Acetyl (K)	ELSHKLDHEPSAEEIAEQLDKPVDDVSR	188.97	7.55e-36	181.88	By MS/MS	By MS/MS					171012_C17_034_QHF_PTM_Rev01_#17_042_JMU08_K3	2	3227.56	0.55823	45.909	47.295	49046000	27281000	21765000	4	1005	yes	yes	1	0	0	2	3	0			4				2	2	4;5
4580	Sensor histidine kinase RcsC	P14376	rcsC	23.7366	2.01626	NaN	24.0958	23.3774	NaN	NaN	Acetyl (K)	ELPKGVDR	83.265	0.0089972	60.878	By MS/MS	By MS/MS					171012_C17_034_QHF_PTM_Rev01_#17_042_JMU08_K2	1	954.513	0.513445	18.078	17.937	28827000	10897000	17929000	2	1012	yes	yes	1	0	0	1	2	0		2					1	1	2
5284	Glycogen debranching enzyme	P15067	glgX	26.699	2.17829	NaN	26.9772	26.4208	NaN	-12.2046	Acetyl (K)	FAASSDVFKR	166.16	2.64e-15	157.3	By MS/MS	By MS/MS					171012_C17_034_QHF_PTM_Rev01_#17_042_JMU20_K3	1	1168.59	0.587673	29.909	30.855	221950000	89836000	132110000	4	1021	yes	yes	1	0	0	1	2.5	0.5		2	2				2	2	2
13527	Cytosol non-specific dipeptidase	P15288	pepD	23.0488	1.60637	NaN	23.9454	22.1521	NaN	0.268959	Acetyl (K)	NNDTVHDFTKDPIQPYIDGEWVKAR	125.35	3.09e-13	122.72	By MS/MS	By MS/MS					171012_C17_034_QHF_PTM_Rev01_#17_042_JMU08_K3	2	2999.44	0.441349	50.885	52.082	20814000	4660700	16154000	3	1025	yes	yes	1	0	0	2	3	0			3				2	1	3;4
954	Nicotinate phosphoribosyltransferase	P18133	pncB	23.2116	3.21934	NaN	23.1896	23.2336	NaN	-12.5887	Acetyl (K)	AIAHYEKLGIDPQSK	138.05	2.71e-08	119.95	By MS/MS	By MS/MS					171012_C17_034_QHF_PTM_Rev01_#17_042_JMU20_K3	2	1710.89	0.894085	29.586	31.218	19429000	9862800	9566500	2	1054	yes	yes	1	0	0	1	3	0			2				1	1	3
15046	Glucose-1-phosphatase	P19926	agp	23.9424	2.78573	NaN	24.004	23.8808	NaN	0.212488	Acetyl (K)	SDQQWKVLSK	171.92	5.57e-16	161.4	By MS/MS	By MS/MS					171012_C17_034_QHF_PTM_Rev01_#17_042_JMU08_K2	2	1259.65	0.651001	31.74	32.284	32271000	15447000	16824000	3	1062	yes	yes	1	0	0	1	1.67	0.471	1	2					1	2	2
1811	Catalase HPII	P21179	katE	22.8743	1.42463	NaN	24.2274	21.5211	NaN	1.47759	Acetyl (K)	ASLVWDEAQKLTGR	198.49	4.82e-28	166.64	By MS/MS	By MS/MS					171012_C17_034_QHF_PTM_Rev01_#17_042_JMU08_K3	1	1614.84	0.83657	53.158	54.323	22651000	3009600	19642000	3	1074	yes	yes	1	0	0	1	3	0			3				2	1	2;3
15537	Catalase HPII	P21179	katE	26.2467	1.51082	NaN	27.5193	24.974	NaN	1.47759	Acetyl (K)	SLSDITKADFLSDPNK	278.97	3.41e-64	256.05	By MS/MS	By MS/MS					171012_C17_034_QHF_PTM_Rev01_#17_042_JMU08_K2	2	1791.89	0.889059	51.227	52.108	225330000	32955000	192370000	7	1074	yes	yes	1	0	0	1	2.33	0.471		4	2				4	2	2;3
1670	Uncharacterized protein YcaC	P21367	ycaC	23.0281	1.64705	NaN	22.2124	23.8437	NaN	1.57519	Acetyl (K)	AQFPDTPYIARPGNINAWDNEDFVKAVK	165.46	3.02e-28	163.18	By MS/MS	By MS/MS					171012_C17_034_QHF_PTM_Rev01_#17_042_JMU20_K3	2	3217.58	0.583263	57.47	58.407	19915000	15055000	4859600	2	1078	yes	yes	1	0	0	2	3	0			2				1	1	3;4
2828	Uncharacterized protein YcaC	P21367	ycaC	22.256	1.40365	NaN	23.6379	20.8741	NaN	1.57519	Acetyl (K)	DIEPDKFKNNVLALGDLAK	129.46	4.32e-09	111.87	By MS/MS	By MS/MS					171012_C17_034_QHF_PTM_Rev01_#17_042_JMU08_K2	3	2141.14	0.136834	59.956	60.617	14975000	1921900	13053000	2	1078	yes	yes	1	0	0	2	2	0		2					1	1	3
13445	Uncharacterized protein YcaC	P21367	ycaC	22.5571	1.76733	NaN	23.1626	21.9515	NaN	1.57519	Acetyl (K)	NLMTSYDTLTKQK	130.56	2.12e-05	115.69	By MS/MS	By MS/MS					171012_C17_034_QHF_PTM_Rev01_#17_042_JMU08_K2	2	1583.79	0.786508	38.921	39.481	13445000	4055600	9389700	2	1078	yes	yes	1	0	0	1	2	0		2					1	1	2
8851	Uncharacterized GTP-binding protein YjiA	P24203	yjiA	21.1	1.50201	NaN	22.1441	20.0559	NaN	-0.254783	Acetyl (K)	ILLTKTDVAGEAEK	156.69	6.94e-13	155.05	By MS/MS	By MS/MS					171012_C17_034_QHF_PTM_Rev01_#17_042_JMU08_K2	2	1528.83	0.834839	37.499	38.06	5725000	1090000	4635000	2	1135	yes	yes	1	0	0	1	2	0		2					1	1	2
12414	Flavohemoprotein	P24232	hmp	24.6919	2.0354	NaN	25.0495	24.3344	NaN	0.615955	Acetyl (Protein N-term)	MLDAQTIATVK	152.97	5.57e-10	144.11	By MS/MS	By MS/MS			+		171012_C17_034_QHF_PTM_Rev01_#17_042_JMU08_i1	1	1231.65	0.648224	48.646	50.445	55879000	21154000	34725000	2	1139	yes	yes	0	1	0	0	11	0				2			1	1	2
1911	Uncharacterized protein YcgB	P29013	ycgB	21.7006	2.90601	NaN	21.7429	21.6583	NaN	0.877518	Acetyl (K)	ATIDSMNKDTTR	107.85	0.00055257	106.09	By MS/MS	By MS/MS					171012_C17_034_QHF_PTM_Rev01_#17_042_JMU08_K1	1	1393.65	0.650743	16.682	16.744	6819400	3309700	3509700	2	1203	yes	yes	1	0	0	1	1	0	2						1	1	2
19819	Uncharacterized oxidoreductase YeiQ	P33029	yeiQ	26.3773	1.94734	NaN	25.9095	26.8451	NaN	0.800115	Acetyl (K)	YVSGVDDAGNAIDVRDPLSDKIR	177.93	4.25e-25	170.03	By MS/MS	By MS/MS					171012_C17_034_QHF_PTM_Rev01_#17_042_JMU20_K3	1	2516.25	0.250695	46.148	47.083	183580000	120550000	63027000	7	1268	yes	yes	1	0	0	2	2.33	0.471		4	2				3	3	3;4
7249	Transketolase 2	P33570	tktB	23.871	1.79285	NaN	24.4752	23.2667	NaN	1.76408	Acetyl (K)	GSVSLKEDPAGNYIHYGVR	298.13	1.62e-79	292.15	By MS/MS	By MS/MS					171012_C17_034_QHF_PTM_Rev01_#17_042_JMU08_K3	1	2103.04	0.0385174	38.28	39.713	33415000	10092000	23323000	3	1280	yes	yes	1	0	0	1	3	0			2				1	1	3
12440	Aconitate hydratase B	P36683	acnB	26.9324	1.58029	NaN	28.045	25.8197	NaN	0.182022	Acetyl (Protein N-term)	MLEEYRK	101.69	0.0044087	96.032	By MS/MS	By MS/MS			+		171012_C17_034_QHF_PTM_Rev01_#17_042_JMU20_i3	1	1009.49	0.490267	23.411	25.604	336160000	59227000	276940000	3	1299	yes	yes	0	1	0	1	12.7	0.471					1	2	2	1	2
17168	Putative HTH-type transcriptional regulator YhjB	P37640	yhjB	22.2325	1.72978	NaN	22.8833	21.5816	NaN	NaN	Acetyl (K)	TTPEKDIKDLK	61.435	0.012368	37.686	By MS/MS	By MS/MS					171012_C17_034_QHF_PTM_Rev01_#17_042_JMU20_K2	3	1328.72	0.718746	21.717	21.515	10875000	3138500	7736600	3	1331	yes	yes	1	0	0	2	2	0		3					2	1	2;3
12883	Aldehyde dehydrogenase B	P37685	aldB	23.6264	1.97418	NaN	24.0203	23.2325	NaN	1.52703	Acetyl (Protein N-term)	MTNNPPSAQIKPGEYGFPLK	94.281	2.41e-05	91.272	By MS/MS	By MS/MS			+		171012_C17_034_QHF_PTM_Rev01_#17_042_JMU08_i1	2	2230.11	0.109239	48.731	50.531	26870000	9855600	17015000	2	1340	yes	yes	0	1	0	1	11	0				2			1	1	3
5429	Mannosylglycerate hydrolase	P54746	mngB	22.3022	2.121	NaN	22.5674	22.0371	NaN	NaN	Acetyl (K)	FEEVFEKIEAQR	170.62	3.5e-14	167.67	By MS/MS	By MS/MS					171012_C17_034_QHF_PTM_Rev01_#17_042_JMU20_K3	1	1565.77	0.772573	46.686	48.071	10519000	4303500	6215200	2	1461	yes	yes	1	0	0	1	3	0			2				1	1	2
11377	4-hydroxy-3-methylbut-2-enyl diphosphate reductase	P62623	ispH	26.5893	3.0392	NaN	26.6274	26.5511	NaN	0.0958014	Acetyl (K)	LQQLGGGEAIPLEGREENIVFEVPKELR	272.18	2.21e-74	269.31	By MS/MS	By MS/MS					171012_C17_034_QHF_PTM_Rev01_#17_042_JMU20_K3	1	3161.67	0.672078	58.944	59.775	202000000	98328000	103670000	3	1497	yes	yes	1	0	0	2	3	0			3				2	1	3;4
591	2,3-bisphosphoglycerate-dependent phosphoglycerate mutase	P62707	gpmA	23.5809	1.28536	NaN	21.6565	25.5052	NaN	-0.518465	Acetyl (K)	AETAEKYGDEQVKQWR	147.24	9.31e-09	139.83	By MS/MS	By MS/MS					171012_C17_034_QHF_PTM_Rev01_#17_042_JMU20_K3	2	1978.94	0.938469	23.738	24.464	50930000	47625000	3305700	4	1498	yes	yes	1	0	0	2	2.5	0.5		2	2				1	3	3
11327	Sec-independent protein translocase protein TatB	P69425	tatB	22.6855	1.55764	NaN	23.6729	21.6981	NaN	0.366185	Acetyl (K)	LQEFQDSLKK	143.89	7.29e-10	74.066	By MS/MS	By MS/MS					171012_C17_034_QHF_PTM_Rev01_#17_042_JMU08_K2	2	1276.67	0.666317	29.261	29.571	16776000	3402300	13374000	2	1564	yes	yes	1	0	0	1	2	0		2					1	1	2
5980	Protein CsiD	P76621	csiD	24.4881	2.02242	NaN	24.8535	24.1228	NaN	3.7802	Acetyl (K)	FVVKNVDNSDSYLR	164.04	4.37e-13	157.81	By MS/MS	By MS/MS					171012_C17_034_QHF_PTM_Rev01_#17_042_JMU20_K2	1	1696.84	0.842049	39.335	40.082	48583000	18268000	30314000	3	1687	yes	yes	1	0	0	1	2.33	0.471		2	1				2	1	2
7463	Uncharacterized protein YgfK	Q46811	ygfK	21.0723	1.61413	NaN	21.8775	20.2671	NaN	1.1311	Acetyl (K)	GWDEYKQR	98.299	0.0012391	88.711	By MS/MS	By MS/MS					171012_C17_034_QHF_PTM_Rev01_#17_042_JMU20_K2	1	1122.51	0.509422	20.924	20.784	5114600	1261800	3852800	2	1769	yes	yes	1	0	0	1	2	0		2					1	1	2
[truncated: 10 more columns]

## Sheet: J) Ice-logo GNAT1
Dataset EV2: (J) Peptides for IceLogo 1.2 analysis. Acetylated peptides were extracted from Modification Specific Peptide Table of MaxQuant. Peptides were retained when they were only detectzed in the sample expressing the respective GNAT construct but not in empty vector (EV-MBP). Peptides had to be present in both replicates (label swap experiment). Sequence windows were mapped from Acetyl(K)Si…
id	Acetyl (K) site IDs	SW21
1387	2612	___MANADLDKQPDSVSSVLK
4653	2085	PTIVREVAVIKELERAGVIVP
7655	0	TDALLWVEYEKTRRPVAFARA
10725	28	KGYNGLAEVGKKFEKDTGIKV
10725	31	GKLVIWINGDKGYNGLAEVGK
10725	28	KGYNGLAEVGKKFEKDTGIKV
10725	31	GKLVIWINGDKGYNGLAEVGK
11920	192	ETRNATPITNKFTNTSGFANK
14803	1013	_____MTEPLKPRIDFDGPLE
15959	191	KDGNKVDLYGKAVGLHYFSKG

[truncated: 7 more sheets: K) Ice-logo GNAT2, L) Ice-logo GNAT3, M) Ice-logo GNAT4, N) Ice-logo GNAT5, O) Ice-logo GNAT6, P) Ice-logo GNAT7, Q) Ice-logo GNAT10]
