# Supplementary material for: Dual lysine and N‐terminal acetyltransferases reveal the complexity underpinning protein acetylation
Source: Mol Syst Biol. 2020 Jul 7;16(7):e9464. doi: 10.15252/msb.20209464 (PMC7339202; doi:10.15252/msb.20209464)
Supplement: Supplementary file 7 — Dataset EV2 [file MSB-16-e9464-s007.zip › README_2.txt]

Dataset EV2. Acetylated peptides identified and quantified in E. coli extract before and after GNAT overexpression after enrichment on anti-acetyllysine agarose beads. (A) Summary of LC-MS/MS identifications from lysine acetylome analysis. Numbers of acetylated peptides and protein groups are similar between GNAT-expressing E.coli preparations. Number of unique acetylation sites upon GNAT overexpression differs between strains. Unique sites had to be present in both of the two biological replicates. Proteins were trypsin-digested and dimethyl-labelled. (B-I) Unique acetylated peptides identified only after GNAT overexpression from two biological replicates. Average log2 intensities are shown (yellow) as well as average log2 ratio of protein abundance from GNAT-MBP compared to MBP expression (orange). Protein groups and peptides were identified at 1 % FDR. Modified peptides with a score > 40 and delta score > 6 were used. Only peptides, which were detected and quantified in both biological replicates and which were only present after GNAT overexpression were retained. Protein groups were quantified using non-modified peptides. blue: peptides of GNAT, green: peptides of MBP. (J-Q) Peptides for IceLogo 1.2 analysis. Acetylated peptides were extracted from Modification Specific Peptide Table of MaxQuant. Peptides were retained when they were only detectzed in the sample expressing the respective GNAT construct but not in empty vector (EV-MBP). Peptides had to be present in both replicates (label swap experiment). Sequence windows (SW) were mapped from Acetyl(K)Site table of MaxQuant and shortened to 21 amino acids. Duplicates were removed for analysis.
