# Supplementary material for: Dual lysine and N‐terminal acetyltransferases reveal the complexity underpinning protein acetylation
Source: Mol Syst Biol. 2020 Jul 7;16(7):e9464. doi: 10.15252/msb.20209464 (PMC7339202; doi:10.15252/msb.20209464)
Supplement: Supplementary file 8 — Dataset EV3 [file MSB-16-e9464-s008.zip › MSB-20-9464R_DatasetEV3.xlsx]

## Sheet: Legend to Dataset EV3
Dataset EV3: Compilation of 397 substrates of A. thaliana plastid associated-GNATs identified with the GAP assay
Sheeet 1: Global compilation
N-terminally acetylated proteins induced by plastid associated GNATs were identified with GAP assays. Data result from the analysis of 9 strains each expressing or not a different GNAT construct. The average acetylation yield arising from at least three independent measurements is reported. Column "negative control" corresponds to data from E. coli plus empty expression plasmid; in this column al…
Sheeet 2: E. coli natural NTA substrates
E. coli natural NTA substrates retrieved in this study and systematically removed in the global compilation dedicated to GNAT specificity. Substrates already identified in two previous large scale studies performed in E. coli are indicated.

## Sheet: Global compilation
Protein entries	N-Acetylated sequences	GNAT1	GNAT2	GNAT3	GNAT4	GNAT5	GNAT6	GNAT7	GNAT10	Negative control
P0AEP3	AAINTKVKKA	2.145	2.991	1.44333	43.73	1.77	25.1147	2.11233	1.5548	1.53303
P0A6F5	AAKDVKFGND	0.152267	50.0085	0.144333	2.817	0.08887	0.112617	0.172867	0.547505	2.22164
P24186	AAKIIDGKTI	0.398961	0.3849	0.143597	4.351	1.474	0.00351083	0.342213	0.771951	0.819228
P06721	ADKKLDTQLV	0.387263	0.4218	0.9926		1.142	0.6795	0.696767	0.99326	1.40285
P0ABH7	ADTKAKLTLN	0.491967	0.8133	0.8313			0.6596		0.35849	1.08807
P0ACE7	AEETIFSKII			0.6318	64.34	0.02732	0.33	1.4438	0.637533	0.51433
P0A6P1	AEITASLVKE	0.0498495	2.3952	0.612833	37.04	0.1263	0.660887	1.05027	0.465623	0.518084
P0C093	AEKQTAKRNR			0.5951	85.89	0.07484	0.2377	3.911		0.159711
P0AC47	AEMKNLKIEV									4.5385
P0A7X3	AENQYYGTGR	0.00099155	0.147928	0.16902	7.72	0.1386	1.2466	1.43633	0.244728	0.021394
P0ADN2	AESFTTTNRY	0.3112	2.106	0.1831			1.18148	3.81667	0.11023	0.0274162
P0AEX3	AESTVTADSK	19.81	31.28	17.72	99.11	95.02	65.345	50.2567	28.55	3.156
P30749	AETKIVVGPQ			0.278633					0.581133	1
P0ABA6	AGAKEIRSKI	0.79905	3.855	0.372333	11.17	7.672	0.1703	1.141	0.1044	0.0364284
P0A7L8	AHKKAGGSTR							0.05837	0.8176	0.46985
P52037	AIALVTGGSR		12.017	0.281407			0.4228	0.2833	0.01082	0.4482
P0A7G6	AIDENKQKAL	0.657	1.773	0.5462		27.4	65.21	1.552	0.5634	1.99733
P18335	AIEQTAITRA	0.294733	14.105	0.121575			70.635	4.981	3.19524	0.754347
P24224	AILGLGTDIV			0.318333			2.82955	0.6571	0.4475	1
P30863	AIPAFGLGTF	0.02231		0.144683	1.39	0.3589	0.200535	0.533407	0.36474	2
P0AE18	AISIKTPEDI	0.641267	0.504	1.48933		24.38	1.2154	1.01877	0.517899	1.98605
P69222	AKEDNIEMQG	2.5615	34.4			10.5	4.026	1.196	2.226	1.4784
P10121	AKEKKRGFFS	0.195414	0.2633	0.725967			1.25827	1.04863	3.43137	0.4944
P0A6X3	AKGQSLQDPF	0.129005		0.505233			0.080555	0.360033	0.419365	0.721721
P0A817	AKHLFTSESV	3.778		2.07			2.974	2.212		3.289
P0A9Y6	AKIKGQVKWF	0.5932		0.2629	0.0003727	0.00201	0.002039		0.2706	0.65235
P62399	AKLHDYYKDE			0.4704			1.28		2.12625	1.07725
P0A7L0	AKLTKRMRVI	0.001938	0.01317	0.128207	0.1881	1.344	0.0160473	0.252377	0.658798	0.593274
P51024	AKLTLQEQLL	0.3869	3.645	2.759	57.39	75.64	4.62	7.617		2
P60906	AKNIQAIRGM	0.190053	0.08546	0.4937	4.447	3.679	0.09691	1.27413	0.013	0.347647
P0AGA2	AKQPGLDFQS									1
P0AG59	AKQSMKAREV	0.073085	0.04455	0.5282	0.2397	2.572	0.0113563	0.84429	0.42957	0.8299
P63228	AKSVPAIFLD	0.23035	0.04406	0.508133		2.029	52.04	26.0827	0.403225	0.479133
P0A9L5	AKTAAALHIL									0.0557
P0AG51	AKTIKITQTR	0.446033	0.1386	0.5921		33.3	0.237233	0.449093	0.98182	1.20139
P0AA97	ALKATIYKAT									1
P0A734	ALLDFFLSRK	0.0106805		0.050738		95.77	4.81567	0.0432893	0.72054	1.08247
P0A6Z1	ALLQISEPGL	11.25		6.219		98.66	99.99	36.91		0.336525
P0A7J3	ALNLQDKQAI	0.9094	0.5995	0.305333		42.79	8.84873	1.167	0.3724	0.713
P0A6X7	ALTKAEMSEY	0.5183		2.02			4.865	2.38767	2.1044	1.69655
P55734	ALTTISPHDA	1.421								0.9906
P0A7U7	ANIKSAKKRA	0.29595	0.09931	0.43654	100	0.4859	0.178333	0.75858	3.16699	0.560994
P0ABN1	ANNTTGFTRI	0.02229					0.1897	0.3269		0.03337
P0AF90	ANPEQLEEQR	0.60185	3.503	1.4656		0.2957	0.714	5.22	3.825	0.37146
P0A786	ANPLYQKHII	3.591		0.0555						0.5089
P0AG93	AQEYTVEQLN			0.2479					0.1742	0.77165
P0AC19	AQPAAIIRIK	1.21577	4.886	0.0906367	0.8913	0.6903	1.2541	0.971267	0.64865	0.57165
P27248	AQQTPLYEQH	1.7075	0.6909	0.284033	15.4		0.08384		0.2247	0.1435
P0AB98	ASENMTPQDY							1.469	0.287	0.344967
P0AGJ9	ASSNLIKQLQ	1.01293	1.507	0.7763			0.97225	0.514067	0.269124	0.63022
P0ABB4	ATGKIVQVIG	0.36435	0.4389	1.318		0.1485	0.0741175	0.05345	0.4439	0.528
P0ACP7	ATIKDVAKRA	0.7579	0.4829	0.489467	6.004	0.8519	0.100287	0.5387	0.46085	0.75035
P03024	ATIKDVARLA	0.182996		0.374167			0.001124	1.886	0.90043	2.18645
P06846	ATLKDIAIEA									1
P0ACX3	ATLLQLHFAF			0.166475	1.377		0.005548		0.08617	1
P0A9V1	ATLTAKNLAK	0.744367	2.133	0.7725		30.39	1.42937	1.56133	0.89974	2.1355
P0A7E9	ATNAKPVYKR	0.7736	2.722	0.924433		4.515	12.4535	5.12733	1.03975	1.6135
P0ABP8	ATPHINAEMG	0.7218		0.8565			0.526	0.488667	1.141	0.95505
P0A7S3	ATVNQLVRKP	0.102599	4.82733	0.175927		1.536	0.0339718	0.136549	0.196459	0.2405
P0A6N4	ATYYSNDFRA	0.334837	0.1125	0.327767			0.4978	0.302943	0.164704	0.100393
P0ACA3	AVAANKRSVM	1.3698	81.86	0.316	99.98	4.24	21.7178	10.434	0.48465	0.302638
P0A7N4	AVQQNKPTRS	0.0156505	0.01973	0.19595	1.078	0.1455	0.0105547	0.133075	0.333984	0.318898
P62707	AVTKLVLVRH	0.0551	0.06095	0.354867	12.48	1.367	0.120577	0.337767	1.9497	1.07145
P0A9Q7	AVTNVAELNA	0.0612312	0.398637	0.124493	5.982	2.413	0.005167	0.137442	0.839148	0.520164
P60422	AVVKCKPTSP	0.3372	1.199	4.534	6.066	0.8765	2.8736	3.9075	1.4719	0.537233
P0ABC7	AWNQPGNNGQ	0.8508								1.143
P0AAJ5	AYQSQDIIRR	3.205		0.181003	97.14		14.19		2.3216	0.48215
P0ACD4	AYSEKVIDHY	1.267			99.43	7.047		27.29	0.9468	0.33495
P0A853	ENFKHLPEPF									0.7641
P0AEK4	GFLSGKRILV	0.0795585	0.001472	0.347267	0.09778	0.05647	0.0369667	0.31	0.273685	0.134307
P06612	GKALVIVESP			2.885					1.44798	2
P0A6Y8	GKIIGIDLGT	0.5291	0.4898	0.480167					0.303875	2
P37440	GKLTGKTALI	0.76005	1.286	1.015	1.768	0.9884	0.911967	1.092	2.3	1.37253
P0A7D4	GNNVVVLGTQ	0.59165	0.4417	0.923		0.425	0.8091	0.1231	0.3058	1.22257
P0A7V3	GQKVHPNGIR	0.03854				0.7538	0.04796	0.7758	0.07466	0.253875
P0A9P4	GTTKHSKLLI	0.4434		0.323147			0.6109	0.1102	0.688883	2
P09546	GTTTMGVKLD	0.502	0.3727	1.71287	19.1	2.854	0.43765	1.2285	1.738	1.079
P60438	IGLVGKKVGM	0.5985		1.13733	0.8633	1.397	0.93095	0.713433	0.61212	1.3199
P0AG51	MAKTIKITQT			0.7213					1.26167	2
P0ACY1	MDALELLINR	0.03061	14.8952	0.250175		16.7	0.364067	0.227143	0.33024	2.0607
P76558	MDDQLKQSAL	1.266						5.72367		2.443
P11557	MDEFKPEDEL									1.5075
P38489	MDIISVALKR									0.2921
P38489	MDIISVALKR	0.33247	2.718	0.419267	30.68	80.6	0.471913	1.18376	0.336106	1.6229
P0A749	MDKFRVQGPT		0.031				0.1376	0.2376		2.34
P0A698	MDKIEVRGAR	0.9581	0.3165	0.2105						0.2286
P69910	MDKKQVTDLR									0.397975
P0C018	MDKKSARIRR	0.09827	0.01103	0.5668	0.8245	0.00924	0.0594	0.504963	0.509542	0.257825
P29745	MDKLLERFLN	0.001779		0.651067				9.659		0.0937867
P69908	MDQKLLTDFR									0.757367
P0ACR9	MDSSFTPIEQ			0.0947661			1.4995	0.6948	1.083	2
P03018	MDVSYLLDSL	1.493	0.8902	2.031			40.125	6.608	0.60775	1
P68767	MEFSVKSGSP	0.58709	0.2793	0.564833		0.7525	1.6663	1.0031	0.94285	1.13845
P15993	MEGQQHGEQL									0.9267
P76576	MEIYENENDQ	2.126	0.697	1.427			98.73	17.9	33.38	2
P0AB89	MELSSLTAVS	2.10693					11.625	5.43117	6.598	0.3905
P60723	MELVLKDAQS	0.022345	0.1577	0.9115	9.553	5.399	10.2091	3.05586	0.767554	2.69532
P0A8W8	MEMTNAQRLI	0.3929		0.5901			11.82	0.01205	0.6446	0.80465
P0A853	MENFKHLPEP	0.7718		0.5843		10.73	0.1187	2.69506	3.169	0.306846
P45577	MENQPKLNSS	0.6695	1.602	2.326			88.565	15.2883	3.925	1.51367
P26616	MEPKTKKQRS	0.9095	0.5548	1.18783	2.347	0.8693	38.7985	1.8667	1.22058	0.59558
P00579	MEQNPQSQLK	1.132	28.36	1.06387	99.73	70.65	76.9633	38.3967	4.56202	2.2475
P0AAE2	MESKNKLKRG		61.13	0.5606						1.1288
P0A6D3	MESLTLQPIA	0.66808	0.0001978							0.52
P61175	METIAKHRHA			0.4632				0.7469	0.1513	0.163882
P0A8M6	METTKPSFQD	1.5578		1.727		94.76	58.306	50.0267	2.82015	1.021
P0AAD6	METTQTSTIA	0.18728	49.67	0.510367	99.41	60.52	54.234	29.4667	18.476	0.69776
P23256	MFDFSKVVDR			1.552						0.28965
P0AGD7	MFDNLTDRLS	0.08619		0.1905			95.77	0.4342	3.99	0.50925
P07012	MFEINPVNNR	3.9915	26.91	0.159817				2.339		0.446263
P00509	MFENITAAPA	0.0617685	0.1571	0.1235	0.7733		14.785	0.319787	8.446	0.9255
P0ABB8	MFKEIFTRLI	0.07196					0.30205	0.02092	29.82	0.570867
P07650	MFLAQEIIRK	0.19836		0.219167	18.45	99.51	9.67527	1.47342	1.70815	0.55464
P30850	MFQDNPLLAQ	25.9					99.61	55.91	93.45	1.17
P69811	MFQLSVQDIH	1.016		1.924			1.34685	2.08467	6.201	2.4555
P0AA04	MFQQEVTITA	0.5118	0.32845	1.5388	0.8277	2.876	0.5775	0.4046	0.002632	0.30666
P69831	MFSEVMRYIL									0.302382
P0AFU8	MFTGIVQGTA	0.7153	3.177							1.006
P68919	MFTINAEVRK	0.0404	6.0466	4.97025			11.3285	0.571	0.741083	1.618
P0AGF6	MHITYDLPVA									0.725067
P62620	MHNQAPIQRR								3.201	0.495
P0A6M4	MIALIQRVTR	0.04243	11.03	0.1464	0.1037			0.1821	0.197625	0.0822433
P32132	MIEKLRNIAI	0.003695					2.1755	0.384484	1.96	0.106873
P60438	MIGLVGKKVG	0.7462	1.148	0.4292	1.477	10.24	1.56377	1.3367	1.2701	4.0843
P14081	MIIATAGHVD									2.612
P0AF96	MIIGNIHNLQ									0.2068
P10371	MIIPALDLID	0.03237	1.15853	0.3878		60.39	57.09	1.113e-05	17.8364	1
P33232	MIISAASDYR	0.07193	0.0009705	0.1634					2.637	2
P0ABH0	MIKATDRKLV	1.43348	6.957	0.3246	21.4		68.4897	10.68	1.5715	0.719275
P39173	MIKKIFALPV	0.053665	0.1676	0.7285	0.364		0.09482	0.4627	0.774403	0.379267
P0A796	MIKKIGVLTS	0.67235	0.9986	1.18487	2.761	1.412	0.737733	1.0888	0.992075	1.62295
P0A8Q3	MINPNPKRSD	1.223		0.5363			21.89		53.18	0.6321
P0ADY3	MIQEQTMLNV	0.13958	1.7833	0.372	21.2	32.84	16.2803	0.5695	2.00153	2.11788
P68066	MITGIQITKA									1.4815
P0AD68	MKAAAKTQKP	0.96845		1.56567			3.4695	6.952	54.96	1.78967
P39451	MKAAVVTKDH							61.64		2.164
P0A7M6	MKAKELREKS	0.059735	6.077	0.460433	1.761	0.2367	1.3592	0.784337	0.428746	0.69306
P09424	MKALHFGAGN	1.132						0.8268	0.172	0.502467
P0ACG8	MKEKPAVEVR	0.08043		0.2867			78.03	7.977	1.9335	2
P07395	MKFSELWLRE	0.2549	0.9932	0.709067	2.689	1.199	0.339767	1.11998	0.7273	3.38262
P61887	MKGIILAGGS	0.98945		0.2231			0.19025	0.9794	2.863	1
P0A6Z3	MKGQETRGFQ	0.297388	6.783	0.4416		0.1565	1.91223	5.427	2.81	0.41124
P0A9M2	MKHTVEVMIP	0.4499		2.13767				1.112	1.562	1.0655
P75691	MKIKAVGAYS	1.111		1.46967				4.396	1.08174	2
P0AEX9	MKIKTGARIL								1.151	2
P04805	MKIKTRFAPS	0.323219	0.05872	0.628667	3.56		1.44827	1.23643	0.684966	0.176264
P05459	MKILVDENMP	1.0132	0.1943	1.11633			0.9481	0.791206	0.905	0.47305
P0A8F0	MKIVEVKHPL							3.249	2.2395	1.82267
P0A7M9	MKKDIHPKYE	0.8335		1.28767		1.429	1.681		1.17473	2.4095
P0A9Z1	MKKIDAIIKP	1.4365	1.437	1.74767		1.547	1.5565	1.94667	2.2555	2.69467
P0AGL2	MKKIIETQRA						93.68			2.76413
P0ACP5	MKKKRPVLQD									1.673
P0A8B2	MKKKTTLSEE								1.131	1
P0ACP1	MKLDEIARLA	0.364207	0.3402	0.5455			0.22257	2.15843	1.00313	0.51848
P12994	MKLISNDLRD	0.15005		0.306427			0.04226	0.3275	0.629333	0.60405
P0AC41	MKLPVREFDA	0.0998597	0.0005981	0.260313	7.224	0.01986	0.3791	0.477663	0.548051	1.00256
P24207	MKNASTVSED									0.59705
P31979	MKNIIRTPET	0.0942243	0.0319	0.149533			2.3625	0.80396	0.391889	0.184
P0A6T1	MKNINPTQTA									0.32
P0A7I0	MKPSIVAKLE	0.6354		1.01457			0.588	1.00105	2.731	1.07665
P0A8H6	MKPSSSNSRS	0.15048	4.484	0.4595	0.6288		0.4581	0.8374	0.8587	0.206913
P37666	MKPSVILYKA	0.2885	0.2809					1.133	0.4774	1
P31057	MKPTTISLLQ									2.625
P0AF40	MKQANQDRGT									0.365715
P67087	MKQHQSADNS			0.2305			0.9674		3.35	0.7135
P0AG07	MKQYLIAPSI	0.2062	1.796	0.501047				0.3468	0.9565	4
P0A9S3	MKSVVNDTDG	0.44082	30.87	0.4397	26.54	3.38	7.58767	22.3387	3.41887	1.18106
P0AA10	MKTFTAKPET	0.695433	1.671	1.33333	4.1	35.19	3.8062	2.744	1.32243	2.31757
P18775	MKTKIPDAVL									1
P0C8J8	MKTLIARHKA	0.212148	0.5042	0.13507		6.597	0.5591	2.593	0.984508	0.73188
P30128	MKTPLVTREG	1.919								1
P0A9K9	MKVAKDLVVS	0.7154	1.037	1.236			0.73495	1.993	0.9354	1.14833
P76658	MKVTLPEFER	0.335		0.1862			5.443	0.714933	0.63815	0.27455
P24182	MLDKIVIANR	0.304297	0.4169	0.676367		11.64	4.34123	3.47973	45.0523	0.59112
P0A8L1	MLDPNLLRNE	0.71708	1.31085	0.2908	34.17	43.75	12.62	0.491913	3.52262	0.58154
P07004	MLEQMGIAAK	1.43475	1.668	0.351794					0.677567	4
P31663	MLIIETLPLL	0.03528	1.326	0.274488	5.267	55.74	22.4027	0.4953	0.51806	2.1164
P10408	MLIKLLTKVF	1.17								0.6746
P69913	MLILTRRVGE	0.146114	0.08787	1.04137	13.91	62.67	9.02947	1.6231	0.982064	0.15453
P21888	MLKIFNTLTR	0.23855	0.2266	0.7991	27.71	36.94	1.36227	2.26467	1.36422	1.51553
P0A9X4	MLKKFRGMFS	0.2505	2.436	0.7377	24.99	90.92	26.9981	13.4237	5.99813	0.08457
P64606	MLLNALASLG	1.565						0.1963		1.07397
P0ACC7	MLNNAMSVVI	0.5034	0.2541	0.2826			98.83			4
P05055	MLNPIVRKFQ	0.241058	0.962707	0.2939			11.045	0.595303	0.90244	0.0739855
P0AE01	MLQNIRIVLV	0.0005573						0.2062	0.9592	0.12975
P32680	MLQNPIHLRL									3.446
P08194	MLSIFKPAPH	0.1429		0.5193			0.261		11.7997	0.9184
P06989	MLTEQQRREL	0.0001467					16.205	0.05651	15.55	0.73375
P0ADU2	MLTVIAEIRT	0.0147		0.1501			0.4115	1.704		0.05855
P37689	MLVSKKPMVL									1.018
P36672	MMSKINQTDI	0.0001185								0.491133
P77737	MNAVTEGRKV		99.92							0.7575
P67080	MNDIAHNLAQ									3.131
P63284-2	MNDQGAEDQR		61.87	0.2331				34.17	49.66	0.1022
P27838	MNDSEFHRLA									0.04067
P0A867	MNELDGIKQF	1.176	1.656	1.542				1.625	3.4765	1
P0AF08	MNEQSQAKSP	0.636373	33.13	0.623633	99.48	0.9469	54.888	49.8333	3.73275	1.1911
P0AEK2	MNFEGKIALV	0.22455	0.607	1.08073	1.857	0.8753	0.399367	0.540467	0.98415	1.4815
P61714	MNIIEANVAT	0.29933	0.08498	0.777533		49.89	4.79675	7.51127	0.754709	1.25937
P09323	MNILGFFQRL						0.9627			0.3162
P11875	MNIQALLSEK	0.2642	0.0253	0.551433	0.261		1.251	1.57333	0.8616	1.1935
P0A6F9	MNIRPLHDRV									0.1169
P0AFF6	MNKEILAVVE	0.20955	0.1429	1.308		0.7296	0.496733	0.0694867	0.705002	2.1868
P0AB61	MNKETQPIDR	0.58425		0.507933	99.77		33.0137	4.8612	3.63953	1.181
P0ACF4	MNKSQLIDKI	0.58635	0.8592	1.2224	2.443	0.4083	0.6971	0.8117	1.21622	3.8364
P0A836	MNLHEYQAKQ	0.6887		0.756825	23.16	2.73	0.65355	1.44681	0.9767	4.33988
P0AG30	MNLTELKNTP	0.33	0.7048	69.69		1.876	0.9869	0.0841	0.8348	0.5657
P39337	MNNIAPQSPV			0.4302						1
P45748	MNNNLQRDAI							0.3275	0.1556	1
P24203	MNPIAVTLLT	1.1615					0.6019	0.2084		1
P0AE52	MNPLKAGDIA	1.1613	2.191		0.4263	0.5749	1.831	1.099	2.76	1.38125
P00452	MNQNLLVTKR	9.159	36.29	0.326893					1.021	0.180233
P0A7J0	MNQTLLSSFG	0.1945		0.569				1.17413	1.123e-06	0.004218
P75864	MNSLFASTAR	0.04688								2.236
P27434	MNTEATHDQN		76.61	0.9925					6.815	0.30857
P17952	MNTQQLAKLR	36.87	100	0.533			99.99	96.31		2
P0A7Q1	MPKIKTVRGA			1.38933				0.3612	1.387	1
P26646	MQALLLEQQD			0.7613				0.9678	0.826767	4
P76055	MQENQQITKK			2.67133					7.60785	1
P07813	MQEQYRPEEI								4.736	2.524
P0A7Z4	MQGSVTEFLK	0.9637	26.26	0.53925	31	5.881	10.396	25.761	7.5752	0.733
P62623	MQILLANPRG	0.021655	16.591	0.203133			16.71	29.8093	1.345	1.11315
P00960	MQKFDTRTFQ	0.174573	0.1693	0.561533			1.42443	0.08264	0.4014	0.232725
P0A7D7	MQKQAELYRG	0.74225	0.4304	1.05793			0.9381	2.07577	0.309776	1.6705
P0AB28	MQKVKLPLTL	0.5317		1.3742			25.9	4.36807	1.02859	2
P0ABB0	MQLNSTEISE	0.19002	0.7679	0.583433	49.44	14.17	31.146	65.2367	1.68743	1.28506
P67603	MQPNDITFFQ	5.086							1.476	0.4352
P0A9D8	MQQLQNIIET	0.047387	4.03238	0.69705		5.669	13.4994	2.1142	0.296882	1.90288
P0A7R1	MQVILLDKVA	0.6623	1.186	0.9048	9.457		7.44	2.616	1.63632	2.16587
P0A850	MQVSVETTQG	0.765633	15.0441	0.9365		5.282	4.9684	3.53683	1.9762	1.46518
P0ACF8	MSEALKILNN	0.8409		0.7946		0.4763	0.728355	0.2568	2.08846	1.504
P76082	MSELIVSRQQ			100						1
P0A6A8	MSTIEERVKK	0.227833	2.95995			95.11		0.05255		0.5912
P0A8M0	MSVVPVADVL	0.55263	0.4006	0.4089		26.69	1.76449	1.94582	0.52617	1.1546
P0A6L0	MTDLKASSLR	6.08167		0.1045				0.4845	1.4478	0.6682
P0A6G3	MTDSELMQLS	0.107347	2.718				0.006795	0.555474	2.13367	1
P37095	MTEAMKITLS	0.1617						0.6552	0.62735	1
P0A6F3	MTEKKYIVAL	0.3009	0.953	0.267933				2.495	0.8354	2.0185
P29680	MTELKNDRYL			0.447467					0.3935	1.627
P09127	MTEQEKTSAV	0.3915		0.6149					2.493	2
P0AG67	MTESFAQLFE	3.9655		1.364				1.08413	1.54	1.92815
P0A9B2	MTIKVGINGF	0.4709		0.1532						2
P0A6Y1	MTKSELIERL	0.235272	0.3016	0.329467	11.79	0.348	0.205267	0.241867	0.481432	0.766559
P69828	MTNLFVRSGI	0.0004012						2.613		0.01863
P23003	MTPEHLPTEQ			2.723						1
P33195	MTQTLSQLEN	0.0193	1.3501	0.119823			0.4664	0.4439	1.089	0.87815
P0A9H1	MVEDILAPGL	0.006463		2.872			0.5499	0.2661	0.347633	0.2335
P0A6P5	MVPVVALVGR	1.1517	0.1315	0.40405			0.5795	1.66	0.9217	2
P0AC44	MVSNASALGR	0.026029	14.95	0.42255	91.46	96.9	25.4905	5.0747	23.2308	3.6532
P0A8V2	MVYSYTEKKR	1.16223	1.569	0.9683	11.28	7.046	4.509	7.004	0.942533	0.9053
P0AG48	MYAVFQSGGK			0.1136				0.9954	3.765	0.273
P63224	MYQDLIRNEL	0.2131	8.388	0.341333			1.36565	2.6675	17.525	0.12555
P0A6R0	MYTKIIGTGS	0.178	1.097	0.453597			0.37265	0.861633	1.04678	2.13915
P0C8J6	MYVVSTKQML	1.469		1.543						0.550975
P00452	NQNLLVTKRD	0.201549		0.253267					0.02383	0.1126
P27434	NTEATHDQNE								0.4433	0.061975
P0AEP1	PDAKKQGRSN	0.31235	0.1763	0.7177			0.3792	0.1985	0.114985	0.5345
P0A717	PDMKLFAGNA	0.191995	0.1247	0.285533			0.049995	0.8187	0.6977	3.8535
P60240	PFTLGQRWIS	0.083897	0.01055	0.1557			0.16403			0.03712
P0A7Q1	PKIKTVRGAA	0.086925	0.06136	0.513267	0.07052	0.02841	0.0508897	0.18137	3.05226	0.376217
P45578	PLLDSFTVDH			0.7136				89.75	0.6118	0.8913
Q46906	PLLHLLRQNP									0.029285
P31475	PLSAQQLAAQ	1.542		0.831			0.3396	8.031	2.364	2
P0A6T5	PSLSKEAALV	0.16434		0.6871	1.072	0.1522	0.100325	0.2683	0.9726	0.44358
P37342	PTSHENALQQ									0.197705
P68679	PVIKVRENEP		0.00125	0.275233			0.00188855	0.363697	0.942218	0.06855
P0A8M3	PVITLPDGSQ	0.135777	0.244705	0.18265	0.01489	0.07505	0.102777	0.361033	0.574617	0.33829
P39406	SAFTPASEVL	0.2843	3.01181	0.9365	6.216	0.113	0.77797	3.58767	1.7562	0.9445
P27303	SANAETQTPQ	28.29		16.6					23.49	2.1935
P0AG96	SANTEAQGSG	1.7885	13.65			88.77	41.82	6.457	11.9572	0.41735
P75782	SAQKPGLHPR									0.6807
P0AFI7	SDNDELQQIA			34.07				37.88		2.9435
P00956	SDYKSTLNLP	0.42775	1.52	0.6116	2.73	0.2016	0.596667	0.3703	0.722475	2.212
P0ACF8	SEALKILNNI	0.15722	0.1315	0.315	3.37	14.96	0.0922433	0.0434393	0.139912	0.697286
P17115	SEALLNAGRQ	0.05334	0.00942	0.11447			0.2016			0.0856633
P0AFG0	SEAPKKRWYV	0.220017	2.34	0.5617	59.28	0.2436	19.9024	2.0797	0.494125	0.298554
P0ABA4	SEFITVARPY			0.384653			2.219	1.01	0.006805	0.275187
P08660	SEIVVSKFGG									1
P37765	SEKLQKVLAR	0.453	0.4214	0.2799	0.6294	0.1921	0.229157	0.62307	0.44798	0.47486
P0AGE6	SEKLQVVTLL	0.33385	0.3269	0.5733	4.049	0.5304	0.371767	0.6326	0.239217	1.25575
P09373	SELNEKLATA	1.153	1.16				5.1	0.4706	0.6076	1.00065
P15288	SELSQLSPQP		1.319	5.14233						2.276
P0A8N3	SEQHAQGADA	20.22		16.7567				57.38		4.97067
P0AFG8	SERFPNDVDP									4.427
P0AFZ1	SETKNELEDL									1.335
P77488	SFDIAKYPTL	1.551	0.7121	3.304			30.535	0.3485	3.1015	2.14667
P0AGD3	SFELPALPYA	0.1755	0.37775	0.338475		26.04			0.576925	2
P04951	SFVVIIPARY	0.0053325	1.781	0.09506	3.393	34.47	0.000566833	0.651747	0.138844	0.57715
P08312	SHLAELVASA	0.828333			0.19	0.2445	0.931903	0.1206		1.1125
P64455	SHLDEVIARV									0.372
P0A742	SIIKEFREFA	0.188794	0.1019	17.5943			0.3877	10.8169	13.9569	0.699937
P0A6I3	SIKEQTLMTP			1.3166						2
P77536	SIKTSNTDFK	0.2799		1.314			0.4768		0.6661	1.0665
P0AGE9	SILIDKNTKV	0.09379			0.01357	0.0001893	0.0149		0.169657	0.62335
P09126	SILVTRPSPA									1.3
P0AAC8	SITLSDSAAA	0.03288	0.01375	5.44525		62.11	0.702	0.914567	3.436	0.91625
P19934	SKATEQNDKL	1.077		1.10633			0.1434	1.309	2.52175	1.19997
P64581	SKEHTTEHLR							0.1965	1.1825	0.2626
P0ABK5	SKIFEDNSLT	0.627733		0.0277959	29.43		1.045	0.5072		1.862
P0A6P9	SKIVKIIGRE	0.087025	0.08218	0.5661	0.1291	0.1162	0.05791	0.4055	17.0033	1.02186
P60716	SKPIVMERGV	0.16445		0.539733			0.8495	3.152	1.17935	0.310167
P0A7X6	SKQLTAQAPV	1.451	2.224	1.495				2.369	0.8805	3
P00350	SKQQIGVVGM	0.2381	0.07584	0.667467	0.4785	0.4687	0.273	0.927267	0.7875	2.48303
P12758	SKSDVFHLGL									1.664
P23893	SKSENLYSAA	0.18116	2.108	0.3286	14.97		0.6775	16.097	7.7765	0.3879
P0AEK7	SKSKMIVRTK									1.61687
P45799	SKSLQKPTIL	0.5171	0.3495	1.07283		3.567	8.79207	3.6576	1.0617	4
P00957	SKSTAEIRQA	0.07354	0.02108	0.372133	2.648		0.05117	0.267807	0.003998	0.175003
P0AF93	SKTIATENAP	0.1366		0.3417					0.870267	0.60035
P33920	SLDINQIALH	0.805		1.291			0.696	0.8734		0.4711
P0A744	SLFDKKHLVS	0.6686	2.52	1.1348			28.8605	0.7955	1.75	0.95165
P0AE08	SLINTKIKPF			1.28763	2.468		2.59	2.043	0.734025	2
P0A6T3	SLKEKTQSLF									1.701
P0ADZ4	SLSTEATAKI	0.23915	7.232	0.338767	14.12	24.88	3.74097	0.669533	0.52482	1.2972
P0A7W7	SMQDPIADML	0.2072	3.83323	0.552275	1.912	13.29	0.715867	0.800267	1.11812	1.39788
P0AAH0	SMVETAPSKI						65.12			0.8415
P31801	SNAQEAVKTR	0.1331	3.534	0.3724		98.59			77.26	0.251103
P0A7K6	SNIIKQLEQE	0.5496		0.524333		1.926	1.03695	0.8434	0.76492	2.29298
P0AC33	SNKPFHYQAP					1.094			2.427	0.9151
P25524	SNNALQTIIN	0.898933	0.1451	2.676						1.2982
P0AES6	SNSYDSSSIK	2.888	83.43	2.043		24.7	24.875	32.7367	1.8296	1.20033
P0ACK2	SNTDASGEKR	1.4925	33.85			4.725	12.84	18.43	4.687	2.13857
P0A6T9	SNVPAELKYS	0.5986		0.549325	4.857	1.453	0.293275			1.09428
P76272	SQETPASTTE	4.229		6.678			49.81		6.631	2
P27550	SQIHKHTIPA							1.94	0.9402	0.3579
P0ADQ2	SQLPGLSRET									0.0002094
P0A738	SQLTHINAAG									2.083
P00490	SQPIFNDKQF	0.052065	0.3065	0.5973	0.2427	0.6113	0.3191	0.4344	0.37852	1.48418
P37330	SQTITQSRLR	0.031605	16.6255	0.1762	66.26		5.7655	29.85	0.420876	0.0597063
P0A862	SQTVHFQGNP	0.42113	1.08908	0.6082	26.13	0.5067	0.0673	0.4876	0.24656	2.1826
P76536	SQVQSGILPE									0.07775
P0AEZ9	SQVSTEFIPT	1.9388	39.03	1.85167	99.29				2.6745	0.408833
P0A9F1	SRRAGTPTAK									0.3868
P77258	SSEKLYSPLK	0.63655	1.35	1.141			0.757467	0.5881	0.650769	1
P40191	SSLLLFNDKS	48.685		43.5633	99.99		87.945	67.48	52.23	2
P0AFG6	SSVDILVPDL	2.777								1.562
P0ABT2	STAKLVKSKA	2.58167	45.7	10.7347	13.97	13.82	6.947	2.34833	5.39017	3.21367
P0A9P0	STEIKTQVVV	0.2923	0.3247	0.710167			0.629133	0.9109	0.613355	3.92637
P0ACQ7	STILLPKTQH									0.73155
P0A8Z0	STTHNVPQGD								0.7907	0.137153
P0AC69	STTIEKIQRQ	0.324067	0.1189	0.0640797	18.09	2.587	1.14387	0.430233	0.931447	0.38118
P06986	STVTITDLAR	0.1314	1.85733	0.245683	5.384	13.32	0.4403	0.6881	0.756363	0.4475
P69423	SVEDTQPLIT									2.454
P00562	SVIAQAGAKG	1.21817	29.18	3.42833			35.045	16.3633	2.23992	1.176
P0A799	SVIKMTDLDL	0.814833	0.6	0.906267	0.4049	1.348	0.420667	0.9627	0.980467	1.62272
P0A6K3	SVLQVLHIPD	0.9008	3.8	0.255387	6.458	4.68	1.904	3.057	3.015	0.60765
P0ACG1	SVMLQSLNNI	0.04565		0.33441	0.467	48.36	0.0734767	0.17227	0.793678	0.28035
P25553	SVPVQHPMYI	0.11039	1.131	0.328605			0.04318	2.379	0.570035	0.133
Q46927	SVVISDAWRQ	0.1234	3.791	0.677967						0.7923
P0A8M0	SVVPVADVLQ	0.0022795	0.33877	0.450425	1.482	0.1444	0.00937567	0.24343	0.218934	0.452631
P05020	TAPSQVLKIR								0.2155	2
P69503	TATAQQLEYL	1.11405				1.393	20.1	3.258	0.5835	1
P0A991	TDIAQLLGKD	1.2015		1.4332	22.84	3.022	4.085	3.848	4.592	1.24353
P07862	TDKIAVLLGG				6.304		0.3891	0.01236	0.767973	2.0645
P0A870	TDKLTSLRQY	0.153647	0.04445	0.261267	0.1576	1.258	0.0219717	0.72013	1.99423	0.346702
P08178	TDKTSLSYKD	0.9652		1.0818					7.253	1.1405
P0A6L0	TDLKASSLRA	0.395675		0.503767	0.4468		0.11342		0.01454	0.118367
P0A705	TDVTIKTLAA	0.900033	1.12	1.71967		2.495	0.662667	1.6288	2.04382	1.21442
P0A6F3	TEKKYIVALD	0.69255	0.6373	0.0938173	0.406	0.5213	0.4401	1.0875	0.84154	0.846721
P29680	TELKNDRYLR	0.046405	0.1054	0.253433		0.08626	0.380505	17.759	0.06672	0.13166
P64483	TEMAKGSVTH							82.27	0.1833	0.530875
P09127	TEQEKTSAVV	0.385013	0.5028	1.36733			5.95	6.77633	2.402	2
P43329	TEQQKLTFTA	0.44495		0.634					0.6549	1
P0AG67	TESFAQLFEE	2.2065		0.6842		98.42	19.5	8.419	3.1	0.79155
P09053	TFSLFGDKFT			3.53167			34.3	15.08	27.575	2
P36879	TIALELQQLK	0.73405	76.41	0.3915			5.0225	0.3421	2.956	0.908033
P0C0L2	TIHKKGQAHW								0.7813	0.1712
P0A7D1	TIKLIVGLAN									1
P0A9B2	TIKVGINGFG	0.2271	0.08909	0.151603	0.1931	15.23	0.432297	0.134233	2.80619	1.31476
P76149	TITPATHAIS								0.0003523	0.021
P06715	TKHYDYIAIG			0.0009272						0.3795
P0A832	TKKKAHKPGS	1.52885	2.409	2.37	1.417	1.208	3.076	2.9915	1.9868	1.9478
P0A6V8	TKYALVGDVG	2.00967	0.3333	0.273533	0.222		0.574367	0.6482	0.655475	2
P33221	TLLGTALRPA									0.003214
P24251	TLPSGHPKSR								10.8	0.284
P18843	TLQQQIIKAL			2.362e-05			1.282	2.523		1
P0A7I4	TLSPYLQEVA	0.36569		0.5692	20.31	27.43	43.772	1.96843	1.9818	0.87925
P08244	TLTASSSSRA	7.649	96.57				99.99	58.35	15.87	0.10181
P69828	TNLFVRSGIS	0.1816	39.02		95.24		1.82691	18.34	2.8485	0.041785
P0AGF2	TNPQFAGHPF									1.666
P0A6E1	TQPLFLIGPR									1
P0AG00	TQPMPGKPAE	0.8557					4.914	2.322		2.082
P04825	TQQPQAKYRH	0.9767	28.18	0.809767	32.18		19.04	40.51	1.17107	1.03097
P75838	TQTFIPGKDA	3.114		0.7173	98.67		24.495	92.12	1.57328	4
P33195	TQTLSQLENS	0.40735	10.0983	0.3526	55.35	5.45	0.625833	36.674	0.607558	1.4028
P0A6E4	TTILKHLPVG							0.7048	0.7545	0.21835
P39160	TTIVDSNLPV	0.4482		0.5447				2.78	0.9821	0.360117
P0A7B8	TTIVSVRRNG	0.11411	1.1611	0.0870175	18.32	9.554	0.0016765	0.0804407	0.0691875	0.04147
P0A6Q6	TTNTHTLQIE			4.153				13.27	0.1481	0.191755
P00393	TTPLKKIVIV	2.014								2
P38038	TTQVPPSALL	0.068415	11.7129	0.634433			2.6455	7.177	1.736	2
P05706	TVIYQTTITR									0.2796
P50456	VAENQPGHID	2.01515					98.7	96.04		0.99675
P37349	VNLVIVSHSS									0.04956
P25737	VSETKTTEAP									0.4521
P0AC44	VSNASALGRN	1.411	13.3867	3.36233			21.109	30.41	0.03368	0.69315
P0A8V2	VYSYTEKKRI	2.62433	48.2	1.135	12	12.12	4.87867	57.9733	9.081	0.298775

## Sheet: E. coli natural NTA substrates
Entry	Acetylated position	N-Acetylated Sequence	Average acetylation yield (%)	Schmidt et al. 2016	Bienvenut et al. 2015	Gene	Function
P21170	2	SDDMSMGLPS	97.72	1	1	speA	Biosynthetic arginine decarboxylase (ADC) (EC 4.1.1.19)
P0CE47/48	2	SKEKFERTKP	83.9267		1	tufA/B	Elongation factor Tu 1/2
P0A7W1	2	AHIEKQAGEL	78.888		1	rpsE	30S ribosomal protein S5
P69805	2	VDTTQTTTEK	68.002		1	manZ	PTS system mannose-specific EIID component (EII-M-Man) (EIID-Man) (Mannose permease IID component)
P0AG86	2	SEQNNTEMTF	49.66	1	1	secB	Protein-export protein SecB
P0A7K2	2	SITKDQIIEA	45.785	1	1	rplL	50S ribosomal protein L7/L12
P39263	2	SAITESKPTR	28.9		1	yfcC	Putative basic amino acid antiporter YfcC
P0ABJ3	2	ATDTLTHATA	28.41	1		cyoC	Cytochrome o ubiquinol oxidase subunit 3
P0AAD8	2	STSDSIVSSQ	24.9567			tdcC	Threonine/serine transporter TdcC
P33599	2	TDLTAQEPAW	15.0765		1	nuoC	NADH-quinone oxidoreductase subunit C/D
P13009	2	SSKVEQLRAQ	13.6			metH	Methionine synthase
P0AEH5	2	SNQFGDTRID	8.05067	1		corC	Magnesium and cobalt efflux protein CorC
P77610	2	SKHDTDTSDQ	7.565			ansP	L-asparagine permease
P0AAJ3	2	AMETQDIIKR	6.1867			fdnH	Formate dehydrogenase, nitrate-inducible, iron-sulfur subunit
P00954	2	TKPIVFSGAQ	6			trpS	Tryptophan-tRNA ligase
P0A9C5	2	SAEHVLTMLN	5.498			glnA	Glutamine synthetase
