# Supplementary material for: Dual lysine and N‐terminal acetyltransferases reveal the complexity underpinning protein acetylation
Source: Mol Syst Biol. 2020 Jul 7;16(7):e9464. doi: 10.15252/msb.20209464 (PMC7339202; doi:10.15252/msb.20209464)
Supplement: Supplementary file 8 — Dataset EV3 [file MSB-16-e9464-s008.zip › README_3.txt]

Dataset EV3. Compilation of 397 substrates of A. thaliana plastid associated-GNATs identified with the GAP assay.
Global compilation sheet: N-terminally acetylated proteins induced by plastid associated GNATs were identified with GAP assays. Data result from the analysis of 8 strains each expressing or not a different GNAT construct. The average acetylation yield arising from at least three independent measurements is reported. Column "negative control" corresponds to data from E. coli plus empty expression plasmid; in this column all naturally acetylated proteins from E. coli (i.e., with acetylation yields > 5%) were filtered out (see E. coli natural substrates sheet). The color code is from dark blue (negative) to deeper red (significantly to highly positive). The protein entry is available at UniProt (https://www.uniprot.org/). In column "N-acetylated sequences" some sequences are highlighted with a specific color code: blue, unique substrate of GNAT2, grey unique for one given GNAT different from GNAT2, brown unique to two GNATs, yellow, common to several GNATs including GNAT2. The analysis is not exhaustive and only illustrates both specificity and redundancy of the GNAT family members. If no data is reported, this means that it is not available.
E. coli natural NTA substrates sheet: E. coli natural NTA substrates retrieved in this study and systematically removed in the global compilation dedicated to GNAT specificity. Substrates already identified in two previous large-scale studies performed in E. coli are indicated (Bienvenut et al., 2015; Schmidt et al., 2016).
