# Supplementary material for: Dual lysine and N‐terminal acetyltransferases reveal the complexity underpinning protein acetylation
Source: Mol Syst Biol. 2020 Jul 7;16(7):e9464. doi: 10.15252/msb.20209464 (PMC7339202; doi:10.15252/msb.20209464)
Supplement: Supplementary file 9 — Dataset EV4 [file MSB-16-e9464-s009.zip › MSB-20-9464R_DatasetEV4.xlsx]

## Sheet: Dataset EV4 legend
Dataset EV4. List of identified and NTA quantified protein N-termini in wild type and nsi mutant lines. Informations gathered from NTA acetylome involved processing of each sample separately. Before combining, peptides were filtered, excluding those that were not proteotypic or with the EnCOUNTer score BELOW 130.
Accession code ARAPORT11

## Sheet:  Consolidated Source Table
Araport11 accession	Uniprot ID	Description	Subcellular Localization	Gene ontology (biological process)	Start Position	N-1 residue	N-terminal Sequence	WT 1	WT 2	WT 3	WT 4	WT 1	WT 2	WT 3	WT 4	WT Free (H)	WT NTA (l)	WT Macro Modification	Nb of Quantified NTA termini in WT	WT NTA yield average (%)	NTA yield SD	NSI-1.1 NTA yield average (%)	NSI-1.2 NTA yield average (%)	NSI-1.3 NTA yield average (%)	NSI-1.4 NTA yield average (%)	NSI-1.1 Macro Modification	NSI-1.2 Macro Modification	NSI-1.3 Macro Modification	NSI-1-4 Macro Modification	NSI-1 Free	NSI-1 NTA	NSI-1 Macro Modification	Nb of Quantified NTA termini in NSI-1	NSI-1 WT NTA yield average (%)	NTA yield SD	NSI-2.1 NTA yield average (%)	NSI-2.2 NTA yield average (%)	NSI-2.3 NTA yield average (%)	NSI-2.4 NTA yield average (%)	NSI-2.1 Macro Modification	NSI-2.2 Macro Modification	NSI-2.3 Macro Modification	NSI-2-4 Macro Modification	NSI-2 Free	NSI-2 NTA	NSI-2 Macro Modification	Nb of Quantified NTA termini in NSI-2	NSI-2 WT NTA yield average (%)	NTA yield SD
AT1G01620	Q08733	Aquaporin PIP1-3 (AtPIP1;3) (Plasma membrane intrinsic protein 1c) (PIP1c) (Transmembrane protein B) (TMP-B)	plasma membrane	response to water deprivation [GO:0009414]; water transport [GO:0006833]	1	-	MEGKEEDVRV	100	99.99	100	100	NTA	NTA	NTA	NTA	0	4	NTA	4	99.9975	0.00433013	99.99	100	99.99	99.99	NTA	NTA	NTA	NTA	0	4	NTA	4	99.9925	0.00433013	99.99	99.97	99.99	100	NTA	NTA	NTA	NTA	0	4	NTA	4	99.9875	0.0108972
AT1G04270	Q08112	40S ribosomal protein S15-1	cytosol	ribosomal small subunit assembly [GO:0000028]; translation [GO:0006412]	2	M	ADVEPEVAAA	99.84	99.99		99.59	NTA	NTA	NTA	NTA	0	4	NTA	3	99.8067	0.164992	99.95	100	99.86	99.73	NTA	NTA	NTA	NTA	0	4	NTA	4	99.885	0.102591	99.92	99.99	99.96	99.48	NTA	NTA	NTA	NTA	0	4	NTA	4	99.8375	0.207891
AT1G09640	O04487	Probable elongation factor 1-gamma 1 (EF-1-gamma 1) (eEF-1B gamma 1)	cytosol	0	2	M	ALVLHTYKGN					NTA		NTA	NTA	0	3	NTA	0				99.99			NTA	NTA	NTA	NTA	0	4	NTA	1	99.99	0		100	99.99		NTA	NTA	NTA	NTA	0	4	NTA	2	99.995	0.005
AT1G11840	O65398	Lactoylglutathione lyase GLX1 (EC 4.4.1.5) (Glyoxalase I) (AtGLX1) (GlyI)	peroxisome	methylglyoxal catabolic process to D-lactate via S-lactoyl-glutathione [GO:0019243]; response to cadmium ion [GO:0046686]	2	M	AEASDLLEWP			99.74	99.08	NTA	NTA	NTA	NTA	0	4	NTA	2	99.41	0.33		99.54	99.59		NTA	NTA	NTA	NTA	0	4	NTA	2	99.565	0.025		99.83	99.98	99.38	NTA	NTA	NTA	NTA	0	4	NTA	3	99.73	0.254951
AT1G30230	P48006	Elongation factor 1-delta 1 (EF-1-delta 1) (Elongation factor 1B-beta 1) (eEF-1B beta 1)	cytosol	translational elongation [GO:0006414]	2	M	AAFPNLNSDA	98.31	99.65		99.56	NTA	NTA	NTA	NTA	0	4	NTA	3	99.1733	0.611574	99.01	96.98		99.16	NTA	NTA	NTA	NTA	0	4	NTA	3	98.3833	0.994194	97.44	99.77		99.26	NTA	NTA	NTA	NTA	0	4	NTA	3	98.8233	1.00008
AT1G35720	Q9SYT0	Annexin D1 (AnnAt1) (Annexin A1)	peroxisome	calcium ion transmembrane transport [GO:0070588]; phloem sucrose unloading [GO:0110128]; primary root development [GO:0080022]; response to abscisic acid [GO:0009737]; response to cadmium ion [GO:0046686]; response to cold [GO:0009409]; response to heat [GO:0009408]; response to osmotic stress [GO:0006970]; response to oxidative stress [GO:0006979]; response to salt stress [GO:0009651]; response …	2	M	ATLKVSDSVP	100	99.98		99.41	NTA	NTA		NTA	0	3	NTA	3	99.7967	0.273537		99.73	99.81			NTA	NTA		0	2	NTA	2	99.77	0.04	99.9	99.98	99.97		NTA	NTA	NTA	NTA	0	4	NTA	3	99.95	0.0355903
AT1G63830	Q9CAJ7	PLAC8 family protein	plasma membrane	0	2	M	AASQDKLDKM	99.81		100	99.98	NTA	NTA	NTA	NTA	0	4	NTA	3	99.93	0.0852447			99.98	99.98	NTA	NTA	NTA	NTA	0	4	NTA	2	99.98	0		99.99	99.96	97.11	NTA	NTA	NTA	NTA	0	4	NTA	3	99.02	1.35063
AT1G65930	Q9SRZ6	Cytosolic isocitrate dehydrogenase [NADP] (EC 1.1.1.42)	cytosol	NADP metabolic process [GO:0006739]; defense response to bacterium [GO:0042742]; isocitrate metabolic process [GO:0006102]; response to cadmium ion [GO:0046686]; response to salt stress [GO:0009651]; response to zinc ion [GO:0010043]; tricarboxylic acid cycle [GO:0006099]	2	M	AFEKIKVANP		97.07	99.42	98.95	NTA	NTA	NTA	NTA	0	4	NTA	3	98.48	1.01532	98.21	99.32	99.97	98.5	NTA	NTA	NTA	NTA	0	4	NTA	4	99	0.692351			99.93	98.55	NTA	NTA	NTA	NTA	0	4	NTA	2	99.24	0.69
AT1G68010	Q9C9W5	Glycerate dehydrogenase HPR, peroxisomal (GDH) (EC 1.1.1.29) (NADH-dependent hydroxypyruvate reductase 1) (AtHPR1) (HPR 1)	peroxisome	cellular response to light stimulus [GO:0071482]; cellular response to water deprivation [GO:0042631]; oxidative photosynthetic carbon pathway [GO:0009854]	2	M	AKPVSIEVYN	98.92	96.5	99.89	100	NTA	NTA	NTA	NTA	0	4	NTA	4	98.8275	1.40797	98.04		99.63	95.7	NTA	NTA	NTA	NTA	0	4	NTA	3	97.79	1.61413	99.29	99.91	99.96	99.6	NTA	NTA	NTA	NTA	0	4	NTA	4	99.69	0.26898
AT1G72370	Q08682	40S ribosomal protein Sa-1 (Laminin receptor homolog) (p40)	cytosol	cytoplasmic translation [GO:0002181]; response to osmotic stress [GO:0006970]; response to salt stress [GO:0009651]; ribosomal small subunit assembly [GO:0000028]; translation [GO:0006412]	2	M	ATNGSASSAQ	99.11	99.98	98.56	99.63	NTA	NTA	NTA	NTA	0	4	NTA	4	99.32	0.536982	99.84	99.57	99.5	99.52	NTA	NTA	NTA	NTA	0	4	NTA	4	99.6075	0.136634	99.53	100	99.96	99.66	NTA	NTA	NTA	NTA	0	4	NTA	4	99.7875	0.198416
AT1G76180	P42763	Dehydrin ERD14	peroxisome	cold acclimation [GO:0009631]; protein stabilization [GO:0050821]; regulation of membrane permeability [GO:0090559]; response to abscisic acid [GO:0009737]; response to cold [GO:0009409]; response to desiccation [GO:0009269]; response to water deprivation [GO:0009414]	2	M	AEEIKNVPEQ	99.95	99.96	99.75	98.12	NTA	NTA	NTA	NTA	0	4	NTA	4	99.445	0.769562	99.9	99.87	99.54	98.98	NTA	NTA	NTA	NTA	0	4	NTA	4	99.5725	0.370093	99.82	99.96	99.92	99.77	NTA	NTA	NTA	NTA	0	4	NTA	4	99.8675	0.0759523
AT2G01520	Q9ZVF3	MLP-like protein 328	cytosol	defense response [GO:0006952]; response to phenylpropanoid [GO:0080184]; response to zinc ion [GO:0010043]; vegetative to reproductive phase transition of meristem [GO:0010228]	2	M	ATSGTYVTEV	99.94	99.81	99.97	99.6	NTA	NTA	NTA	NTA	0	4	NTA	4	99.83	0.145774	99.98	99.96	99.81		NTA	NTA	NTA	NTA	0	4	NTA	3	99.9167	0.0758654	99.54	99.91	99.89	99.26	NTA	NTA	NTA	NTA	0	4	NTA	4	99.65	0.26898
AT2G21660	Q03250	Glycine-rich RNA-binding protein 7 (AtGR-RBP7) (AtRBG7) (Glycine-rich protein 7) (AtGRP7) (Protein COLD, CIRCADIAN RHYTHM, AND RNA BINDING 2) (Protein CCR2)	nucleus	DNA duplex unwinding [GO:0032508]; RNA secondary structure unwinding [GO:0010501]; alternative mRNA splicing, via spliceosome [GO:0000380]; circadian rhythm [GO:0007623]; innate immune response [GO:0045087]; mRNA export from nucleus [GO:0006406]; regulation of stomatal movement [GO:0010119]; response to cadmium ion [GO:0046686]; response to cold [GO:0009409]; response to cytokinin [GO:0009735]; r…	2	M	ASGDVEYRCF	99.98				NTA	NTA		NTA	0	3	NTA	1	99.98	0				99.7				NTA	0	1	NTA	1	99.7	0			99.98	99.94	NTA	NTA	NTA	NTA	0	4	NTA	2	99.96	0.02
AT2G36530	P25696	Bifunctional enolase 2/transcriptional activator (EC 4.2.1.11) (2-phospho-D-glycerate hydro-lyase 2) (2-phosphoglycerate dehydratase 2) (LOW EXPRESSION OF OSMOTICALLY RESPONSIVE GENES 1)	cytosol	glycolytic process [GO:0006096]; response to abscisic acid [GO:0009737]; response to cadmium ion [GO:0046686]; response to cold [GO:0009409]; response to light stimulus [GO:0009416]; response to salt stress [GO:0009651]	2	M	ATITVVKARQ	99.98	99.99	99.99	99.99	NTA	NTA	NTA	NTA	0	4	NTA	4	99.9875	0.00433013	99.99	99.98	99.99	100	NTA	NTA	NTA	NTA	0	4	NTA	4	99.99	0.00707107	99.96	99.99	99.99	99.77	NTA	NTA	NTA	NTA	0	4	NTA	4	99.9275	0.0917537
AT3G09840	P54609	Cell division control protein 48 homolog A (AtCDC48a)	cytosol	ER-associated misfolded protein catabolic process [GO:0071712]; autophagosome maturation [GO:0097352]; cell division [GO:0051301]; macroautophagy [GO:0016236]; mitotic spindle disassembly [GO:0051228]; negative regulation of defense response [GO:0031348]; pollen germination [GO:0009846]; pollen tube growth [GO:0009860]; protein destabilization [GO:0031648]; response to cadmium ion [GO:0046686]; r…	2	M	STPAESSDSK					NTA	NTA		NTA	0	3	NTA	0									NTA		0	1	NTA	0							NTA	NTA	NTA	NTA	0	4	NTA	0
AT3G16400	Q9SDM9	Nitrile-specifier protein 1 (AtNSP1) (Jacalin-related lectin 28)	cytosol	glucosinolate catabolic process [GO:0019762]; nitrile biosynthetic process [GO:0080028]; response to herbivore [GO:0080027]	2	M	AQKLEAKGGE			96.92	96.39	NTA		NTA	NTA	0	3	NTA	2	96.655	0.265		98.8	98.66			NTA	NTA		0	2	NTA	2	98.73	0.07					NTA	NTA	NTA	NTA	0	4	NTA	0
AT3G23810	Q9LK36	Adenosylhomocysteinase 2 (AdoHcyase 2) (EC 3.3.1.1) (S-adenosyl-L-homocysteine hydrolase 1) (SAH hydrolase 2)	cytosol	S-adenosylmethionine cycle [GO:0033353]; one-carbon metabolic process [GO:0006730]	2	M	ALLVEKTSSG	100	99.99		99.99	NTA	NTA	NTA	NTA	0	4	NTA	3	99.9933	0.00471405		99.99	100	100	NTA	NTA	NTA	NTA	0	4	NTA	3	99.9967	0.00471405	100	100	99.98	100	NTA	NTA	NTA	NTA	0	4	NTA	4	99.995	0.00866025
AT3G52230	Q9SUY2	AT3g52230/F4F15_340	plastid	0	2	M	AEEAQVDRSN				100	NTA	NTA	NTA	NTA	0	4	NTA	1	100	0				99.85	NTA	NTA		NTA	0	3	NTA	1	99.85	0	99.84				NTA	NTA	NTA	NTA	0	4	NTA	1	99.84	0
AT4G15545	Q93W28	Uncharacterized protein At4g15545	nucleus	0	2	M	SEIEEEEEEG	97.13				NTA		NTA	NTA	0	3	NTA	1	97.13	0		100				NTA	NTA		0	2	NTA	1	100	0	98.36				NTA	NTA	NTA	NTA	0	4	NTA	1	98.36	0
AT4G18480	P16127	Magnesium-chelatase subunit ChlI-1, chloroplastic (Mg-chelatase subunit I-1) (EC 6.6.1.1) (Mg-protoporphyrin IX chelatase subunit ChlI-1) (Protein CHLORINA 42)	plastid	chlorophyll biosynthetic process [GO:0015995]; photosynthesis [GO:0015979]; response to cytokinin [GO:0009735]	64	N	VATEINSTEQ	78.39	72.02			NTA	NTA	NTA	NTA	0	4	NTA	2	75.205	3.185	75.82				NTA	NTA	NTA/Free	NTA	1	4	NTA/Free	1	75.82	0	74.53	76.6	74.96		NTA	NTA	NTA	NTA	0	4	NTA	3	75.3633	0.891902
AT4G28440	O49453	Uncharacterized protein At4g28440	cytosol	0	2	M	ATTGTAAVAT	99.98		99.13	99.38	NTA	NTA	NTA	NTA	0	4	NTA	3	99.4967	0.356682	99.9	100	99.99	99.85	NTA	NTA	NTA	NTA	0	4	NTA	4	99.935	0.0626498	99.78	99.99	99.98	99.71	NTA	NTA	NTA	NTA	0	4	NTA	4	99.865	0.122577
AT4G33680	Q93ZN9	LL-diaminopimelate aminotransferase, chloroplastic (AtDAP-AT) (DAP-AT) (DAP-aminotransferase) (LL-DAP-aminotransferase) (EC 2.6.1.83) (Protein ABERRANT GROWTH AND DEATH 2)	plastid	lysine biosynthetic process via diaminopimelate [GO:0009089]; response to cytokinin [GO:0009735]; systemic acquired resistance, salicylic acid mediated signaling pathway [GO:0009862]	46	C	VATPQEKIEY	87.44	84.67	95.8		NTA	NTA	NTA	NTA	0	4	NTA	3	89.3033	4.73098			84.03		NTA	NTA	NTA		0	3	NTA	1	84.03	0	81.94	83.8	82.81		NTA	NTA	NTA	NTA	0	4	NTA	3	82.85	0.759868
AT4G34050	O49499	Caffeoyl-CoA O-methyltransferase 1 (EC 2.1.1.104) (Trans-caffeoyl-CoA 3-O-methyltransferase) (CCoAMT) (CCoAOMT1)	cytosol	coumarin biosynthetic process [GO:0009805]; lignin biosynthetic process [GO:0009809]; response to cadmium ion [GO:0046686]	2	M	ATTTTEATKT	98.87	99.22	99.62	98.03	NTA	NTA	NTA	NTA	0	4	NTA	4	98.935	0.586025	99.68	99.86	97.35	99.03	NTA	NTA	NTA	NTA	0	4	NTA	4	98.98	0.990429	98.93	98.81	99.73	99.03	NTA	NTA	NTA	NTA	0	4	NTA	4	99.125	0.357876
AT4G35000	Q42564	L-ascorbate peroxidase 3 (AtAPx03) (EC 1.11.1.11)	peroxisome	cellular response to oxidative stress [GO:0034599]; hydrogen peroxide catabolic process [GO:0042744]; response to cytokinin [GO:0009735]; response to oxidative stress [GO:0006979]; response to reactive oxygen species [GO:0000302]	2	M	AAPIVDAEYL	99.72	99.99	98.22	99.52	NTA	NTA	NTA	NTA	0	4	NTA	4	99.3625	0.680381	98.82	99.76	99.91	99.88	NTA	NTA	NTA	NTA	0	4	NTA	4	99.5925	0.449521	99.6	99.98	99.61	99.48	NTA	NTA	NTA	NTA	0	4	NTA	4	99.6675	0.187533
AT4G35100	P93004	Aquaporin PIP2-7 (Plasma membrane intrinsic protein 2-7) (AtPIP2;7) (Plasma membrane intrinsic protein 3) (Salt stress-induced major intrinsic protein)	plasma membrane	response to abscisic acid [GO:0009737]; response to water deprivation [GO:0009414]	2	M	SKEVSEEGKT	99.95	100	99.58	99.91	NTA	NTA	NTA	NTA	0	4	NTA	4	99.86	0.164773	99.94	99.99		99.99	NTA	NTA	NTA	NTA	0	4	NTA	3	99.9733	0.0235702	100	99.98		99.99	NTA	NTA	NTA	NTA	0	4	NTA	3	99.99	0.00816497
AT5G08060	Q9SD78	Furry	mitochondrion	0	2	M	AKSVSTAASS			99.99		NTA	NTA	NTA	NTA	0	4	NTA	1	99.99	0	98.7	100	99.98		NTA	NTA	NTA		0	3	NTA	3	99.56	0.608167		99.99	99.98		NTA	NTA	NTA	NTA	0	4	NTA	2	99.985	0.005
AT1G18080	O24456	Receptor for activated C kinase 1A (Guanine nucleotide-binding protein subunit beta-like protein A) (WD-40 repeat auxin-dependent protein ARCA)	cytosol	cellular response to abscisic acid stimulus [GO:0071215]; gibberellin mediated signaling pathway [GO:0010476]; positive regulation of protein phosphorylation [GO:0001934]; positive regulation of signal transduction [GO:0009967]; regulation of translation [GO:0006417]; rescue of stalled ribosome [GO:0072344]; response to cadmium ion [GO:0046686]; response to gibberellin [GO:0009739]; response to g…	2	M	AEGLVLKGTM	99.99			99.98	NTA		NTA	NTA	0	3	NTA	2	99.985	0.005		99.99				NTA		NTA	0	2	NTA	1	99.99	0	99.99	99.99		99.98	NTA	NTA		NTA	0	3	NTA	3	99.9867	0.00471405
AT1G23820	Q9ZUB3	Spermidine synthase 1 (SPDSY 1) (EC 2.5.1.16) (Putrescine aminopropyltransferase 1)	cytosol	polyamine biosynthetic process [GO:0006596]; spermidine biosynthetic process [GO:0008295]	1	-	MDAKETSATD				99.99	NTA	NTA	NTA	NTA	0	4	NTA	1	99.99	0					NTA	NTA	NTA	NTA	0	4	NTA	0								NTA	NTA	NTA	0	3	NTA	0
AT1G29250	Q9LP53	Alba DNA/RNA-binding protein (At1g29250/F28N24_8) (F28N24.7 protein)	cytosol	0	1	-	MEEITEGVNN					NTA	NTA	NTA	NTA	0	4	NTA	0							NTA	NTA	NTA		0	3	NTA	0								NTA	NTA	NTA	0	3	NTA	0
AT1G57720	Q9FVT2	Probable elongation factor 1-gamma 2 (EF-1-gamma 2) (eEF-1B gamma 2)	cytosol	response to cadmium ion [GO:0046686]; response to zinc ion [GO:0010043]	2	M	ALVMHTYKGN			99.96		NTA		NTA	NTA	0	3	NTA	1	99.96	0					NTA	NTA	NTA	NTA	0	4	NTA	0							NTA	NTA	NTA		0	3	NTA	0
AT1G60420	O80763	Probable nucleoredoxin 1 (AtNrx1) (EC 1.8.1.8)	cytosol	cell redox homeostasis [GO:0045454]; pollen tube growth [GO:0009860]; pollen tube guidance [GO:0010183]; regulation of pollen tube growth [GO:0080092]; response to cadmium ion [GO:0046686]	2	M	AETSKQVNGD		99.79			NTA	NTA	NTA	NTA	0	4	NTA	1	99.79	0						NTA			0	1	NTA	0							NTA	NTA	NTA		0	3	NTA	0
AT2G18110	Q9SI20	Elongation factor 1-delta 2 (EF-1-delta 2) (Elongation factor 1B-beta 2) (eEF-1B beta 2)	cytosol	translational elongation [GO:0006414]	2	M	AAFPNLNSGS	99.92				NTA	NTA		NTA	0	3	NTA	1	99.92	0				98.09	NTA	NTA		NTA	0	3	NTA	1	98.09	0		96.88	94.97			NTA	NTA	NTA	0	3	NTA	2	95.925	0.955
AT2G19520	O22607	WD-40 repeat-containing protein MSI4 (Altered cold-responsive gene 1 protein)	nucleus	DNA repair [GO:0006281]; cell differentiation [GO:0030154]; chromatin organization [GO:0006325]; flower development [GO:0009908]; response to UV-B [GO:0010224]	1	-	MESDEAAAVS	99.64				NTA	NTA	NTA	NTA	0	4	NTA	1	99.64	0						NTA	NTA		0	2	NTA	0				99.83	100		NTA	NTA	NTA		0	3	NTA	2	99.915	0.085
AT2G24200	P30184	Leucine aminopeptidase 1 (EC 3.4.11.1) (Leucyl aminopeptidase 1) (AtLAP1) (Proline aminopeptidase 1) (EC 3.4.11.5) (Prolyl aminopeptidase 1)	cytosol	response to cadmium ion [GO:0046686]	2	M	AHTLGLTQPN			99.98			NTA	NTA	NTA	0	3	NTA	1	99.98	0					NTA			NTA	0	2	NTA	0							NTA	NTA		NTA	0	3	NTA	0
AT2G36835	Q8W455	Expressed protein	plastid	0	2	M	AKKGGATLAE					NTA		NTA	NTA	0	3	NTA	0											0	0		0							NTA	NTA	NTA		0	3	NTA	0
AT2G42740	P42795	60S ribosomal protein L11-1 (L16A)	cytosol	ribosomal large subunit assembly [GO:0000027]; translation [GO:0006412]	2	M	ASEKKLSNPM		99.97		99.99		NTA		NTA	0	2	NTA	2	99.98	0.01	99.99	99.97	99.99	99.97	NTA	NTA	NTA	NTA	0	4	NTA	4	99.98	0.01		100	99.87			NTA	NTA	NTA	0	3	NTA	2	99.935	0.065
AT2G42810	Q84XU2	Serine/threonine-protein phosphatase 5 (EC 3.1.3.16)	cytosol,nucleus	chloroplast-nucleus signaling pathway [GO:0010019]; negative regulation of chlorophyll biosynthetic process [GO:1902325]; nucleocytoplasmic transport [GO:0006913]; red or far-red light signaling pathway [GO:0010017]; response to cadmium ion [GO:0046686]	1	-	METKNENSDV	99.98			99.98	NTA			NTA	0	2	NTA	2	99.98	0	99.77	99.99		99.96	NTA	NTA		NTA	0	3	NTA	3	99.9067	0.0974109			99.98		NTA	NTA	NTA		0	3	NTA	1	99.98	0
AT3G04920	Q9SS17	40S ribosomal protein S24-1	cytosol	translation [GO:0006412]	2	M	AEKAVTIRTR			100	99.98		NTA	NTA	NTA	0	3	NTA	2	99.99	0.01	99.99	100	99.8		NTA	NTA	NTA	NTA	0	4	NTA	3	99.93	0.0920145			100		NTA		NTA	NTA	0	3	NTA	1	100	0
AT3G10020	B3H7G1	Plant/protein	nucleus	anaerobic respiration [GO:0009061]; response to oxidative stress [GO:0006979]	1	-	MQAVSVDETK					NTA	NTA	NTA		0	3	NTA	0							NTA	NTA			0	2	NTA	0			99.93				NTA	NTA	NTA		0	3	NTA	1	99.93	0
AT3G48990	Q9SMT7	Oxalate--CoA ligase (EC 6.2.1.8) (4-coumarate--CoA ligase isoform 8) (At4CL8) (4-coumarate--CoA ligase-like 10) (Acyl-activating enzyme 3) (Adenosine monophosphate binding protein 3) (AtMPBP3) (Oxalyl-CoA synthetase)	peroxisome	defense response to fungus [GO:0050832]; oxalate catabolic process [GO:0033611]; positive regulation of seed germination [GO:0010030]; response to cadmium ion [GO:0046686]; response to cytokinin [GO:0009735]; seed coat development [GO:0010214]	1	-	MDSDTLSGLL					NTA	NTA	NTA		0	3	NTA	0						97.45	NTA	NTA		NTA	0	3	NTA	1	97.45	0	99.7				NTA	NTA	NTA		0	3	NTA	1	99.7	0
AT3G52300	Q9FT52	ATP synthase subunit d, mitochondrial (ATPase subunit d)	mitochondrion	ATP synthesis coupled proton transport [GO:0015986]; response to salt stress [GO:0009651]	2	M	SGAGKKIADV	99.92	99.82	99.99		NTA	NTA	NTA	NTA	0	4	NTA	3	99.91	0.0697615	99.44	99.91	99.43	99.52	NTA	NTA	NTA	NTA	0	4	NTA	4	99.575	0.196532	99.66		100		NTA		NTA	NTA	0	3	NTA	2	99.83	0.17
AT3G63520	O65572	Carotenoid 9,10(9',10')-cleavage dioxygenase 1 (EC 1.14.99.n4) (AtCCD1) (Neoxanthin cleavage enzyme NC1) (AtNCED1)	vacuole	carotene catabolic process [GO:0016121]; carotenoid catabolic process [GO:0016118]; xanthophyll catabolic process [GO:0016124]	2	M	AEKLSDGSSI					NTA		NTA	NTA	0	3	NTA	0				99.55	99.05		NTA	NTA	NTA	NTA	0	4	NTA	2	99.3	0.25						NTA	NTA	NTA	0	3	NTA	0
AT4G23400	Q8LAA6	Probable aquaporin PIP1-5 (AtPIP1;5) (Plasma membrane intrinsic protein 1d) (PIP1d)	plasma membrane	response to water deprivation [GO:0009414]	1	-	MEGKEEDVNV	100		99.86	99.19	NTA		NTA	NTA	0	3	NTA	3	99.6833	0.353491	99.84	99.87	99.98		NTA	NTA	NTA		0	3	NTA	3	99.8967	0.0601849			99.99		NTA	NTA	NTA		0	3	NTA	1	99.99	0
AT4G24820	Q93Y35	26S proteasome non-ATPase regulatory subunit 6 homolog (26S proteasome regulatory subunit RPN7) (AtRPN7) (26S proteasome regulatory subunit S10 homolog)	cytosol,nucleus	proteasome-mediated ubiquitin-dependent protein catabolic process [GO:0043161]; protein catabolic process [GO:0030163]	1	-	MDGGAEGSQQ	99.99	99.97		99.98	NTA	NTA		NTA	0	3	NTA	3	99.98	0.00816497	99.74	99.98		99.99	NTA	NTA		NTA	0	3	NTA	3	99.9033	0.115566	99.99	99.52			NTA	NTA	NTA		0	3	NTA	2	99.755	0.235
AT4G25100	P21276	Superoxide dismutase [Fe] 1, chloroplastic (EC 1.15.1.1) (Protein FE SUPEROXIDE DISMUTASE 1)	plastid	circadian rhythm [GO:0007623]; response to cadmium ion [GO:0046686]; response to copper ion [GO:0046688]; response to light intensity [GO:0009642]; response to oxidative stress [GO:0006979]; response to ozone [GO:0010193]	2	M	AASSAVTANY				99.39	NTA		NTA	NTA	0	3	NTA	1	99.39	0	99.69	98.7	99.98	99.99	NTA	NTA	NTA	NTA	0	4	NTA	4	99.59	0.527778			99.97	99.98		NTA	NTA	NTA	0	3	NTA	2	99.975	0.005
AT5G03430	Q9LZE4	Phosphoadenosine phosphosulfate (PAPS) reductase family protein	cytosol	FAD biosynthetic process [GO:0006747]	1	-	MEIDKAIGES		99.93				NTA	NTA	NTA	0	3	NTA	1	99.93	0	97.72	99.73	99.99		NTA	NTA	NTA		0	3	NTA	3	99.1467	1.01437	99.18		99.99		NTA	NTA	NTA		0	3	NTA	2	99.585	0.405
AT5G04430	Q9LZ82	Protein BTR1 (Binding to ToMV RNA 1)	nucleus	RNA splicing [GO:0008380]; regulation by virus of viral protein levels in host cell [GO:0046719]; response to cytokinin [GO:0009735]	1	-	MESTESYAAG					NTA	NTA	NTA	NTA	0	4	NTA	0				98.6			NTA	NTA		NTA	0	3	NTA	1	98.6	0	100	99.75	99.94		NTA	NTA	NTA		0	3	NTA	3	99.8967	0.106562
AT5G14220	Q8S9J1	Protoporphyrinogen oxidase 2, chloroplastic/mitochondrial (PPO2) (EC 1.3.3.4) (Protein MATERNAL EFFECT EMBRYO ARREST 61)	mitochondrion,plastid	chlorophyll biosynthetic process [GO:0015995]; embryo development ending in seed dormancy [GO:0009793]; protoporphyrinogen IX biosynthetic process [GO:0006782]	2	M	ASGAVADHQI					NTA		NTA	NTA	0	3	NTA	0							NTA	NTA	NTA	NTA	0	4	NTA	0								NTA	NTA	NTA	0	3	NTA	0
AT5G20920	Q41969	Eukaryotic translation initiation factor 2 subunit beta (eIF2-beta) (Protein EMBRYO DEFECTIVE 1401)	cytosol	formation of cytoplasmic translation initiation complex [GO:0001732]; formation of translation preinitiation complex [GO:0001731]	2	M	ADEINEIREE				98.2				NTA	0	1	NTA	1	98.2	0					NTA			NTA	0	2	NTA	0							NTA		NTA	NTA	0	3	NTA	0
AT5G58070	Q9FGT8	Temperature-induced lipocalin-1 (AtTIL1)	endoplasmic reticulum	cellular chloride ion homeostasis [GO:0030644]; cellular sodium ion homeostasis [GO:0006883]; heat acclimation [GO:0010286]; hyperosmotic salinity response [GO:0042538]; lipid metabolic process [GO:0006629]; positive regulation of response to oxidative stress [GO:1902884]; positive regulation of response to salt stress [GO:1901002]; response to cold [GO:0009409]; response to cytokinin [GO:0009735…	2	M	TEKKEMEVVK	99.31				NTA	NTA	NTA	NTA	0	4	NTA	1	99.31	0					NTA		NTA		0	2	NTA	0							NTA	NTA	NTA		0	3	NTA	0
AT5G67290	Q9FN21	FAD-dependent oxidoreductase family protein (Similarity to unknown protein)	plastid	0	29	M	AAKKQIGEET						NTA			0	1	NTA	0							NTA		NTA		0	2	NTA	0							NTA	NTA	NTA		0	3	NTA	0
ATCG00270	P56761	Photosystem II D2 protein (PSII D2 protein) (EC 1.10.3.9) (Photosystem Q(A) protein)	plastid	photosynthetic electron transport in photosystem II [GO:0009772]; protein-chromophore linkage [GO:0018298]	2	M	TIALGKFTKD				99.99	NTA			NTA	0	2	NTA	1	99.99	0	88.96		84.93	83.33	NTA		NTA	NTA/Free	1	3	NTA/Free	3	85.74	2.36873				83.29	NTA		NTA	NTA	0	3	NTA	1	83.29	0
AT1G01100	Q8LCW9	60S acidic ribosomal protein P1-1	cytosol	cytoplasmic translation [GO:0002181]; translational elongation [GO:0006414]	2	M	STVGELACSY									0	0		0						100				NTA	0	1	NTA	1	100	0						NTA		NTA	0	2	NTA	0
AT1G08360	Q8VZB9	60S ribosomal protein L10a-1	cytosol	maturation of LSU-rRNA [GO:0000470]; translation [GO:0006412]	2	M	SKLQSEAVRE	99.9			100	NTA			NTA	0	2	NTA	2	99.95	0.05				99.13	NTA			NTA	0	2	NTA	1	99.13	0					NTA			NTA	0	2	NTA	0
AT1G08420	Q9SJF0	Serine/threonine-protein phosphatase BSL2 (EC 3.1.3.16) (BSU1-like protein 2)	nucleus	brassinosteroid mediated signaling pathway [GO:0009742]	1	-	MDEDSSMVAD					NTA			NTA	0	2	NTA	0										NTA	0	1	NTA	0					99.98				NTA	NTA	0	2	NTA	1	99.98	0
AT1G09310	Q9ZPZ4	T31J12.3 protein	cytosol	0	2	M	GLVTEEVRAK			6.155	5.43	Free		NTA/Free	NTA/Free	3	2	NTA/Free	2	5.7925	0.3625	5.543		5.341	3.994	NTA/Free		Free	NTA/Free	3	2	NTA/Free	3	4.95933	0.687557	5.381		6.233	5.063	NTA/Free		Free	NTA/Free	3	2	Free	3	5.559	0.493955
AT1G13930	Q9XI93	At1g13930/F16A14.27 (F16A14.14) (F7A19.2 protein) (Oleosin-B3-like protein)	plastid	regulation of abscisic acid biosynthetic process [GO:0010115]; response to cadmium ion [GO:0046686]; response to cytokinin [GO:0009735]; response to heat [GO:0009408]; response to salt stress [GO:0009651]	1	-	MNFISDQVKK				99.95				NTA/Free	1	1	NTA/Free	1	99.95	0					NTA			NTA	0	2	NTA	0							NTA	NTA			0	2	NTA	0
AT1G14610	P93736	Valine--tRNA ligase, mitochondrial 1 (EC 6.1.1.9) (AtSYV1) (Protein TWIN 2) (Valyl-tRNA synthetase) (ValRS)	mitochondrion	embryo development ending in seed dormancy [GO:0009793]; valyl-tRNA aminoacylation [GO:0006438]	46	M	SESEKKILTE						NTA			0	1	NTA	0											0	0		0					98.94			NTA	NTA		0	2	NTA	1	98.94	0
AT1G21770	Q8H0Y9	Acyl-CoA N-acyltransferases (NAT) superfamily protein	peroxisome	protein acetylation [GO:0006473]	2	M	ATGTATEKPK			97		NTA	NTA	NTA		0	3	NTA	1	97	0		99.71	98.35			NTA	NTA		0	2	NTA	2	99.03	0.68		99.84	97.39			NTA	NTA		0	2	NTA	2	98.615	1.225
AT1G22780	P34788	40S ribosomal protein S18	cytosol	translational initiation [GO:0006413]	2	M	SLVANEEFQH				32.53	NTA	NTA	NTA	NTA	0	4	NTA	1	32.53	0						NTA	NTA		0	2	NTA	0									NTA	NTA	0	2	NTA	0
AT1G24100	O48676	UDP-glycosyltransferase 74B1 (N-hydroxythioamide S-beta-glucosyltransferase) (EC 2.4.1.195) (Thiohydroximate S-glucosyltransferase)	plasma membrane	defense response by callose deposition in cell wall [GO:0052544]; defense response to bacterium [GO:0042742]; glucosinolate biosynthetic process [GO:0019761]	2	M	AETTPKVKGH		100		99.99		NTA		NTA	0	2	NTA	2	99.995	0.005				97.26	NTA			NTA	0	2	NTA	1	97.26	0					NTA		NTA		0	2	NTA	0
AT1G29350	F4I1G1	RNA polymerase II degradation factor-like protein (DUF1296)	nucleus	0	2	M	SSSKVGGGAR	100				NTA	NTA		NTA	0	3	NTA	1	100	0						NTA		NTA	0	2	NTA	0				99.97		99.99		NTA		NTA	0	2	NTA	2	99.98	0.01
AT1G31850	Q9C6S7	Probable methyltransferase PMT20 (EC 2.1.1.-)	golgi	0	1	-	MKSGKQSSQP								NTA	0	1	NTA	0											0	0		0							NTA	NTA			0	2	NTA	0
AT1G32080	Q9FVQ4	Plastidal glycolate/glycerate translocator 1, chloroplastic (Bacterial membrane protein LrgB-like protein) (AtLrgB)	plastid	cellular response to water deprivation [GO:0042631]; chloroplast organization [GO:0009658]; glycerate transmembrane transport [GO:1901975]; glycolate transmembrane transport [GO:0097339]; lateral root development [GO:0048527]; photorespiration [GO:0009853]; response to abscisic acid [GO:0009737]; stomatal movement [GO:0010118]	77	Q	AMDGAGTGNT		99.61		99.99		NTA		NTA	0	2	NTA	2	99.8	0.19				99.62				NTA	0	1	NTA	1	99.62	0			99.99	99.99			NTA	NTA	0	2	NTA	2	99.99	0
AT1G52380	Q9C829	Nuclear pore complex protein NUP50A (Nucleoporin 50A)	nucleus	intracellular transport [GO:0046907]; mRNA transport [GO:0051028]; positive regulation of GTPase activity [GO:0043547]; protein transport [GO:0015031]	2	M	GDSENVQQPS					NTA	NTA		NTA	0	3	NTA	0								NTA		NTA	0	2	NTA	0								NTA		NTA	0	2	NTA	0
AT1G55805	Q682I1	Protein BOLA1, chloroplastic	plastid	0	53	M	SSVEKTGSDS						NTA			0	1	NTA	0							NTA		NTA		0	2	NTA	0								NTA	NTA		0	2	NTA	0
AT1G80460	Q9M8L4	Glycerol kinase (Glycerokinase) (EC 2.7.1.30) (ATP:glycerol 3-phosphotransferase) (Protein GLYCEROL INSENSITIVE 1) (Protein NONHOST RESISTANCE TO P. S. PHASEOLICOLA 1)	cytosol	defense response to bacterium [GO:0042742]; glycerol catabolic process [GO:0019563]; glycerol metabolic process [GO:0006071]; glycerol-3-phosphate biosynthetic process [GO:0046167]; phosphorylation [GO:0016310]; response to bacterium [GO:0009617]; response to karrikin [GO:0080167]; response to microbial phytotoxin [GO:0010188]; response to molecule of bacterial origin [GO:0002237]; triglyceride m…	2	M	AKENGFIGSI	99.25		99.99		NTA	NTA	NTA	NTA	0	4	NTA	2	99.62	0.37	99.54	99.8	98.03		NTA	NTA	NTA		0	3	NTA	3	99.1233	0.780356	98.99		97.13		NTA		NTA		0	2	NTA	2	98.06	0.93
AT2G19480	Q9ZUP3	Nucleosome assembly protein 1;2 (AtNAP1;2) (Nucleosome/chromatin assembly factor group A2)	nucleus	DNA mediated transformation [GO:0009294]; DNA repair [GO:0006281]; double-strand break repair via homologous recombination [GO:0000724]; nucleosome assembly [GO:0006334]; response to cadmium ion [GO:0046686]; somatic cell DNA recombination [GO:0016444]	2	M	SNDKDSMNMS		99.56			NTA	NTA		NTA	0	3	NTA	1	99.56	0		99.98	99.93			NTA	NTA		0	2	NTA	2	99.955	0.025	99.99				NTA	NTA			0	2	NTA	1	99.99	0
AT2G19740	Q9SLL7	60S ribosomal protein L31-1	cytosol	cytoplasmic translation [GO:0002181]	1	-	MEKGKGRKEE					NTA	NTA		NTA	0	3	NTA	0							NTA			NTA	0	2	NTA	0								NTA		NTA	0	2	NTA	0
AT2G27030	Q682T9	Calmodulin-5 (CaM-5)	plasma membrane	calcium-mediated signaling [GO:0019722]	2	M	ADQLTDDQIS				99.83		NTA		NTA	0	2	NTA	1	99.83	0				99.85			NTA	NTA	0	2	NTA	1	99.85	0				99.09			NTA	NTA	0	2	NTA	1	99.09	0
AT2G30060	Q8RWG8	Ran-binding protein 1 homolog b	nucleus	intracellular transport [GO:0046907]; mRNA transport [GO:0051028]; positive regulation of GTPase activity [GO:0043547]; protein transport [GO:0015031]	2	M	ASISNEPERE					NTA			NTA	0	2	NTA	0						99.99				NTA	0	1	NTA	1	99.99	0	99.99			97.66	NTA			NTA	0	2	NTA	2	98.825	1.165
AT2G31790	Q9SKC1	UDP-glycosyltransferase 74C1 (EC 2.4.1.-)	mitochondrion	0	2	M	SEAKKGHVLF				100		NTA		NTA	0	2	NTA	1	100	0					NTA	NTA			0	2	NTA	0							NTA	NTA			0	2	NTA	0
AT2G45740	O80845	Peroxisomal membrane protein 11D (Peroxin-11D) (AtPEX11d)	peroxisome	peroxisome fission [GO:0016559]; peroxisome organization [GO:0007031]; regulation of peroxisome size [GO:0044375]	2	M	GTTLDVSRAE					NTA	NTA			0	2	NTA	0							NTA			NTA	0	2	NTA	0							NTA	NTA			0	2	NTA	0
AT2G48020	P93051	Sugar transporter ERD6-like 7	vacuole	zinc ion transport [GO:0006829]	2	M	SKASDAVREP		99.76			NTA	NTA		NTA	0	3	NTA	1	99.76	0				100				NTA	0	1	NTA	1	100	0						NTA		NTA	0	2	NTA	0
AT3G02780	Q42553	Isopentenyl-diphosphate Delta-isomerase II, chloroplastic (EC 5.3.3.2) (Isopentenyl pyrophosphate isomerase II) (IPP isomerase II)	plastid	chlorophyll biosynthetic process [GO:0015995]; dimethylallyl diphosphate biosynthetic process [GO:0050992]; flower development [GO:0009908]; isopentenyl diphosphate biosynthetic process [GO:0009240]; photosynthesis [GO:0015979]	53	M	TDTKDAGMDA		99.69		99.78		NTA		NTA	0	2	NTA	2	99.735	0.045		99.74			NTA	NTA			0	2	NTA	1	99.74	0	99.91	99.91			NTA	NTA			0	2	NTA	2	99.91	0
AT3G03100	Q9M9M9	Probable NADH dehydrogenase [ubiquinone] 1 alpha subcomplex subunit 12	mitochondrion	response to cytokinin [GO:0009735]; response to oxidative stress [GO:0006979]	2	M	ALTVAKSALE				98.78				NTA	0	1	NTA	1	98.78	0									0	0		0			99.74	100			NTA	NTA			0	2	NTA	2	99.87	0.13
AT3G10090	Q9SR73	40S ribosomal protein S28-1	cytosol	maturation of SSU-rRNA [GO:0030490]; ribosomal small subunit assembly [GO:0000028]; translation [GO:0006412]	1	-	MDSQIKHAVV		99.74		99.99		NTA		NTA	0	2	NTA	2	99.865	0.125		99.79			NTA	NTA		NTA	0	3	NTA	1	99.79	0		99.63			NTA	NTA			0	2	NTA	1	99.63	0
AT3G11200	Q9SRM4	PHD finger protein ALFIN-LIKE 2 (Protein AL2) [Cleaved into: PHD finger protein ALFIN-LIKE 2, N-terminally processed]	nucleus	chromatin organization [GO:0006325]; regulation of transcription, DNA-templated [GO:0006355]	2	M	AAAAVSSNPR		99.97		100		NTA		NTA	0	2	NTA	2	99.985	0.015		99.99			NTA	NTA			0	2	NTA	1	99.99	0		99.99	100			NTA	NTA		0	2	NTA	2	99.995	0.005
AT3G11710	Q9ZPI1	Lysine--tRNA ligase, cytoplasmic (EC 6.1.1.6) (Lysyl-tRNA synthetase) (LysRS) (Lysyl-tRNA synthetase 1) (AtKRS-1)	cytosol	lysyl-tRNA aminoacylation [GO:0006430]	1	-	MEGAADQTTK									0	0		0					97.91			NTA	NTA	NTA	0	3	NTA	1	97.91	0			96.76				NTA	NTA	0	2	NTA	1	96.76	0
AT3G11930	B9DG73	AT3G11930 protein (Adenine nucleotide alpha hydrolases-like superfamily protein)	nucleus	0	2	M	AEEQAATAME			98.88				NTA	NTA	0	2	NTA	1	98.88	0					NTA	NTA			0	2	NTA	0					98.64	98.37			NTA	NTA	0	2	NTA	2	98.505	0.135
AT3G12490	Q8H0X6	Cysteine proteinase inhibitor 6 (AtCYS-6) (PIP-M) (PRLI-interacting factor M)	cytosol	defense response [GO:0006952]; hyperosmotic response [GO:0006972]; response to cold [GO:0009409]; response to oxidative stress [GO:0006979]; response to water deprivation [GO:0009414]	2	M	ALVGGVGDVP				98.49		NTA	NTA	NTA	0	3	NTA	1	98.49	0			99.81				NTA	NTA	0	2	NTA	1	99.81	0			99.84			NTA	NTA		0	2	NTA	1	99.84	0
AT3G13920	P41376	Eukaryotic initiation factor 4A-1 (eIF-4A-1) (EC 3.6.4.13) (ATP-dependent RNA helicase eIF4A-1) (DEAD-box ATP-dependent RNA helicase 4) (AtRH04)	cytosol	cytoplasmic translational initiation [GO:0002183]	2	M	AGSAPEGTQF			99.99	99.89	NTA	NTA	NTA	NTA	0	4	NTA	2	99.94	0.05	99.96		99.7	99.97	NTA		NTA	NTA	0	3	NTA	3	99.8767	0.124989			99.98				NTA	NTA	0	2	NTA	1	99.98	0
AT3G18780	Q96292	Actin-2	cytosol	response to cytokinin [GO:0009735]; response to far red light [GO:0010218]; response to high light intensity [GO:0009644]; response to red light [GO:0010114]; root epidermal cell differentiation [GO:0010053]; root hair cell tip growth [GO:0048768]; root hair elongation [GO:0048767]	2	M	AEADDIQPIV			96.05				NTA		0	1	NTA	1	96.05	0		92.98	94.81			NTA	NTA		0	2	NTA	2	93.895	0.915		94.13	93.82			NTA	NTA		0	2	NTA	2	93.975	0.155
AT3G26450	Q9LIN0	Major latex protein, putative (Major latex protein-like) (Polyketide cyclase/dehydrase and lipid transport superfamily protein) (Putative major latex protein)	cytosol	defense response [GO:0006952]; response to cytokinin [GO:0009735]	2	M	ATSGTYVTQV			99.1		NTA		NTA		0	2	NTA	1	99.1	0			99.95				NTA		0	1	NTA	1	99.95	0		99.97	99.86			NTA	NTA		0	2	NTA	2	99.915	0.055
AT3G42050	Q9LX65	V-type proton ATPase subunit H (V-ATPase subunit H) (Vacuolar H(+)-ATPase subunit H) (Vacuolar proton pump subunit H)	golgi,vacuole	0	1	-	MDQAELSIEQ		99.89	99.91			NTA	NTA	NTA	0	3	NTA	2	99.9	0.01		98.73	99.99		NTA	NTA	NTA	NTA	0	4	NTA	2	99.36	0.63		99.97	99.98			NTA	NTA		0	2	NTA	2	99.975	0.005
AT3G44310	P32961	Nitrilase 1 (EC 3.5.5.1)	cytosol	cyanide catabolic process [GO:0019500]; cyanide metabolic process [GO:0019499]; indoleacetic acid biosynthetic process [GO:0009684]	2	M	SSTKDMSTVQ				99.81			NTA	NTA	0	2	NTA	1	99.81	0		96.36				NTA	NTA		0	2	NTA	1	96.36	0			99.89				NTA	NTA	0	2	NTA	1	99.89	0
AT3G46010	Q39250	Actin-depolymerizing factor 1 (ADF-1) (AtADF1)	cytosol	actin filament depolymerization [GO:0030042]	2	M	ANAASGMAVH									0	0		0										NTA	0	1	NTA	0									NTA	NTA	0	2	NTA	0
AT3G57410	O81645	Villin-3	cytosol	actin filament bundle assembly [GO:0051017]; actin filament capping [GO:0051693]; actin filament severing [GO:0051014]	2	M	SGSTKVLDPA					NTA		NTA	NTA	0	3	NTA	0					99.52			NTA	NTA		0	2	NTA	1	99.52	0						NTA		NTA	0	2	NTA	0
AT4G04950	Q9ZPH2	Monothiol glutaredoxin-S17 (AtGrxS17)	cytosol	auxin polar transport [GO:0009926]; cell redox homeostasis [GO:0045454]; cellular iron ion homeostasis [GO:0006879]; cellular response to DNA damage stimulus [GO:0006974]; reactive oxygen species metabolic process [GO:0072593]; regulation of cell cycle [GO:0051726]; response to heat [GO:0009408]	2	M	SGTVKDIVSK					NTA	NTA			0	2	NTA	0					97.51				NTA		0	1	NTA	1	97.51	0		99.64			NTA	NTA			0	2	NTA	1	99.64	0
AT4G09320	P39207	Nucleoside diphosphate kinase 1 (EC 2.7.4.6) (Nucleoside diphosphate kinase I) (NDK I) (NDP kinase I) (NDPK I)	cytosol	CTP biosynthetic process [GO:0006241]; GTP biosynthetic process [GO:0006183]; UTP biosynthetic process [GO:0006228]; cellular response to hydrogen peroxide [GO:0070301]; nucleoside diphosphate phosphorylation [GO:0006165]	1	-	MEQTFIMIKP			99.99			NTA	NTA	NTA	0	3	NTA	1	99.99	0			99.99		NTA	NTA	NTA		0	3	NTA	1	99.99	0			99.26			NTA	NTA		0	2	NTA	1	99.26	0
AT4G13780	Q9SVN5	Methionine--tRNA ligase, cytoplasmic (EC 6.1.1.10) (Methionyl-tRNA synthetase) (MetRS)	cytosol	methionyl-tRNA aminoacylation [GO:0006431]; response to cadmium ion [GO:0046686]	1	-	MEDDGKSSPK								NTA	0	1	NTA	0							NTA				0	1	NTA	0							NTA		NTA		0	2	NTA	0
AT4G15630	Q8L8Z1	CASP-like protein 1E1 (AtCASPL1E1)	plasma membrane	0	1	-	MEHESKNKVD				99.93	NTA			NTA	0	2	NTA	1	99.93	0		98.54			NTA	NTA		NTA	0	3	NTA	1	98.54	0	99.81				NTA	NTA			0	2	NTA	1	99.81	0
AT4G16370	O23482	Oligopeptide transporter 3 (AtOPT3)	plasma membrane	cellular metal ion homeostasis [GO:0006875]; iron ion homeostasis [GO:0055072]; multicellular organism development [GO:0007275]; protein transport [GO:0015031]; xylem-to-phloem iron transport [GO:1990388]	1	-	MDAEKATDKT						NTA			0	1	NTA	0								NTA			0	1	NTA	0								NTA	NTA		0	2	NTA	0
AT4G17510	Q8GWE1	Ubiquitin carboxyl-terminal hydrolase 3 (EC 3.4.19.12)	cytosol	protein deubiquitination [GO:0016579]; ubiquitin-dependent protein catabolic process [GO:0006511]	2	M	ATASESSSSK	99.99			99.99	NTA			NTA	0	2	NTA	2	99.99	0	99.97			99.96	NTA	NTA		NTA	0	3	NTA	2	99.965	0.005		99.88		100		NTA		NTA	0	2	NTA	2	99.94	0.06
AT4G24750	Q0WWT7	Rhodanese-like domain-containing protein 11, chloroplastic (Sulfurtransferase 11) (AtStr11)	plastid	0	59	Q	AVDEDIDLKQ			51.81	45.01	Free		Free	Free	3	0	Free	2	48.41	3.4	47.19	48.14	51.75		NTA	NTA/Free	Free	Free	3	2	NTA/Free	3	49.0267	1.96435	50.53	46.92	55.75		Free	NTA/Free	NTA/Free		3	2	NTA/Free	3	51.0667	3.62475
AT4G26840	P55852	Small ubiquitin-related modifier 1 (AtSUMO1) (Ubiquitin-like protein SMT3)	nucleus	heat acclimation [GO:0010286]; negative regulation of DNA-binding transcription factor activity [GO:0043433]; protein sumoylation [GO:0016925]; response to heat [GO:0009408]	2	M	SANQEEDKKP								NTA	0	1	NTA	0							NTA			NTA	0	2	NTA	0							NTA		NTA		0	2	NTA	0
AT4G27490	A2RVK7	Exosome complex component RRP41-like (Protein SLOWER GROWTH) (Ribosomal RNA-processing protein 41-like)	cytosol	U4 snRNA 3'-end processing [GO:0034475]; nuclear mRNA surveillance [GO:0071028]; nuclear-transcribed mRNA catabolic process, exonucleolytic, 3'-5' [GO:0034427]; polyadenylation-dependent snoRNA 3'-end processing [GO:0071051]; rRNA catabolic process [GO:0016075]; rRNA processing [GO:0006364]; seed germination [GO:0009845]; seedling development [GO:0090351]	2	M	AAKPGAATPT									0	0		0							NTA	NTA			0	2	NTA	0								NTA	NTA		0	2	NTA	0
AT5G03070	F4KF65	Importin subunit alpha-9 (IMPa-9)	nucleus	NLS-bearing protein import into nucleus [GO:0006607]	28	R	KQAVTVAKER					NTA	NTA		NTA	0	3	NTA	0										NTA	0	1	NTA	0								NTA		NTA	0	2	NTA	0
AT5G03660	F4KGP6	Transcriptional activator (DUF662)	nucleus	0	1	-	MQPTETSQPA	99.97			99.21	NTA			NTA	0	2	NTA	2	99.59	0.38	99.58			98.91	NTA	NTA		NTA	0	3	NTA	2	99.245	0.335				99.26	NTA			NTA	0	2	NTA	1	99.26	0
AT5G04590	Q9LZ66	Assimilatory sulfite reductase (ferredoxin), chloroplastic (AtSiR) (EC 1.8.7.1) (Sulfite reductase (ferredoxin))	plastid	DNA packaging [GO:0006323]; negative regulation of transcription, DNA-templated [GO:0045892]; regulation of DNA replication [GO:0006275]; response to cold [GO:0009409]; response to salt stress [GO:0009651]; sulfide oxidation, using siroheme sulfite reductase [GO:0019424]; sulfur compound metabolic process [GO:0006790]	62	A	VSTPAKPETA							NTA	NTA	0	2	NTA	0				83.82				NTA		NTA	0	2	NTA	1	83.82	0		82.5			NTA	NTA			0	2	NTA	1	82.5	0
AT5G10780	A8MQD8	ER membrane protein complex subunit-like protein	endoplasmic reticulum	0	1	-	MDKGKAVMGT						NTA		NTA	0	2	NTA	0							NTA			NTA	0	2	NTA	0							NTA			NTA	0	2	NTA	0
AT5G11670	Q9LYG3	NADP-dependent malic enzyme 2 (AtNADP-ME2) (NADP-malic enzyme 2) (EC 1.1.1.40)	cytosol	malate metabolic process [GO:0006108]; pentose-phosphate shunt, oxidative branch [GO:0009051]; protein homooligomerization [GO:0051260]; pyruvate metabolic process [GO:0006090]; response to cadmium ion [GO:0046686]	2	M	GSTPTDLPGE			97.29	99.99			NTA	NTA	0	2	NTA	2	98.64	1.35							NTA	NTA	0	2	NTA	0							NTA		NTA		0	2	NTA	0
AT5G14260	Q8VZB5	Rubisco methyltransferase family protein	plastid	peptidyl-lysine monomethylation [GO:0018026]	50	C	VSSSDTLVAS						NTA			0	1	NTA	0								Free	NTA/Free	NTA	2	2	NTA/Free	0					57.62		NTA	NTA/Free	Free		2	2	NTA/Free	1	57.62	0
AT5G46750	Q9FIQ0	Probable ADP-ribosylation factor GTPase-activating protein AGD9 (ARF GAP AGD9) (Protein ARF-GAP DOMAIN 9) (AtAGD9)	golgi	COPI coating of Golgi vesicle [GO:0048205]; endoplasmic reticulum to Golgi vesicle-mediated transport [GO:0006888]; response to abscisic acid [GO:0009737]; retrograde vesicle-mediated transport, Golgi to endoplasmic reticulum [GO:0006890]	2	M	ATENLTDKNV									0	0		0								NTA			0	1	NTA	0								NTA	NTA		0	2	NTA	0
AT5G49400	Q6NMK2	At5g49400 (Zinc knuckle (CCHC-type) family protein)	nucleus	0	2	M	SNSKDEKSQD					NTA			NTA	0	2	NTA	0										NTA	0	1	NTA	0							NTA		NTA		0	2	NTA	0
AT5G53140	Q94AT1	Probable protein phosphatase 2C 76 (AtPP2C76) (EC 3.1.3.16)	mitochondrion	0	62	K	MMVDTSAGEK		100			NTA	NTA		NTA	0	3	NTA	1	100	0				99.52				NTA	0	1	NTA	1	99.52	0			99.99				NTA	NTA	0	2	NTA	1	99.99	0
AT5G59870	Q9FJE8	Probable histone H2A.7 (HTA6)	nucleus	chromatin organization [GO:0006325]; heterochromatin organization [GO:0070828]	1	-	MESTGKVKKA									0	0		0							NTA	NTA			0	2	NTA	0							NTA	NTA			0	2	NTA	0
AT5G59950	Q8L773	THO complex subunit 4A (ALYREF homolog 1) (AtALY1)	nucleus	mRNA transport [GO:0051028]	2	M	STGLDMSLDD					NTA	NTA		NTA	0	3	NTA	0				99.28			NTA	NTA	NTA		0	3	NTA	1	99.28	0	99.72				NTA	NTA			0	2	NTA	1	99.72	0
AT5G63680	Q9FFP6	Pyruvate kinase (EC 2.7.1.40)	cytosol	cellular response to insulin stimulus [GO:0032869]; glycolytic process [GO:0006096]; response to cadmium ion [GO:0046686]	2	M	SNIDIEGILK					NTA			NTA	0	2	NTA	0								NTA			0	1	NTA	0							NTA		NTA		0	2	NTA	0
AT5G64270	Q9FMF9	Nuclear protein-like (Splicing factor)	nucleus	spliceosomal complex assembly [GO:0000245]	2	M	ADLDPEIAKT									0	0		0							NTA		NTA		0	2	NTA	0								NTA	NTA		0	2	NTA	0
AT5G64410	Q9FME8	Oligopeptide transporter 4 (AtOPT4)	plasma membrane	protein transport [GO:0015031]; response to karrikin [GO:0080167]	2	M	ATADEFSDED						NTA	NTA	NTA	0	3	NTA	0									NTA		0	1	NTA	0								NTA	NTA		0	2	NTA	0
AT1G02920	Q9SRY5	Glutathione S-transferase F7 (EC 2.5.1.18) (AtGSTF8) (GST class-phi member 7) (Glutathione S-transferase 11)	cytosol	defense response to bacterium [GO:0042742]; defense response to fungus, incompatible interaction [GO:0009817]; glutathione metabolic process [GO:0006749]; response to cadmium ion [GO:0046686]; response to salt stress [GO:0009651]; toxin catabolic process [GO:0009407]	2	M	AGIKVFGHPA									0	0		0											0	0		0									NTA		0	1	NTA	0
AT1G06820	Q9M9Y8	Prolycopene isomerase, chloroplastic (CrtISO) (EC 5.2.1.13) (Carotenoid and chloroplast regulation protein 2) (Carotenoid isomerase)	plastid	carotenoid biosynthetic process [GO:0016117]; etioplast organization [GO:0009662]	57	S	VSSSVVASTV							NTA		0	1	NTA	0									NTA		0	1	NTA	0									NTA		0	1	NTA	0
AT1G08120	Q5Q0I2	TP53-regulating kinase-like protein	nucleus	protein phosphorylation [GO:0006468]; tRNA threonylcarbamoyladenosine metabolic process [GO:0070525]	56	K	LTLKRLYDKG									0	0		0										NTA	0	1	NTA	0									NTA		0	1	NTA	0
AT1G08880	O04848	Probable histone H2AXa (HTA5)	nucleus	chromatin organization [GO:0006325]	2	M	STGAGSGTTK								NTA	0	1	NTA	0							NTA			NTA	0	2	NTA	0								NTA			0	1	NTA	0
AT1G10100	F4I2Q7	Uncharacterized protein	nucleus	0	2	M	TNPVLAPVMQ									0	0		0										NTA	0	1	NTA	0										NTA	0	1	NTA	0
AT1G10590	Q93W05	At1g10590/F20B24_1 (Nucleic acid-binding, OB-fold-like protein)	cytosol	0	2	M	AEATSALRKP									0	0		0							NTA			NTA	0	2	NTA	0							NTA				0	1	NTA	0
AT1G20050	O48962	Probable 3-beta-hydroxysteroid-Delta(8),Delta(7)-isomerase (EC 5.3.3.5) (Cholestenol Delta-isomerase) (Delta(8)-Delta(7) sterol isomerase) (D8-D7 sterol isomerase)	plasma membrane	sterol biosynthetic process [GO:0016126]	1	-	MEELAHPYVP								NTA	0	1	NTA	0											0	0		0							NTA				0	1	NTA	0
AT1G22920	Q8LAZ7	COP9 signalosome complex subunit 5a (Signalosome subunit 5a) (EC 3.4.-.-) (Jun activation domain-binding homolog 1)	cytosol	COP9 signalosome assembly [GO:0010387]; negative regulation of photomorphogenesis [GO:0010100]; positive regulation of G2/M transition of mitotic cell cycle [GO:0010971]; protein deneddylation [GO:0000338]; red, far-red light phototransduction [GO:0009585]; regulation of defense response [GO:0031347]; response to auxin [GO:0009733]; specification of floral organ identity [GO:0010093]	1	-	MEGSSSAIAR								NTA	0	1	NTA	0											0	0		0								NTA			0	1	NTA	0
AT1G23310	Q9LR30	Glutamate--glyoxylate aminotransferase 1 (AtGGT2) (EC 2.6.1.4) (Alanine aminotransferase GGT1) (EC 2.6.1.2) (Alanine--glyoxylate aminotransferase GGT1) (EC 2.6.1.44) (Alanine-2-oxoglutarate aminotransferase 1) (EC 2.6.1.-)	peroxisome	L-alanine catabolic process [GO:0042853]; glycine biosynthetic process [GO:0006545]; photorespiration [GO:0009853]; response to hypoxia [GO:0001666]	2	M	ALKALDYDTL								NTA	0	1	NTA	0											0	0		0									NTA		0	1	NTA	0
AT1G27090	Q9LFX8	Glycine-rich protein (T7N9.15)	nucleus	0	2	M	AATASSEASE					NTA				0	1	NTA	0											0	0		0							NTA				0	1	NTA	0
AT1G30070	F4I4Q9	SGS domain-containing protein	cytosol	0	2	M	AEEVGLDLEE									0	0		0											0	0		0							NTA				0	1	NTA	0
AT1G35160	P46077	14-3-3-like protein GF14 phi (General regulatory factor 4)	cytosol	0	2	M	AAPPASSSAR	99.99	100		100	NTA	NTA		NTA	0	3	NTA	3	99.9967	0.00471405		100		100	NTA	NTA		NTA	0	3	NTA	2	100	0		99.99				NTA			0	1	NTA	1	99.99	0
AT1G35460	Q9C8P8	Transcription factor bHLH80 (Basic helix-loop-helix protein 80) (AtbHLH80) (bHLH 80) (Transcription factor EN 71) (bHLH transcription factor bHLH080)	nucleus	cuticle development [GO:0042335]; regulation of transcription, DNA-templated [GO:0006355]	1	-	MQSTHISGGS									0	0		0			97.61				NTA				0	1	NTA	1	97.61	0	95.12				NTA				0	1	NTA	1	95.12	0
AT1G37130	P11035	Nitrate reductase [NADH] 2 (NR2) (EC 1.7.1.1)	cytosol	nitrate assimilation [GO:0042128]; nitric oxide biosynthetic process [GO:0006809]; response to herbicide [GO:0009635]; response to light stimulus [GO:0009416]; response to symbiotic fungus [GO:0009610]	2	M	AASVDNRQYA									0	0		0											0	0		0								NTA			0	1	NTA	0
AT1G44575	Q9XF91	Photosystem II 22 kDa protein, chloroplastic (CP22) (Protein NONPHOTOCHEMICAL QUENCHING 4) (Protein PHOTOSYSTEM II SUBUNIT S)	plastid	nonphotochemical quenching [GO:0010196]; photosynthesis [GO:0015979]; response to karrikin [GO:0080167]; thylakoid membrane organization [GO:0010027]	53	A	LFKPKTKAAP				99.93				NTA	0	1	NTA	1	99.93	0				99.88				NTA	0	1	NTA	1	99.88	0				99.74				NTA	0	1	NTA	1	99.74	0
AT1G47550	Q9SX85	Exocyst complex component SEC3A (AtSec3a)	plasma membrane	Golgi to plasma membrane transport [GO:0006893]; exocyst localization [GO:0051601]; exocytosis [GO:0006887]	2	M	AKSSADDEEL								NTA	0	1	NTA	0											0	0		0								NTA			0	1	NTA	0
AT1G49240	Q96293	Actin-8	cytosol	response to salt stress [GO:0009651]; root hair cell tip growth [GO:0048768]	2	M	ADADDIQPIV						NTA			0	1	NTA	0									NTA	NTA	0	2	NTA	0								NTA			0	1	NTA	0
AT1G52000	Q9ZU23	Jacalin-related lectin 5	mitochondrion,nucleus	0	2	M	SWDDGKHTKV					NTA	NTA		NTA	0	3	NTA	0						95.26	NTA		NTA	NTA	0	3	NTA	1	95.26	0					NTA				0	1	NTA	0
AT1G54410	Q9SLJ2	Dehydrin HIRD11 (Histidine-rich dehydrin of 11 kDa) (AtHIRD11) (Protein SRC1 homolog)	cytosol	negative regulation of hydrogen peroxide biosynthetic process [GO:0010730]	2	M	AGLINKIGDA				99.68				NTA	0	1	NTA	1	99.68	0									0	0		0							NTA				0	1	NTA	0
AT1G59870	Q9XIE2	ABC transporter G family member 36 (ABC transporter ABCG.36) (AtABCG36) (Pleiotropic drug resistance protein 8) (Protein PENETRATION 3)	plasma membrane	cadmium ion transport [GO:0015691]; cellular response to indolebutyric acid stimulus [GO:0071366]; defense response by callose deposition in cell wall [GO:0052544]; defense response to bacterium [GO:0042742]; defense response to fungus, incompatible interaction [GO:0009817]; drug transmembrane transport [GO:0006855]; indole glucosinolate catabolic process [GO:0042344]; negative regulation of defe…	1	-	MDYNPNLPPL								NTA	0	1	NTA	0											0	0		0			99.65				NTA				0	1	NTA	1	99.65	0
AT1G61520	Q9SY97	Photosystem I chlorophyll a/b-binding protein 3-1, chloroplastic (Lhca3*1) (LHCI type III LHCA3)	plastid	photosynthesis, light harvesting in photosystem I [GO:0009768]; protein-chromophore linkage [GO:0018298]; response to cold [GO:0009409]; response to cytokinin [GO:0009735]; response to high light intensity [GO:0009644]; response to light stimulus [GO:0009416]; response to low light intensity stimulus [GO:0009645]	42	A	AATPPVKQGA				99.99				NTA	0	1	NTA	1	99.99	0	99.99			99.98	NTA			NTA	0	2	NTA	2	99.985	0.005							NTA		0	1	NTA	0
AT1G62330	F4HYR4	O-fucosyltransferase 15 (O-FucT-15) (EC 2.4.1.-) (O-fucosyltransferase family protein)	golgi	fucose metabolic process [GO:0006004]	2	M	SSERPDEEKP					NTA				0	1	NTA	0							NTA	NTA	NTA		0	3	NTA	0							NTA				0	1	NTA	0
AT1G62430	O04928	Phosphatidate cytidylyltransferase 1 (EC 2.7.7.41) (CDP-DAG synthase 1) (CDP-DG synthase 1) (CDP-diacylglycerol synthase 1) (CDS1) (CDP-diglyceride pyrophosphorylase 1) (CDP-diglyceride synthase 1) (CTP:phosphatidate cytidylyltransferase 1)	plasma membrane	CDP-diacylglycerol biosynthetic process [GO:0016024]; developmental vegetative growth [GO:0080186]; phospholipid biosynthetic process [GO:0008654]	1	-	MEEENVTSSP									0	0		0			99.94	99.99			NTA	NTA	NTA		0	3	NTA	2	99.965	0.025	100				NTA				0	1	NTA	1	100	0
AT1G64520	Q9SGW3	26S proteasome non-ATPase regulatory subunit 8 homolog A (26S proteasome regulatory subunit RPN12a) (AtRPN12a) (26S proteasome regulatory subunit S14 homolog A)	cytosol,nucleus	cotyledon development [GO:0048825]; cytokinin-activated signaling pathway [GO:0009736]; flower development [GO:0009908]; leaf development [GO:0048366]; post-embryonic root development [GO:0048528]; proteasome assembly [GO:0043248]; proteasome-mediated ubiquitin-dependent protein catabolic process [GO:0043161]; protein catabolic process [GO:0030163]; regulation of anthocyanin biosynthetic process …	1	-	MDPQLTEVSQ					NTA	NTA			0	2	NTA	0							NTA	NTA	NTA		0	3	NTA	0							NTA				0	1	NTA	0
AT1G66410	P0DH96	Calmodulin-4 (CaM-4)	cytosol	calcium-mediated signaling [GO:0019722]	2	M	ADQLTDEQIS						NTA		NTA	0	2	NTA	0						99.45				NTA	0	1	NTA	1	99.45	0								NTA	0	1	NTA	0
AT1G69170	Q94JW8	Squamosa promoter-binding-like protein 6	nucleus	defense response to bacterium [GO:0042742]; regulation of gene expression [GO:0010468]; regulation of transcription, DNA-templated [GO:0006355]	33	R	LSNNDDVLIS								NTA	0	1	NTA	0											0	0		0										NTA	0	1	NTA	0
AT1G70310	O48661	Spermidine synthase 2 (SPDSY 2) (EC 2.5.1.16) (Putrescine aminopropyltransferase 2)	cytosol	polyamine biosynthetic process [GO:0006596]; spermidine biosynthetic process [GO:0008295]	2	M	SSTQEASVTD						NTA		NTA	0	2	NTA	0			99.99			99.77	NTA			NTA	0	2	NTA	2	99.88	0.11								NTA	0	1	NTA	0
AT1G70890	Q9SSK5	MLP-like protein 43	peroxisome	defense response [GO:0006952]	2	M	AEASSLVGKL								NTA	0	1	NTA	0											0	0		0						97.39				NTA	0	1	NTA	1	97.39	0
AT1G75780	P12411	Tubulin beta-1 chain (Beta-1-tubulin)	cytosol	microtubule cytoskeleton organization [GO:0000226]; microtubule-based process [GO:0007017]; mitotic cell cycle [GO:0000278]; response to light stimulus [GO:0009416]; unidimensional cell growth [GO:0009826]	1	-	MREILHVQGG					NTA	NTA			0	2	NTA	0								NTA			0	1	NTA	0								NTA			0	1	NTA	0
AT1G76860	Q9C6K5	Sm-like protein LSM3B (AtLSM3B) (U6 snRNA-associated Sm-like protein LSM3B)	cytosol	cytoplasmic mRNA processing body assembly [GO:0033962]; mRNA splicing, via spliceosome [GO:0000398]; nuclear-transcribed mRNA catabolic process [GO:0000956]	2	M	SGEEEATVRE									0	0		0										NTA	0	1	NTA	0										NTA	0	1	NTA	0
AT1G78370	Q8L7C9	Glutathione S-transferase U20 (AtGSTU20) (EC 2.5.1.18) (FIN219-interacting protein 1) (GST class-tau member 20)	peroxisome	glutathione metabolic process [GO:0006749]; regulation of growth [GO:0040008]; regulation of response to red or far red light [GO:2000030]; response to cytokinin [GO:0009735]; response to gravity [GO:0009629]; toxin catabolic process [GO:0009407]	2	M	ANLPILLDYW	99.99			99.74	NTA	NTA	NTA	NTA	0	4	NTA	2	99.865	0.125						NTA	NTA		0	2	NTA	0										NTA	0	1	NTA	0
AT2G01470	Q39221	SEC12-like protein 2	endoplasmic reticulum	endoplasmic reticulum to Golgi vesicle-mediated transport [GO:0006888]; protein secretion [GO:0009306]; regulation of COPII vesicle coating [GO:0003400]	2	M	ANQSTETNQP								NTA	0	1	NTA	0											0	0		0										NTA	0	1	NTA	0
AT2G13360	Q56YA5	Serine--glyoxylate aminotransferase (EC 2.6.1.45) (Alanine--glyoxylate aminotransferase) (AGT) (EC 2.6.1.44) (Asparagine aminotransferase) (EC 2.6.1.-) (Serine--pyruvate aminotransferase) (EC 2.6.1.51)	peroxisome	glycine biosynthetic process, by transamination of glyoxylate [GO:0019265]; photorespiration [GO:0009853]	1	-	MDYMYGPGRH				99.98		NTA		NTA	0	2	NTA	1	99.98	0								NTA	0	1	NTA	0								NTA			0	1	NTA	0
AT2G16280	Q9SIX1	3-ketoacyl-CoA synthase 9 (KCS-9) (EC 2.3.1.199) (Very long-chain fatty acid condensing enzyme 9) (VLCFA condensing enzyme 9)	endoplasmic reticulum	fatty acid biosynthetic process [GO:0006633]; response to cold [GO:0009409]; response to light stimulus [GO:0009416]	1	-	MEAANEPVNG								NTA	0	1	NTA	0								NTA		NTA	0	2	NTA	0								NTA			0	1	NTA	0
AT2G16850	Q9ZVX8	Probable aquaporin PIP2-8 (Plasma membrane intrinsic protein 2-8) (AtPIP2;8) (Plasma membrane intrinsic protein 3b) (PIP3b)	plasma membrane	response to abscisic acid [GO:0009737]; response to water deprivation [GO:0009414]	2	M	SKEVSEEGRH								NTA	0	1	NTA	0										NTA	0	1	NTA	0										NTA	0	1	NTA	0
AT2G20610	Q9SIV0	S-alkyl-thiohydroximate lyase SUR1 (EC 4.4.1.-) (Protein ABERRANT LATERAL ROOT FORMATION 1) (Protein HOOKLESS 3) (Protein ROOTY) (Protein ROOTY 1) (Protein SUPERROOT 1)	cytosol	adventitious root development [GO:0048830]; cellular amino acid metabolic process [GO:0006520]; glucosinolate biosynthetic process [GO:0019761]; indoleacetic acid biosynthetic process [GO:0009684]; regulation of cell growth by extracellular stimulus [GO:0001560]	2	M	SEEQPHANLA						NTA		NTA	0	2	NTA	0											0	0		0								NTA			0	1	NTA	0
AT2G21060	Q38896	Cold shock domain-containing protein 4 (AtCSP4) (Glycine-rich protein 2b) (AtGRP2b)	nucleus	embryo development ending in seed dormancy [GO:0009793]; fruit development [GO:0010154]; response to cold [GO:0009409]	2	M	SGGGDVNMSG						NTA			0	1	NTA	0			99.99				NTA			NTA	0	2	NTA	1	99.99	0								NTA	0	1	NTA	0
AT2G24270	Q1WIQ6	NADP-dependent glyceraldehyde-3-phosphate dehydrogenase (EC 1.2.1.9) (Aldehyde dehydrogenase family 11 member A3) (Glyceraldehyde-3-phosphate dehydrogenase [NADP(+)]) (Non-phosphorylating glyceraldehyde 3-phosphate dehydrogenase) (Triosephosphate dehydrogenase)	cytosol	0	2	M	AGTGLFAEIL				99.99				NTA	0	1	NTA	1	99.99	0								NTA	0	1	NTA	0							NTA				0	1	NTA	0
AT2G29360	Q9ZW19	Tropinone reductase homolog At2g29360 (EC 1.1.1.-)	cytosol	0	2	M	AKTGESLRDK									0	0		0											0	0		0								NTA			0	1	NTA	0
AT2G29400	P30366	Serine/threonine-protein phosphatase PP1 isozyme 1 (EC 3.1.3.16) (Type one protein phosphatase 1)	cytosol	0	2	M	AEKPAQEQEQ				99.98				NTA	0	1	NTA	1	99.98	0							NTA	NTA	0	2	NTA	0									NTA		0	1	NTA	0
AT2G32080	Q9SKZ1	Transcription factor Pur-alpha 1 (Purine-rich single-stranded DNA-binding protein alpha 1)	golgi	response to cadmium ion [GO:0046686]	1	-	MEANSGGGGG	98.92	98.95			NTA	NTA		NTA	0	3	NTA	2	98.935	0.015	99.99	99.54		99.99	NTA	NTA		NTA	0	3	NTA	3	99.84	0.212132		99.89				NTA			0	1	NTA	1	99.89	0
AT2G33380	O22788	Probable peroxygenase 3 (AtPXG3) (EC 1.11.2.3) (Caleosin-3) (Protein RESPONSIVE TO DESICCATION 20)	cytosol	(R)-2-hydroxy-alpha-linolenic acid biosynthetic process [GO:1902609]; defense response to fungus [GO:0050832]; oxylipin metabolic process [GO:0031407]; regulation of reactive oxygen species metabolic process [GO:2000377]; response to abscisic acid [GO:0009737]; response to cold [GO:0009409]; response to desiccation [GO:0009269]; response to fungus [GO:0009620]; response to salicylic acid [GO:0009…	2	M	AGEAEALATT					NTA		NTA		0	2	NTA	0											0	0		0					99.54				NTA		0	1	NTA	1	99.54	0
AT2G34160	O22969	Uncharacterized protein At2g34160	cytosol	0	1	-	MEEITDGVNN		98.66				NTA		NTA	0	2	NTA	1	98.66	0			99.84			NTA	NTA		0	2	NTA	1	99.84	0			99.32				NTA		0	1	NTA	1	99.32	0
AT2G39730	P10896	Ribulose bisphosphate carboxylase/oxygenase activase, chloroplastic (RA) (RuBisCO activase)	plastid	defense response to bacterium [GO:0042742]; leaf senescence [GO:0010150]; response to cold [GO:0009409]; response to jasmonic acid [GO:0009753]; response to light stimulus [GO:0009416]	2	M	AAAVSTVGAI									0	0		0											0	0		0									NTA		0	1	NTA	0
AT2G41530	Q8LAS8	S-formylglutathione hydrolase (AtSFGH) (EC 3.1.2.12) (Esterase D)	cytosol	formaldehyde catabolic process [GO:0046294]; response to cadmium ion [GO:0046686]	2	M	ASGLSEIGST			98.5				NTA	NTA	0	2	NTA	1	98.5	0							NTA		0	1	NTA	0								NTA			0	1	NTA	0
AT2G41740	O81644	Villin-2	cytosol	actin filament bundle assembly [GO:0051017]; actin filament capping [GO:0051693]	2	M	STKVLDPAFQ					NTA	NTA		NTA	0	3	NTA	0									NTA		0	1	NTA	0									NTA		0	1	NTA	0
AT2G44060	O80576	At2g44060 (Late embryogenesis abundant protein, group 2) (Similar to late embryogenesis abundant proteins)	cytosol	response to cadmium ion [GO:0046686]; response to cytokinin [GO:0009735]; response to desiccation [GO:0009269]	2	M	STSEDKPEII				99.57	NTA			NTA	0	2	NTA	1	99.57	0					NTA			NTA	0	2	NTA	0									NTA		0	1	NTA	0
AT2G44120	P60039	60S ribosomal protein L7-3	cytosol	maturation of LSU-rRNA from tricistronic rRNA transcript (SSU-rRNA, 5.8S rRNA, LSU-rRNA) [GO:0000463]	2	M	AESKVVVPES			98.49	97.78			NTA	NTA	0	2	NTA	2	98.135	0.355									0	0		0				99.85				NTA			0	1	NTA	1	99.85	0
AT2G47730	Q96266	Glutathione S-transferase F8, chloroplastic (AtGSTF8) (EC 2.5.1.18) (AtGSTF5) (GST class-phi member 8) (Glutathione S-transferase 6)	plastid	defense response [GO:0006952]; defense response to bacterium [GO:0042742]; glutathione metabolic process [GO:0006749]; response to cold [GO:0009409]; response to karrikin [GO:0080167]; response to salt stress [GO:0009651]; toxin catabolic process [GO:0009407]	50	M	ASIKVHGVPM									0	0		0							NTA				0	1	NTA	0								NTA			0	1	NTA	0
AT3G02200	F4J2B4	Proteasome component (PCI) domain protein	cytosol,nucleus	cytoplasmic translational initiation [GO:0002183]; formation of cytoplasmic translation initiation complex [GO:0001732]	2	M	TTIVPTSEEN	98.65				NTA	NTA	NTA		0	3	NTA	1	98.65	0			99.37				NTA		0	1	NTA	1	99.37	0					NTA				0	1	NTA	0
AT3G03780	Q9SRV5	5-methyltetrahydropteroyltriglutamate--homocysteine methyltransferase 2 (EC 2.1.1.14) (Cobalamin-independent methionine synthase 2) (AtMS2)	cytosol	response to cadmium ion [GO:0046686]; response to salt stress [GO:0009651]	2	M	ASHIVGYPRM	100	100	99.99		NTA	NTA	NTA		0	3	NTA	3	99.9967	0.00471405		99.96	99.98			NTA	NTA		0	2	NTA	2	99.97	0.01		98.65				NTA			0	1	NTA	1	98.65	0
AT3G04600	Q9SR15	Tryptophan--tRNA ligase, cytoplasmic (EC 6.1.1.2) (Tryptophanyl-tRNA synthetase) (TrpRS)	cytosol	tryptophanyl-tRNA aminoacylation [GO:0006436]	1	-	MEVDKKDERE				99.78		NTA		NTA	0	2	NTA	1	99.78	0			99.99		NTA		NTA	NTA	0	3	NTA	1	99.99	0							NTA		0	1	NTA	0
AT3G05530	Q9SEI2	26S proteasome regulatory subunit 6A homolog A (26S proteasome AAA-ATPase subunit RPT5a) (Proteasome 26S subunit 6A homolog A) (Regulatory particle triple-A ATPase subunit 5a) (Tat-binding protein 1 homolog A) (TBP-1 homolog A)	cytosol,nucleus	embryo sac development [GO:0009553]; pollen development [GO:0009555]; positive regulation of RNA polymerase II transcriptional preinitiation complex assembly [GO:0045899]; proteasomal protein catabolic process [GO:0010498]	2	M	ATPMVEDTSS									0	0		0							NTA				0	1	NTA	0				98.2				NTA			0	1	NTA	1	98.2	0
AT3G10110	A2RVP7	Mitochondrial import inner membrane translocase subunit TIM22-1 (Protein MATERNAL EFFECT EMBRYO ARREST 67)	mitochondrion	embryo development ending in seed dormancy [GO:0009793]; protein insertion into mitochondrial inner membrane [GO:0045039]	2	M	ADSSAAEPTT									0	0		0											0	0		0				97.03				NTA			0	1	NTA	1	97.03	0
AT3G11270	Q9C774	26S proteasome non-ATPase regulatory subunit 7 homolog B (26S proteasome regulatory subunit RPN8b) (AtRPN8b) (Protein MATERNAL EFFECT EMBRYO ARREST 34)	cytosol,nucleus	embryo development ending in seed dormancy [GO:0009793]; proteasome-mediated ubiquitin-dependent protein catabolic process [GO:0043161]; protein catabolic process [GO:0030163]	1	-	MDVIKTQQIS		100				NTA		NTA	0	2	NTA	1	100	0			99.99				NTA		0	1	NTA	1	99.99	0		100				NTA			0	1	NTA	1	100	0
AT3G11940	P51427	40S ribosomal protein S5-2 (AtRPS5A) (Protein ARABIDOPSIS MINUTE-LIKE 1)	cytosol	ribosomal small subunit assembly [GO:0000028]; translation [GO:0006412]	2	M	ATAADVDAEI				99.6				NTA	0	1	NTA	1	99.6	0				97.93				NTA	0	1	NTA	1	97.93	0								NTA	0	1	NTA	0
AT3G12290	Q9LHH7	Bifunctional protein FolD 2 (Tetrahydrofolate dehydrogenase/cyclohydrolase 2) [Includes: Methylenetetrahydrofolate dehydrogenase (EC 1.5.1.5); Methenyltetrahydrofolate cyclohydrolase (EC 3.5.4.9)]	cytosol	photorespiration [GO:0009853]; regulation of DNA methylation [GO:0044030]; tetrahydrofolate interconversion [GO:0035999]; tetrahydrofolate metabolic process [GO:0046653]	2	M	ASSSDHTAKI						NTA	NTA	NTA	0	3	NTA	0							NTA	NTA	NTA		0	3	NTA	0							NTA				0	1	NTA	0
AT3G12915	F4JB05	Ribosomal protein S5/Elongation factor G/III/V family protein	cytosol	0	58	Y	YEMTDASLKS									0	0		0											0	0		0						99.99				NTA	0	1	NTA	1	99.99	0
AT3G13898	C4B8C4	EPIDERMAL PATTERNING FACTOR-like protein 3 (EPF-like protein 3) [Cleaved into: MEPFL3]	extracellular	guard cell differentiation [GO:0010052]; stomatal complex development [GO:0010374]	1	-	MRVKETGKGF									0	0		0											0	0		0									NTA		0	1	NTA	0
AT3G14420	Q9LRR9	(S)-2-hydroxy-acid oxidase GLO1 (EC 1.1.3.15) (Glycolate oxidase 1) (AtGLO1) (GOX 1) (Short chain alpha-hydroxy acid oxidase GLO1)	peroxisome	defense response to bacterium [GO:0042742]; hydrogen peroxide biosynthetic process [GO:0050665]; oxidative photosynthetic carbon pathway [GO:0009854]; response to cytokinin [GO:0009735]	1	-	MEITNVTEYD								NTA	0	1	NTA	0											0	0		0							NTA				0	1	NTA	0
AT3G16470	O04309	Jacalin-related lectin 35 (JA-responsive protein 1) (Myrosinase-binding protein-like At3g16470)	cytosol	response to cold [GO:0009409]; response to jasmonic acid [GO:0009753]; response to salt stress [GO:0009651]; response to wounding [GO:0009611]; vegetative to reproductive phase transition of meristem [GO:0010228]	2	M	AKKLEAQGGR		77.25				NTA	NTA	NTA	0	3	NTA	1	77.25	0	74.66	74.91			NTA	NTA/Free			1	2	NTA/Free	2	74.785	0.125	71.58	75.11			NTA	Free			1	1	NTA	2	73.345	1.765
AT3G17210	Q9LUV2	Stress-response A/B barrel domain-containing protein HS1 (Pop3 family protein At3g17210) (Protein HEAT STABLE 1) (AtHS1)	cytosol	defense response to bacterium [GO:0042742]; defense response to fungus [GO:0050832]; pollen tube adhesion [GO:0009865]	1	-	MEEAKGPVKH				99.99				NTA	0	1	NTA	1	99.99	0									0	0		0							NTA				0	1	NTA	0
AT3G27310	Q9LK22	Plant UBX domain-containing protein 1 (PUX1) (CDC48-interacting UBX-domain protein 1)	nucleus	organ growth [GO:0035265]; protein-containing complex disassembly [GO:0032984]	22	S	MEASSSAQAK						NTA			0	1	NTA	0											0	0		0								NTA			0	1	NTA	0
AT3G27570	F4IWK4	Sucrase/ferredoxin-like family protein	mitochondrion	0	41	M	AEEVAENVNA									0	0		0									NTA		0	1	NTA	0								NTA			0	1	NTA	0
AT3G28200	Q9LHA7	Peroxidase 31 (Atperox P31) (EC 1.11.1.7) (ATP41)	extracellular	hydrogen peroxide catabolic process [GO:0042744]; response to oxidative stress [GO:0006979]	50	P	TTAAAVIRLF									0	0		0										NTA	0	1	NTA	0									NTA		0	1	NTA	0
AT3G43300	F4IXW2	Brefeldin A-inhibited guanine nucleotide-exchange protein 5 (BIG5) (ARF guanine-nucleotide exchange factor BIG5) (Protein BFA-VISUALIZED ENDOCYTIC TRAFFICKING DEFECTIVE 1) (Protein BEN1) (Protein HOPM INTERACTOR 7)	golgi	defense response to bacterium [GO:0042742]; endocytosis [GO:0006897]; immune response [GO:0006955]; innate immune response [GO:0045087]; protein transport [GO:0015031]; regulation of ARF protein signal transduction [GO:0032012]; vesicle-mediated transport [GO:0016192]; viral process [GO:0016032]	2	M	AAGGFLTRAF					NTA				0	1	NTA	0										NTA	0	1	NTA	0									NTA		0	1	NTA	0
AT3G45780	O48963	Phototropin-1 (EC 2.7.11.1) (Non-phototropic hypocotyl protein 1) (Root phototropism protein 1)	plasma membrane	chloroplast accumulation movement [GO:0009904]; chloroplast avoidance movement [GO:0009903]; circadian rhythm [GO:0007623]; negative regulation of anion channel activity by blue light [GO:0010362]; phototropism [GO:0009638]; protein autophosphorylation [GO:0046777]; protein phosphorylation [GO:0006468]; protein-chromophore linkage [GO:0018298]; regulation of proton transport [GO:0010155]; regulat…	1	-	MEPTEKPSTK								NTA	0	1	NTA	0						99.9	NTA			NTA	0	2	NTA	1	99.9	0		100				NTA			0	1	NTA	1	100	0
AT3G52880	Q9LFA3	Monodehydroascorbate reductase 1, peroxisomal (AtMDAR1) (EC 1.6.5.4)	peroxisome	0	2	M	AEKSFKYIIL								NTA	0	1	NTA	0										NTA	0	1	NTA	0										NTA	0	1	NTA	0
AT3G52930	Q9LF98	Fructose-bisphosphate aldolase 8, cytosolic (AtFBA8) (EC 4.1.2.13) (Cytosolic aldolase 1) (cAld1)	cytosol	fructose 1,6-bisphosphate metabolic process [GO:0030388]; gluconeogenesis [GO:0006094]; glycolytic process [GO:0006096]; response to cadmium ion [GO:0046686]; response to karrikin [GO:0080167]; response to salt stress [GO:0009651]	2	M	SAFTSKFADE	99.97			99.86	NTA		NTA	NTA	0	3	NTA	2	99.915	0.055			99.98			NTA	NTA		0	2	NTA	1	99.98	0	91.63				NTA				0	1	NTA	1	91.63	0
AT3G63130	Q9LE82	RAN GTPase-activating protein 1 (AtRanGAP1) (RanGAP1)	cytosol,nucleus	cytokinesis by cell plate formation [GO:0000911]; protein import into nucleus [GO:0006606]	1	-	MDHSAKTTQN	93.48				NTA	NTA			0	2	NTA	1	93.48	0						NTA			0	1	NTA	0				99.98				NTA			0	1	NTA	1	99.98	0
AT4G00752	Q4V3D3	Plant UBX domain-containing protein 9 (PUX9)	nucleus	0	86	P	GALPSILSAA									0	0		0											0	0		0									NTA		0	1	NTA	0
AT4G01150	O04616	Protein CURVATURE THYLAKOID 1A, chloroplastic	plastid	0	63	R	ASSEETSSID			75.89	68.41			NTA	NTA	0	2	NTA	2	72.15	3.74				70.07				NTA	0	1	NTA	1	70.07	0				76.24				NTA	0	1	NTA	1	76.24	0
AT4G01480	O82597	Soluble inorganic pyrophosphatase 5 (EC 3.6.1.1) (Pyrophosphate phospho-hydrolase 5) (PPase 5)	cytosol	phosphate-containing compound metabolic process [GO:0006796]	1	-	MNGEEVKTSQ					NTA				0	1	NTA	0											0	0		0							NTA				0	1	NTA	0
AT4G02520	P46422	Glutathione S-transferase F2 (AtGSTF2) (EC 2.5.1.18) (24 kDa auxin-binding protein) (AtPM24) (GST class-phi member 2)	cytosol	auxin-activated signaling pathway [GO:0009734]; defense response to bacterium [GO:0042742]; glutathione metabolic process [GO:0006749]; response to cadmium ion [GO:0046686]; response to cold [GO:0009409]; response to oomycetes [GO:0002239]; response to salt stress [GO:0009651]; response to zinc ion [GO:0010043]; toxin catabolic process [GO:0009407]	2	M	AGIKVFGHPA							NTA		0	1	NTA	0				80.37				NTA	NTA		0	2	NTA	1	80.37	0		76.07				NTA			0	1	NTA	1	76.07	0
AT4G11420	Q9LD55	Eukaryotic translation initiation factor 3 subunit A (eIF3a) (Eukaryotic translation initiation factor 3 large subunit) (Eukaryotic translation initiation factor 3 subunit 10) (eIF-3-theta) (p114)	cytosol,nucleus	formation of cytoplasmic translation initiation complex [GO:0001732]; translation reinitiation [GO:0002188]; translational initiation [GO:0006413]	2	M	ANFAKPENAL				99.99				NTA	0	1	NTA	1	99.99	0									0	0		0										NTA	0	1	NTA	0
AT4G13360	Q9T0K7	3-hydroxyisobutyryl-CoA hydrolase-like protein 3, mitochondrial (EC 3.1.2.-)	mitochondrion	fatty acid beta-oxidation [GO:0006635]	42	M	AGAGVDDFVK									0	0		0									NTA		0	1	NTA	0									NTA		0	1	NTA	0
AT4G16580	Q9SUK9	Probable protein phosphatase 2C 55 (AtPP2C55) (EC 3.1.3.16)	mitochondrion	0	55	R	NLSVIGAVSR									0	0		0											0	0		0										NTA	0	1	NTA	0
AT4G17090	O23553	Beta-amylase 3, chloroplastic (EC 3.2.1.2) (1,4-alpha-D-glucan maltohydrolase) (Beta-amylase 8) (Chloroplast beta-amylase) (CT-BMY)	plastid	maltose biosynthetic process [GO:0000024]; response to cold [GO:0009409]; starch catabolic process [GO:0005983]	1	-	MELTLNSSSS									0	0		0											0	0		0							NTA				0	1	NTA	0
AT4G20780	Q9SVG9	Calcium-binding protein CML42 (Calmodulin-like protein 42)	cytosol,nucleus	trichome branching [GO:0010091]	1	-	MESNNNEKKK						NTA		NTA	0	2	NTA	0							NTA	NTA		NTA	0	3	NTA	0									NTA		0	1	NTA	0
AT4G22150	Q9SUG6	Plant UBX domain-containing protein 3 (PUX3) (CDC48-interacting UBX-domain protein 3)	golgi	Golgi organization [GO:0007030]; autophagosome assembly [GO:0000045]; membrane fusion [GO:0061025]; nuclear envelope reassembly [GO:0031468]; proteasome-mediated ubiquitin-dependent protein catabolic process [GO:0043161]	2	M	SSKDKKLSKP									0	0		0							NTA			NTA	0	2	NTA	0								NTA			0	1	NTA	0
AT4G22690	F4JLY4	Cytochrome P450, family 706, subfamily A, polypeptide 1	endoplasmic reticulum	0	34	K	METASSNFSL								NTA	0	1	NTA	0										NTA	0	1	NTA	0										NTA	0	1	NTA	0
AT4G26530	O65581	Fructose-bisphosphate aldolase 5, cytosolic (AtFBA5) (EC 4.1.2.13)	plastid	fructose 1,6-bisphosphate metabolic process [GO:0030388]; gluconeogenesis [GO:0006094]; glycolytic process [GO:0006096]	2	M	SAFVGKYADE								NTA	0	1	NTA	0											0	0		0								NTA			0	1	NTA	0
AT4G29410	Q9M0E2	60S ribosomal protein L28-2	cytosol	translation [GO:0006412]	2	M	ATVPGQLIWE									0	0		0											0	0		0					99.2				NTA		0	1	NTA	1	99.2	0
AT4G31390	Q8RWG1	Protein ACTIVITY OF BC1 COMPLEX KINASE 1, chloroplastic (ABC1-LIKE KINASE 1) (EC 2.7.-.-) (EC 2.7.11.1) (Protein ABC1-LIKE KINASE RELATED TO CHLOROPHYLL DEGRADATION AND OXIDATIVE STRESS 1) (AtACDO1) (Protein BLEACHING AND DWARF IN RED LIGHT 1) (Protein PROTON GRADIENT REGULATION 6)	plastid	cellular response to nitrogen starvation [GO:0006995]; chlorophyll catabolic process [GO:0015996]; photosynthetic electron transport chain [GO:0009767]; plastoglobule organization [GO:0080177]; positive regulation of carotenoid biosynthetic process [GO:1904143]; positive regulation of chlorophyll biosynthetic process [GO:1902326]; regulation of anthocyanin biosynthetic process [GO:0031540]; regul…	62	A	AATDVGGRNS									0	0		0			76.86			72.45	NTA/Free			NTA/Free	2	2	NTA/Free	2	74.655	2.205		73				NTA			0	1	NTA	1	73	0
AT4G32180	Q8L5Y9	Pantothenate kinase 2 (AtPANK2) (Pantothenic acid kinase 2) [Includes: Pantothenate kinase (EC 2.7.1.33); 4'-phosphopantetheine phosphatase (EC 3.1.3.-)]	cytosol	coenzyme A biosynthetic process [GO:0015937]; phosphorylation [GO:0016310]	2	M	AGQEDEYDPI						NTA		NTA	0	2	NTA	0							NTA				0	1	NTA	0									NTA		0	1	NTA	0
AT4G36020	O65639	Cold shock protein 1 (AtCSP1) (Cold shock domain-containing protein 1)	nucleus	DNA duplex unwinding [GO:0032508]; RNA secondary structure unwinding [GO:0010501]; cold acclimation [GO:0009631]; response to cold [GO:0009409]; response to salt stress [GO:0009651]; response to water deprivation [GO:0009414]	2	M	ASEDQSAARS						NTA			0	1	NTA	0											0	0		0								NTA			0	1	NTA	0
AT4G36250	Q70E96	Aldehyde dehydrogenase family 3 member F1 (EC 1.2.1.3)	cytosol	cellular aldehyde metabolic process [GO:0006081]	1	-	MEAMKETVEE					NTA	NTA		NTA	0	3	NTA	0								NTA			0	1	NTA	0								NTA			0	1	NTA	0
AT4G36940	Q8RWM2	Nicotinate phosphoribosyltransferase 1 (NAPRTase) (EC 6.3.4.21)	cytosol	NAD biosynthetic process [GO:0009435]; NAD salvage [GO:0034355]; nicotinate nucleotide salvage [GO:0019358]	1	-	MEKKENGLDG									0	0		0								NTA	NTA		0	2	NTA	0							NTA				0	1	NTA	0
AT4G37300	O23157	AT4g37300/C7A10_60 (Maternal effect embryo arrest 59)	nucleus	embryo development ending in seed dormancy [GO:0009793]	2	M	STMKPSRSDE				99.99				NTA	0	1	NTA	1	99.99	0				100		NTA		NTA	0	2	NTA	1	100	0						NTA			0	1	NTA	0
AT4G39220	O48670	Protein RER1A (AtRER1A)	endoplasmic reticulum,golgi	protein retention in ER lumen [GO:0006621]; retrograde vesicle-mediated transport, Golgi to endoplasmic reticulum [GO:0006890]	1	-	MDESGGDSGS				99.55				NTA	0	1	NTA	1	99.55	0						NTA	NTA		0	2	NTA	0							NTA				0	1	NTA	0
AT5G16440	Q38929	Isopentenyl-diphosphate Delta-isomerase I, chloroplastic (EC 5.3.3.2) (Isopentenyl pyrophosphate isomerase I) (IPP isomerase I)	plastid	chlorophyll biosynthetic process [GO:0015995]; dimethylallyl diphosphate biosynthetic process [GO:0050992]; isopentenyl diphosphate biosynthetic process [GO:0009240]; photosynthesis [GO:0015979]	60	M	TDSNDAGMDA	98.19			99.99	NTA	NTA		NTA	0	3	NTA	2	99.09	0.9	98.87				NTA	NTA			0	2	NTA	1	98.87	0						NTA			0	1	NTA	0
AT5G35620	O04663	Eukaryotic translation initiation factor isoform 4E (eIF(iso)4E) (Protein LOSS OF SUSCEPTIBILITY TO POTYVIRUS 1) (eIF-(iso)4F 25 kDa subunit) (eIF-(iso)4F p28 subunit) (eIF4Eiso protein) (mRNA cap-binding protein)	cytosol	negative regulation of defense response to virus [GO:0050687]; response to virus [GO:0009615]	2	M	ATDDVNEPLP			98.63				NTA		0	1	NTA	1	98.63	0						NTA	NTA		0	2	NTA	0							NTA				0	1	NTA	0
AT5G42980	Q42403	Thioredoxin H3 (AtTrxh3) (Thioredoxin 3) (AtTRX3)	cytosol	cell redox homeostasis [GO:0045454]; defense response to fungus [GO:0050832]; glycerol ether metabolic process [GO:0006662]; heat acclimation [GO:0010286]; protein complex oligomerization [GO:0051259]; protein folding [GO:0006457]; response to cytokinin [GO:0009735]; response to heat [GO:0009408]; response to microbial phytotoxin [GO:0010188]	2	M	AAEGEVIACH				99.99				NTA	0	1	NTA	1	99.99	0								NTA	0	1	NTA	0								NTA			0	1	NTA	0
AT5G43010	Q9SEI3	26S proteasome regulatory subunit 10B homolog A (26S proteasome AAA-ATPase subunit RPT4a) (26S proteasome subunit 10B homolog A) (Regulatory particle triple-A ATPase subunit 4a)	cytosol,nucleus	positive regulation of RNA polymerase II transcriptional preinitiation complex assembly [GO:0045899]; ubiquitin-dependent ERAD pathway [GO:0030433]	2	M	TDVDESVRRR	99.37				NTA	NTA		NTA	0	3	NTA	1	99.37	0									0	0		0							NTA				0	1	NTA	0
AT5G43830	Q9FG81	Aluminum induced protein with YGL and LRDR motifs (Aluminum-induced protein-like) (Putative aluminum-induced protein)	cytosol	0	1	-	MLAVFEKTVA								NTA	0	1	NTA	0										NTA	0	1	NTA	0						92.96				NTA	0	1	NTA	1	92.96	0
AT5G43940	Q96533	Alcohol dehydrogenase class-3 (EC 1.1.1.1) (Alcohol dehydrogenase class-III) (Glutathione-dependent formaldehyde dehydrogenase) (FALDH) (FDH) (GSH-FDH) (EC 1.1.1.-) (S-(hydroxymethyl)glutathione dehydrogenase) (EC 1.1.1.284)	peroxisome	ethanol oxidation [GO:0006069]; formaldehyde catabolic process [GO:0046294]	2	M	ATQGQVITCK								NTA	0	1	NTA	0										NTA	0	1	NTA	0										NTA	0	1	NTA	0
AT5G48240	B3H5R1	Rrp15p protein	nucleus	rRNA processing [GO:0006364]	2	M	STGEEGHMAM	99.99				NTA				0	1	NTA	1	99.99	0									0	0		0								NTA			0	1	NTA	0
AT5G49810	Q9LTB2	Methionine S-methyltransferase (EC 2.1.1.12) (AdoMet:Met S-methyltransferase)	cytosol	S-adenosylmethionine metabolic process [GO:0046500]; biosynthetic process [GO:0009058]; selenium compound metabolic process [GO:0001887]	2	M	ADLSSVDEFL									0	0		0											0	0		0								NTA			0	1	NTA	0
AT5G49940	Q93W20	NifU-like protein 2, chloroplastic (AtCNfu2) (AtCnfU-V)	plastid	chloroplast organization [GO:0009658]; iron-sulfur cluster assembly [GO:0016226]; protein maturation by iron-sulfur cluster transfer [GO:0097428]	68	R	SKVVKAVATP									0	0		0										NTA	0	1	NTA	0							NTA				0	1	NTA	0
AT5G50290	Q5XV04	Wall-associated receptor kinase galacturonan-binding protein	extracellular	0	1	-	MKILILILSF							NTA		0	1	NTA	0											0	0		0									NTA		0	1	NTA	0
AT5G50580	P0DI12	SUMO-activating enzyme subunit 1B-1 (SUMO-activating enzyme subunit 1-2) (Ubiquitin-like 1-activating enzyme E1A)	cytosol	protein modification by small protein conjugation [GO:0032446]; protein sumoylation [GO:0016925]	1	-	MDGDELTEQE									0	0		0											0	0		0								NTA			0	1	NTA	0
AT5G53480	Q9FJD4	Importin subunit beta-1 (Karyopherin subunit beta-1) (ATKPNB1)	cytosol,nucleus,plastid	protein import into nucleus [GO:0006606]	2	M	AMEVTQLLIN				100				NTA	0	1	NTA	1	100	0									0	0		0										NTA	0	1	NTA	0
AT5G54310	Q9FL69	ADP-ribosylation factor GTPase-activating protein AGD5 (ARF GAP AGD5) (Protein ARF-GAP DOMAIN 5) (AtAGD5) (Protein MODIFIED TRANSPORT TO THE VACUOLE 4) (Protein NEVERSHED) (Protein ZIGA3)	nucleus	activation of GTPase activity [GO:0090630]; clathrin-coated vesicle cargo loading [GO:0035652]; defense response to Gram-negative bacterium [GO:0050829]; floral organ abscission [GO:0010227]; leaf abscission [GO:0060866]; negative regulation of cell growth [GO:0030308]; vesicle-mediated transport involved in floral organ abscission [GO:0060858]	1	-	MNEKANVSKE						NTA		NTA	0	2	NTA	0								NTA	NTA		0	2	NTA	0								NTA			0	1	NTA	0
AT5G55160	Q9FLP6	Small ubiquitin-related modifier 2 (AtSUMO2)	nucleus	protein sumoylation [GO:0016925]	2	M	SATPEEDKKP				99.89	NTA			NTA	0	2	NTA	1	99.89	0	100				NTA		NTA		0	2	NTA	1	100	0			99.2				NTA		0	1	NTA	1	99.2	0
AT5G55710	Q9FM67	Protein TIC 20-v, chloroplastic (Translocon at the inner envelope membrane of chloroplasts 20-V) (AtTIC20-v)	plastid	protein transport [GO:0015031]	51	Q	SKGDDSVDAS		73.69		68.66		NTA		NTA	0	2	NTA	2	71.175	2.515	79.55				NTA	NTA		NTA	0	3	NTA	1	79.55	0		74.1				NTA			0	1	NTA	1	74.1	0
AT5G60200	Q84TE9	Dof zinc finger protein DOF5.3 (AtDOF5.3) (Protein PHLOEM EARLY DOF TMO6) (Protein TARGET OF MONOPTEROS 6) (Protein TARGET OF MP 6)	nucleus	regulation of transcription, DNA-templated [GO:0006355]; root development [GO:0048364]	40	P	SPATAVTRPQ									0	0		0											0	0		0									NTA		0	1	NTA	0
AT5G60980	Q9FME2	Nuclear transport factor 2 (AtNTF2)	nucleus	gene silencing by RNA [GO:0031047]; response to abscisic acid [GO:0009737]	2	M	AQQEASPSPG				99.85		NTA		NTA	0	2	NTA	1	99.85	0				99.3				NTA	0	1	NTA	1	99.3	0			99.62				NTA		0	1	NTA	1	99.62	0
AT5G61780	Q9FLT0	Ribonuclease TUDOR 2 (AtTudor2) (TUDOR-SN protein 2) (EC 3.1.-.-) (100 kDa coactivator-like protein)	nucleus	RNA catabolic process [GO:0006401]; cellular response to heat [GO:0034605]; gene silencing by RNA [GO:0031047]; gibberellin biosynthetic process [GO:0009686]; mRNA catabolic process [GO:0006402]; mRNA processing [GO:0006397]; positive regulation of gibberellin biosynthetic process [GO:0010372]; response to cadmium ion [GO:0046686]; response to salt stress [GO:0009651]; seed germination [GO:000984…	2	M	ATGAATENQW	98.76	99.61			NTA	NTA		NTA	0	3	NTA	2	99.185	0.425	98.65	99.64	99.79		NTA	NTA	NTA	NTA	0	4	NTA	3	99.36	0.505767								NTA	0	1	NTA	0
AT5G63260	Q5RJC5	Zinc finger CCCH domain-containing protein 67 (AtC3H67) (Zinc finger CCCH domain-containing protein ZFN-like 5)	nucleus	0	2	M	SKPEETSDPN								NTA	0	1	NTA	0									NTA	NTA	0	2	NTA	0							NTA				0	1	NTA	0
AT5G67385	Q66GP0	BTB/POZ domain-containing protein SR1IP1 (Protein ATSR1-INTERACTION PROTEIN 1)	cytosol,plasma membrane	defense response to bacterium [GO:0042742]; protein ubiquitination [GO:0016567]	2	M	SAKKKDLLSS			95.98				NTA		0	1	NTA	1	95.98	0									0	0		0				99.59				NTA			0	1	NTA	1	99.59	0
ATCG00280	P56778	Photosystem II CP43 reaction center protein (PSII 43 kDa protein) (Protein CP-43)	plastid	photosynthetic electron transport in photosystem II [GO:0009772]; protein-chromophore linkage [GO:0018298]	20	G	TLALAGRDQE					NTA				0	1	NTA	0											0	0		0								NTA			0	1	NTA	0
AT1G01050	Q93V56	Soluble inorganic pyrophosphatase 1 (EC 3.6.1.1) (Pyrophosphate phospho-hydrolase 1) (PPase 1)	cytosol	lipid storage [GO:0019915]; phosphate-containing compound metabolic process [GO:0006796]	2	M	SEETKDNQRL					NTA			NTA	0	2	NTA	0								NTA		NTA	0	2	NTA	0										NTA	0	1	NTA	0
AT1G01610	Q9LMM0	Glycerol-3-phosphate 2-O-acyltransferase 4 (AtGPAT4) (EC 2.3.1.198) (Glycerol-3-phosphate acyltransferase 4)	golgi	cutin biosynthetic process [GO:0010143]; phospholipid biosynthetic process [GO:0008654]	2	M	SPAKKSRSFP								Free	1	0	Free	0											0	0		0											0	0		0
AT1G01820	Q9LQ73	Peroxisomal membrane protein 11C (Peroxin-11C) (AtPEX11c)	peroxisome	peroxisome fission [GO:0016559]; peroxisome organization [GO:0007031]; regulation of peroxisome size [GO:0044375]	2	M	STLETTRAEL					NTA				0	1	NTA	0										NTA	0	1	NTA	0											0	0		0
AT1G01930	Q9LPC8	F22M8.6 protein (Zinc finger protein-like protein)	nucleus	mitochondria-associated ubiquitin-dependent protein catabolic process [GO:0072671]; nuclear protein quality control by the ubiquitin-proteasome system [GO:0071630]; ubiquitin-dependent ERAD pathway [GO:0030433]	2	M	ATTGAAATTE								NTA	0	1	NTA	0									NTA		0	1	NTA	0											0	0		0
AT1G01960	Q9LPC5	Brefeldin A-inhibited guanine nucleotide-exchange protein 3 (BIG3) (ARF guanine-nucleotide exchange factor BIG3) (Protein EMBRYO SAC DEVELOPMENT ARREST 10)	cytosol	megagametogenesis [GO:0009561]; protein transport [GO:0015031]; regulation of ARF protein signal transduction [GO:0032012]; vesicle-mediated transport [GO:0016192]	2	M	ASTEVDSRLG								NTA	0	1	NTA	0			99.51			99.99	NTA			NTA	0	2	NTA	2	99.75	0.24									0	0		0
AT1G02160	A8MQS6	Cox19 family protein (CHCH motif)	mitochondrion	0	2	M	STKGAAAAYP								NTA	0	1	NTA	0											0	0		0											0	0		0
AT1G03130	Q9SA56	Photosystem I reaction center subunit II-2, chloroplastic (Photosystem I 20 kDa subunit 2) (PSI-D2)	plastid	photosynthesis [GO:0015979]	45	A	EKTESSSAAP			1.867				Free		1	0	Free	1	1.867	0									0	0		0				2.195				Free			1	0	Free	1	2.195	0
AT1G03600	Q9LR64	Photosystem II repair protein PSB27-H1, chloroplastic (Psb27-H1) (Thylakoid lumenal protein PSB27-H1)	plastid	cellular response to light intensity [GO:0071484]; photosystem II assembly [GO:0010207]; photosystem II repair [GO:0010206]	69	A	AEDEEYIKDT			0.888	2.606			Free	Free	2	0	Free	2	1.747	0.859			1.378		Free		Free		2	0	Free	1	1.378	0	1.147		0.0949		Free		Free		2	0	Free	2	0.62095	0.52605
AT1G03630	O48741	Protochlorophyllide reductase C, chloroplastic (PCR C) (EC 1.3.1.33) (NADPH-protochlorophyllide oxidoreductase C) (POR C)	plastid	chlorophyll biosynthetic process [GO:0015995]; photosynthesis [GO:0015979]	69	Q	TVTATPPANE			55.51	46.18			Free	Free	2	0	Free	2	50.845	4.665	2.347	2.329	2.652	2.396	Free	Free	Free	Free	4	0	Free	4	2.431	0.129929	2.917	2.591	2.453		Free	Free	Free		3	0	Free	3	2.65367	0.194541
AT1G03630	O48741	Protochlorophyllide reductase C, chloroplastic (PCR C) (EC 1.3.1.33) (NADPH-protochlorophyllide oxidoreductase C) (POR C)	plastid	chlorophyll biosynthetic process [GO:0015995]; photosynthesis [GO:0015979]	72	T	ATPPANEASP						Free			1	0	Free	0											0	0		0											0	0		0
AT1G04260	P93829	PRA1 family protein D (AtPRA1.D) (CAMV MOVEMENT PROTEIN-INTERACTING PROTEIN 7) (Prenylated Rab acceptor 5)	golgi	transport of virus in multicellular host [GO:0046739]; vesicle-mediated transport [GO:0016192]	2	M	ANQVITGIKE				68.58				NTA	0	1	NTA	1	68.58	0									0	0		0											0	0		0
AT1G04300	A8MQL1	TNF receptor-associated factor homolog 1b (Protein MUTANT SNC1-ENHANCING 13)	nucleus	autophagosome organization [GO:1905037]; innate immune response [GO:0045087]	2	M	AEAVDEDSGV								NTA	0	1	NTA	0											0	0		0											0	0		0
AT1G04420	Q8VZ23	NAD(P)-linked oxidoreductase superfamily protein	plastid	0	49	A	KASTKNAMEY		6.289	9.997			Free	Free	Free	3	0	Free	2	8.143	1.854	1.578		1.84		Free	Free	Free	Free	4	0	Free	2	1.709	0.131	1.123	1.605	2.194		Free	Free	Free	Free	4	0	Free	3	1.64067	0.437961
AT1G04860	Q8W4N3	Ubiquitin carboxyl-terminal hydrolase 2 (EC 3.4.19.12) (Deubiquitinating enzyme 2) (AtUBP2) (Ubiquitin thioesterase 2) (Ubiquitin-specific-processing protease 2)	nucleus	protein deubiquitination [GO:0016579]; ubiquitin-dependent protein catabolic process [GO:0006511]	2	M	GKKAKKKARA								Free	1	0	Free	0											0	0		0											0	0		0
AT1G05430	Q8LC42	Uncharacterized protein At1g05430	mitochondrion	0	62	K	PKGLERVALA								Free	1	0	Free	0											0	0		0											0	0		0
AT1G05520	Q8H0S3	Protein transport protein SEC23	endoplasmic reticulum,golgi	COPII-coated vesicle cargo loading [GO:0090110]; intracellular protein transport [GO:0006886]	2	M	SEMASMDPEG									0	0		0							NTA				0	1	NTA	0											0	0		0
AT1G05820	Q9MA44	Signal peptide peptidase-like 5 (AtSPPL5) (EC 3.4.23.-)	extracellular	membrane protein proteolysis [GO:0033619]	1	-	MVCGEKDTSL					Free	Free			2	0	Free	0							Free			Free	2	0	Free	0								Free	Free		2	0	Free	0
AT1G05850	Q9MA41	Chitinase-like protein 1 (AtCTL1) (Protein ANION ALTERED ROOT MORPHOLOGY) (Protein ECTOPIC DEPOSITION OF LIGNIN IN PITH 1) (Protein ECTOPIC ROOT HAIR 2) (Protein POM-POM1) (Protein SENSITIVE TO HOT TEMPERATURES 2)	extracellular	cell wall macromolecule catabolic process [GO:0016998]; cellulose biosynthetic process [GO:0030244]; chitin catabolic process [GO:0006032]; ethylene-activated signaling pathway [GO:0009873]; multidimensional cell growth [GO:0009825]; regulation of salicylic acid metabolic process [GO:0010337]; response to cytokinin [GO:0009735]; response to heat [GO:0009408]; response to nitrate [GO:0010167]; res…	27	G	EDKTIKVKKV						Free	Free		2	0	Free	0								Free			1	0	Free	0											0	0		0
AT1G06430	Q8W585	ATP-dependent zinc metalloprotease FTSH 8, chloroplastic (AtFTSH8) (EC 3.4.24.-)	plastid	PSII associated light-harvesting complex II catabolic process [GO:0010304]; multicellular organism development [GO:0007275]; photoinhibition [GO:0010205]; photosystem II repair [GO:0010206]; proteolysis [GO:0006508]; thylakoid membrane organization [GO:0010027]	74	A	DEQGQGVSSS								Free	1	0	Free	0						0.2				Free	1	0	Free	1	0.2	0									0	0		0
AT1G06670	F4IDQ6	DExH-box ATP-dependent RNA helicase DExH2 (EC 3.6.4.13) (DEIH-box RNA/DNA helicase) (EC 3.6.4.12)	nucleus	DNA metabolic process [GO:0006259]	2	M	AKKKKDTKHT									0	0		0										Free	1	0	Free	0											0	0		0
AT1G06680	Q42029	Oxygen-evolving enhancer protein 2-1, chloroplastic (OEE2) (23 kDa subunit of oxygen evolving system of photosystem II) (23 kDa thylakoid membrane protein) (OEC 23 kDa subunit) (OEC23)	plastid	defense response to bacterium [GO:0042742]; photosynthesis, light reaction [GO:0019684]	41	C	KAQQSHEDDN	1.54	0.8211			Free	Free			2	0	Free	2	1.18055	0.35945	1.378				Free				1	0	Free	1	1.378	0						Free			1	0	Free	0
AT1G06680	Q42029	Oxygen-evolving enhancer protein 2-1, chloroplastic (OEE2) (23 kDa subunit of oxygen evolving system of photosystem II) (23 kDa thylakoid membrane protein) (OEC 23 kDa subunit) (OEC23)	plastid	defense response to bacterium [GO:0042742]; photosynthesis, light reaction [GO:0019684]	42	K	AQQSHEDDNS					Free				1	0	Free	0											0	0		0											0	0		0
AT1G07210	Q9LML3	F10K1.8 protein (Ribosomal protein S18)	mitochondrion	translation [GO:0006412]	29	L	ATNANEDPNQ				0.2318		Free		Free	2	0	Free	1	0.2318	0				0.08179				Free	1	0	Free	1	0.08179	0									0	0		0
AT1G07780	Q42440	N-(5'-phosphoribosyl)anthranilate isomerase 1, chloroplastic (EC 5.3.1.24)	plastid	tryptophan biosynthetic process [GO:0000162]	47	C	SVSNTENVAP						Free		Free	2	0	Free	0					6.318				Free		1	0	Free	1	6.318	0									0	0		0
AT1G07840	Q93ZQ9	AT1G07840 protein (Sas10/Utp3/C1D family)	nucleus	0	80	R	KAKGLSIDGH					NTA				0	1	NTA	0											0	0		0											0	0		0
AT1G08520	Q9SJE1	Magnesium-chelatase subunit ChlD, chloroplastic (Mg-chelatase subunit D) (EC 6.6.1.1) (Mg-protoporphyrin IX chelatase subunit ChlD) (Protein ALBINA 1) (Protein PIGMENT DEFECTIVE EMBRYO 166)	plastid	chlorophyll biosynthetic process [GO:0015995]; photosynthesis [GO:0015979]	51	A	SANATVESPN							Free	Free	2	0	Free	0											0	0		0											0	0		0
AT1G08830	P24704	Superoxide dismutase [Cu-Zn] 1 (EC 1.15.1.1) (Copper/zinc superoxide dismutase 1)	cytosol	cellular response to UV-B [GO:0071493]; cellular response to copper ion [GO:0071280]; cellular response to light intensity [GO:0071484]; cellular response to oxidative stress [GO:0034599]; cellular response to ozone [GO:0071457]; cellular response to salt stress [GO:0071472]; cellular response to sucrose stimulus [GO:0071329]; defense response to bacterium [GO:0042742]; gene silencing by miRNA [G…	2	M	AKGVAVLNSS						Free		Free	2	0	Free	0											0	0		0											0	0		0
AT1G09020	Q944A6	Sucrose nonfermenting 4-like protein (SNF4) (CBS domain-containing protein CBSCBS3) (SNF1-related protein kinase regulatory subunit betagamma) (AKIN subunit betagamma) (AKINbetagamma)	golgi	carbohydrate metabolic process [GO:0005975]; cellular response to glucose starvation [GO:0042149]; mitochondrial fission [GO:0000266]; peroxisome fission [GO:0016559]; pollen hydration [GO:0009859]; protein autophosphorylation [GO:0046777]; regulation of protein kinase activity [GO:0045859]; regulation of reactive oxygen species metabolic process [GO:2000377]	1	-	MFGSTLDSSR								NTA	0	1	NTA	0											0	0		0											0	0		0
AT1G09340	Q9SA52	Chloroplast stem-loop binding protein of 41 kDa b, chloroplastic (CSP41-b) (Heteroglycan-interacting protein 1.3) (Protein CHLOROPLAST RNA BINDING) (Protein Gb5f)	plastid	cellular response to water deprivation [GO:0042631]; chloroplast organization [GO:0009658]; circadian rhythm [GO:0007623]; defense response to bacterium [GO:0042742]; galactose catabolic process [GO:0019388]; galactose catabolic process via UDP-galactose [GO:0033499]; monosaccharide metabolic process [GO:0005996]; plastid translation [GO:0032544]; polysaccharide catabolic process [GO:0000272]; po…	51	A	SSEKKILIMG	4.151		1.404	2.419	Free	Free	Free	Free	4	0	Free	3	2.658	1.13412	1.212		1.582	4.837	Free		Free	Free	3	0	Free	3	2.54367	1.62865			1.794	0.588		Free	Free	Free	3	0	Free	2	1.191	0.603
AT1G09750	O04496	Aspartyl protease AED3 (EC 3.4.23.-) (Apoplastic EDS1-dependent protein 3)	extracellular	protein catabolic process [GO:0030163]; proteolysis [GO:0006508]; regulation of programmed cell death [GO:0043067]; systemic acquired resistance [GO:0009627]	82	L	VAGKPKPTSV								Free	1	0	Free	0											0	0		0											0	0		0
AT1G10700	Q93Z66	Ribose-phosphate pyrophosphokinase 3, chloroplastic (EC 2.7.6.1) (Phosphoribosyl pyrophosphate synthase 3)	plastid	5-phosphoribose 1-diphosphate biosynthetic process [GO:0006015]; nucleoside metabolic process [GO:0009116]; nucleotide biosynthetic process [GO:0009165]; purine nucleotide biosynthetic process [GO:0006164]	88	A	AATSESGSKS									0	0		0								Free			1	0	Free	0								Free			1	0	Free	0
AT1G11430	Q9LPZ1	Multiple organellar RNA editing factor 9, chloroplastic (RNA editing-interacting protein 9)	plastid	chloroplast RNA modification [GO:1900865]; cytidine to uridine editing [GO:0016554]; mRNA processing [GO:0006397]	60	A	ATVDSDYSSK				1.496		Free		Free	2	0	Free	1	1.496	0		2.597			Free	Free	Free		3	0	Free	1	2.597	0					Free				1	0	Free	0
AT1G11430	Q9LPZ1	Multiple organellar RNA editing factor 9, chloroplastic (RNA editing-interacting protein 9)	plastid	chloroplast RNA modification [GO:1900865]; cytidine to uridine editing [GO:0016554]; mRNA processing [GO:0006397]	59	K	AATVDSDYSS								Free	1	0	Free	0											0	0		0											0	0		0
AT1G11430	Q9LPZ1	Multiple organellar RNA editing factor 9, chloroplastic (RNA editing-interacting protein 9)	plastid	chloroplast RNA modification [GO:1900865]; cytidine to uridine editing [GO:0016554]; mRNA processing [GO:0006397]	61	A	TVDSDYSSKR								Free	1	0	Free	0											0	0		0					6.134				Free		1	0	Free	1	6.134	0
AT1G11650	Q9SAB3	Polyadenylate-binding protein RBP45B (Poly(A)-binding protein RBP45B) (RNA-binding protein 45B) (AtRBP45B)	cytosol	mRNA processing [GO:0006397]; response to cytokinin [GO:0009735]; response to ozone [GO:0010193]	1	-	MMQQPPPGGI								NTA	0	1	NTA	0											0	0		0											0	0		0
AT1G12000	Q8W4M5	Pyrophosphate--fructose 6-phosphate 1-phosphotransferase subunit beta 1 (PFP 1) (EC 2.7.1.90) (6-phosphofructokinase, pyrophosphate dependent 1) (PPi-PFK 1) (Pyrophosphate-dependent 6-phosphofructose-1-kinase 1)	golgi	fructose 6-phosphate metabolic process [GO:0006002]; photosynthesis [GO:0015979]; response to cadmium ion [GO:0046686]; response to cytokinin [GO:0009735]; response to glucose [GO:0009749]	1	-	MAPALAVTRD									0	0		0								Free			1	0	Free	0											0	0		0
AT1G12080	O65370	At1g12080 (Expressed protein) (F12F1.4 protein) (Vacuolar calcium-binding protein-like protein)	cytosol	0	2	M	ATVEVEQVTP								NTA	0	1	NTA	0											0	0		0											0	0		0
AT1G12270	Q9LNB6	Hsp70-Hsp90 organizing protein 1 (AtHop1) (Stress-induced-phosphoprotein 1) (STI1)	nucleus	chaperone-mediated protein complex assembly [GO:0051131]	2	M	AEEAKAKGNA								NTA	0	1	NTA	0											0	0		0											0	0		0
AT1G12330	Q9LNB2	Cyclin-dependent kinase-like protein (F5O11.6)	nucleus	0	1	-	MAPSSSSSPS									0	0		0											0	0		0										Free	1	0	Free	0
AT1G12900	Q9LPW0	Glyceraldehyde-3-phosphate dehydrogenase GAPA2, chloroplastic (EC 1.2.1.13) (NADP-dependent glyceraldehydephosphate dehydrogenase A subunit 2)	plastid	glucose metabolic process [GO:0006006]; reductive pentose-phosphate cycle [GO:0019253]	64	A	KIKVAINGFG	1.171	0.8901		1.197	Free	Free		Free	3	0	Free	3	1.08603	0.138952				0.5143				Free	1	0	Free	1	0.5143	0			0.9963	0.9623			Free	Free	2	0	Free	2	0.9793	0.017
AT1G12910	Q9LPV9	WD repeat-containing protein LWD1 (Protein ANTHOCYANIN 11-A) (AtAN11-A) (Protein LIGHT-REGULATED WD1) (WD repeat-containing protein AN11-A)	cytosol	anthocyanin-containing compound biosynthetic process [GO:0009718]; entrainment of circadian clock by photoperiod [GO:0043153]; photoperiodism, flowering [GO:0048573]; rhythmic process [GO:0048511]	2	M	GTSSDPIQDG						Free			1	0	Free	0											0	0		0								Free			1	0	Free	0
AT1G13270	Q9FV52	Methionine aminopeptidase 1B, chloroplastic (MAP 1B) (MetAP 1B) (EC 3.4.11.18) (Peptidase M 1B)	plastid	N-terminal protein amino acid modification [GO:0031365]; protein initiator methionine removal [GO:0070084]	62	A	KKVSGLEEAI				1.229				Free	1	0	Free	1	1.229	0		1.008				Free		Free	2	0	Free	1	1.008	0									0	0		0
AT1G13690	Q0WRA3	ATPase E1 (AtE1)	nucleus	0	2	M	AAVQQQQAMQ				99.99				NTA	0	1	NTA	1	99.99	0									0	0		0											0	0		0
AT1G13930	Q9XI93	At1g13930/F16A14.27 (F16A14.14) (F7A19.2 protein) (Oleosin-B3-like protein)	plastid	regulation of abscisic acid biosynthetic process [GO:0010115]; response to cadmium ion [GO:0046686]; response to cytokinin [GO:0009735]; response to heat [GO:0009408]; response to salt stress [GO:0009651]	42	M	ASAKVVAEAA		19.19				Free			1	0	Free	1	19.19	0									0	0		0											0	0		0
AT1G13930	Q9XI93	At1g13930/F16A14.27 (F16A14.14) (F7A19.2 protein) (Oleosin-B3-like protein)	plastid	regulation of abscisic acid biosynthetic process [GO:0010115]; response to cadmium ion [GO:0046686]; response to cytokinin [GO:0009735]; response to heat [GO:0009408]; response to salt stress [GO:0009651]	12	L	SSSTPEEPDH								Free	1	0	Free	0										Free	1	0	Free	0											0	0		0
AT1G13930	Q9XI93	At1g13930/F16A14.27 (F16A14.14) (F7A19.2 protein) (Oleosin-B3-like protein)	plastid	regulation of abscisic acid biosynthetic process [GO:0010115]; response to cadmium ion [GO:0046686]; response to cytokinin [GO:0009735]; response to heat [GO:0009408]; response to salt stress [GO:0009651]	49	A	EAAQAAARNE									0	0		0											0	0		0								Free			1	0	Free	0
AT1G14030	Q9XI84	[Fructose-bisphosphate aldolase]-lysine N-methyltransferase, chloroplastic (EC 2.1.1.259) (Aldolases N-methyltransferase) ([Ribulose-bisphosphate carboxylase]-lysine N-methyltransferase-like) (AtLSMT-L) (LSMT-like enzyme)	plastid	peptidyl-lysine monomethylation [GO:0018026]; peptidyl-lysine trimethylation [GO:0018023]	58	R	DQGVVSGKSV									0	0		0											0	0		0									Free	Free	2	0	Free	0
AT1G14270	A8MQF9	CAAX amino terminal protease family protein	plastid	0	68	K	WRSACIFNSG									0	0		0											0	0		0								Free			1	0	Free	0
AT1G14450	Q9M9R9	NADH dehydrogenase [ubiquinone] 1 beta subcomplex subunit 3-B	mitochondrion	electron transport chain [GO:0022900]; mitochondrial respiratory chain complex I assembly [GO:0032981]; photorespiration [GO:0009853]	2	M	AKPLGTTGEF								Free	1	0	Free	0											0	0		0											0	0		0
AT1G15250	Q8LFH7	60S ribosomal protein L37-1	cytosol	translation [GO:0006412]	2	M	GKGTGSFGKR							Free	Free	2	0	Free	0										Free	1	0	Free	0											0	0		0
AT1G15310	P37106	Signal recognition particle 54 kDa protein 1 (SRP54)	cytosol	SRP-dependent cotranslational protein targeting to membrane, translocation [GO:0006616]	2	M	VLAELGGRIT					Free	Free			2	0	Free	0									Free		1	0	Free	0								Free			1	0	Free	0
AT1G15820	Q9LMQ2	Chlorophyll a-b binding protein, chloroplastic	plastid	nonphotochemical quenching [GO:0010196]; photosynthesis [GO:0015979]; photosynthesis, light harvesting in photosystem I [GO:0009768]; protein-chromophore linkage [GO:0018298]; response to light stimulus [GO:0009416]	48	A	AAAAQPKKSW				12.16				Free	1	0	Free	1	12.16	0									0	0		0											0	0		0
AT1G15960	Q9S9N8	Metal transporter Nramp6 (AtNramp6)	plasma membrane	cadmium ion transmembrane transport [GO:0070574]; iron ion homeostasis [GO:0055072]	1	-	MAAETASGSN									0	0		0								NTA			0	1	NTA	0											0	0		0
AT1G16080	Q9S9M7	Nuclear protein (T24D18.18 protein)	plastid	0	45	A	AASAATAKKL	59.81		62.25		Free		NTA	NTA/Free	2	2	NTA/Free	2	61.03	1.22	1.845	2.848	2.061		Free	Free	Free	Free	4	0	Free	3	2.25133	0.431024	2.28	1.059	2.008		Free	Free	Free	Free	4	0	Free	3	1.78233	0.523389
AT1G16080	Q9S9M7	Nuclear protein (T24D18.18 protein)	plastid	0	44	M	AAASAATAKK	46.33	47.02			Free	Free			2	0	Free	2	46.675	0.345					Free	Free			2	0	Free	0			3.672				Free				1	0	Free	1	3.672	0
AT1G16210	Q8VYC9	Coiled-coil protein	nucleus	0	2	M	PKKMGLNSKA									0	0		0									Free		1	0	Free	0											0	0		0
AT1G16720	Q8W4D6	Protein HIGH CHLOROPHYLL FLUORESCENCE PHENOTYPE 173, chloroplastic	plastid	photosystem II assembly [GO:0010207]; translational initiation [GO:0006413]	48	Q	SSSSPSPSPP								Free	1	0	Free	0											0	0		0											0	0		0
AT1G16790	Q6NQG3	At1g16790 (Ribosomal protein-like protein)	plastid	0	65	R	NASSKDKLVT								Free	1	0	Free	0											0	0		0											0	0		0
AT1G17050	Q76FS5	Solanesyl diphosphate synthase 2, chloroplastic (AtSPS2) (EC 2.5.1.85) (All-trans-nonaprenyl-diphosphate synthase 2 (geranylgeranyl-diphosphate specific))	plastid	isoprenoid biosynthetic process [GO:0008299]; plastoquinone biosynthetic process [GO:0010236]	61	R	AVPAKSKENS									0	0		0									Free		1	0	Free	0								Free			1	0	Free	0
AT1G17210	Q9SHI0	F20D23.9 protein (IAP-like protein 1)	nucleus	0	1	-	MKEEDVSSQN									0	0		0										Free	1	0	Free	0											0	0		0
AT1G17880	Q9SMW7	Basic transcription factor 3 (AtBTF3) (Nascent polypeptide-associated complex subunit beta)	nucleus	response to salt stress [GO:0009651]	27	K	AVHKTNTTDD						Free		Free	2	0	Free	0			5.728e-05				Free				1	0	Free	1	5.728e-05	0									0	0		0
AT1G18070	Q8L835	At1g18070 (Putative guanine nucleotide regulatory protein) (Translation elongation factor EF1A/initiation factor IF2gamma family protein)	cytosol	cytoplasmic translational termination [GO:0002184]; translation [GO:0006412]	1	-	MDLEAEIRAL								NTA	0	1	NTA	0											0	0		0											0	0		0
AT1G18730	Q8RXS1	Photosynthetic NDH subunit of subcomplex B 4, chloroplastic (Protein PnsB4) (NDH DEPENDENT FLOW 6) (NDH-DEPENDENT CYCLIC ELECTRON FLOW 6)	plastid	photosynthetic electron transport in photosystem I [GO:0009773]	66	M	AVMVQQIEGM								Free	1	0	Free	0											0	0		0										Free	1	0	Free	0
AT1G20020	Q8W493	Ferredoxin--NADP reductase, leaf isozyme 2, chloroplastic (EC 1.18.1.2) (Leaf FNR 2) (AtLFNR2) (FNR-2)	plastid	defense response to bacterium [GO:0042742]; defense response to fungus, incompatible interaction [GO:0009817]; photosynthesis [GO:0015979]; response to cytokinin [GO:0009735]	57	A	QITTETDTPT									0	0		0			2.893	4.919	3.979		Free	Free	Free		3	0	Free	3	3.93033	0.827827		1.484				Free	Free	Free	3	0	Free	1	1.484	0
AT1G20440	P31168	Dehydrin COR47 (Cold-induced COR47 protein)	nucleus	cold acclimation [GO:0009631]; defense response to fungus [GO:0050832]; heat acclimation [GO:0010286]; response to abscisic acid [GO:0009737]; response to cold [GO:0009409]; response to osmotic stress [GO:0006970]; response to water deprivation [GO:0009414]	2	M	AEEYKNNVPE								NTA	0	1	NTA	0											0	0		0											0	0		0
AT1G20450	P42759	Dehydrin ERD10 (Low-temperature-induced protein LTI45)	cytosol,plasma membrane	cold acclimation [GO:0009631]; protein stabilization [GO:0050821]; regulation of membrane permeability [GO:0090559]; regulation of seed germination [GO:0010029]; response to abscisic acid [GO:0009737]; response to cold [GO:0009409]; response to water deprivation [GO:0009414]	2	M	AEEYKNTVPE									0	0		0									NTA		0	1	NTA	0											0	0		0
AT1G20693	O49596	High mobility group B protein 2 (High mobility group protein B 1) (AtHMGbeta1) (HMG beta 1) (Nucleosome/chromatin assembly factor group D 02) (Nucleosome/chromatin assembly factor group D 2)	nucleus	chromatin assembly or disassembly [GO:0006333]	1	-	MKGAKSKTET						Free		Free	2	0	Free	0				8.128			Free	Free		Free	3	0	Free	1	8.128	0						Free	Free		2	0	Free	0
AT1G20696	P93047	High mobility group B protein 3 (High mobility group protein B 2) (AtHMGbeta2) (HMG beta 2) (Nucleosome/chromatin assembly factor group D 03) (Nucleosome/chromatin assembly factor group D 3)	nucleus	chromatin assembly or disassembly [GO:0006333]	1	-	MKGAKSKAET						Free	Free	Free	3	0	Free	0									Free		1	0	Free	0								Free	Free		2	0	Free	0
AT1G21730	Q8W5R6	Kinesin-like protein KIN-7C, mitochondrial (Mitochondria-targeted kinesin-related protein 1)	cytosol	microtubule-based movement [GO:0007018]	75	E	NITVTIRFRP									0	0		0									NTA		0	1	NTA	0											0	0		0
AT1G22450	Q9S7L9	Cytochrome c oxidase subunit 6b-1 (AtCOX6b-1)	mitochondrion	response to salt stress [GO:0009651]	2	M	ADAVNAQTPS				99.99				NTA	0	1	NTA	1	99.99	0									0	0		0											0	0		0
AT1G22710	Q39231	Sucrose transport protein SUC2 (Sucrose permease 2) (Sucrose transporter 1) (Sucrose-proton symporter 2)	plasma membrane	sucrose metabolic process [GO:0005985]	2	M	VSHPMEKAAN							Free	Free	2	0	Free	0											0	0		0									Free		1	0	Free	0
AT1G22840	O23138	Cytochrome c-1 (Cytochrome c At1g22840)	mitochondrion	gibberellic acid homeostasis [GO:0010336]; mitochondrial electron transport, cytochrome c to oxygen [GO:0006123]; mitochondrial electron transport, ubiquinol to cytochrome c [GO:0006122]	2	M	ASFDEAPPGN								NTA	0	1	NTA	0											0	0		0											0	0		0
AT1G23190	O49299	Probable phosphoglucomutase, cytoplasmic 1 (PGM 1) (EC 5.4.2.2) (Glucose phosphomutase 1)	cytosol	carbohydrate metabolic process [GO:0005975]; galactose catabolic process [GO:0019388]; glucose metabolic process [GO:0006006]; glycogen biosynthetic process [GO:0005978]; response to cadmium ion [GO:0046686]	2	M	VFKVSTVSTS		1.778	1.487			Free	Free		2	0	Free	2	1.6325	0.1455		0.9349	1.156			Free	Free		2	0	Free	2	1.04545	0.11055		1.815				Free			1	0	Free	1	1.815	0
AT1G23290	Q9LR33	60S ribosomal protein L27a-2	cytosol	flower development [GO:0009908]; inflorescence development [GO:0010229]; post-embryonic development [GO:0009791]; translation [GO:0006412]	2	M	ATALKKNRKK	0.3548	0.8273			Free	Free	Free		3	0	Free	2	0.59105	0.23625									0	0		0											0	0		0
AT1G24360	P33207	3-oxoacyl-[acyl-carrier-protein] reductase, chloroplastic (EC 1.1.1.100) (3-ketoacyl-acyl carrier protein reductase)	plastid	fatty acid elongation [GO:0030497]; oxidation-reduction process [GO:0055114]	60	Q	ATATEQSPGE	6.579				Free	Free	Free		3	0	Free	1	6.579	0		2.24	0.8092	2.979	Free	Free	Free	Free	4	0	Free	3	2.0094	0.9007		0.9152	0.5345		Free	Free	Free		3	0	Free	2	0.72485	0.19035
AT1G24360	P33207	3-oxoacyl-[acyl-carrier-protein] reductase, chloroplastic (EC 1.1.1.100) (3-ketoacyl-acyl carrier protein reductase)	plastid	fatty acid elongation [GO:0030497]; oxidation-reduction process [GO:0055114]	58	K	AQATATEQSP						Free			1	0	Free	0								Free			1	0	Free	0											0	0		0
AT1G24510	O04450	T-complex protein 1 subunit epsilon (TCP-1-epsilon) (CCT-epsilon) (Chaperonin CCT5)	cytosol	protein folding [GO:0006457]	2	M	ALAFDEFGRP				99.83				NTA	0	1	NTA	1	99.83	0									0	0		0											0	0		0
AT1G25490	Q38845	Serine/threonine-protein phosphatase 2A 65 kDa regulatory subunit A alpha isoform (AtA alpha) (PP2A, subunit A, alpha isoform) (PR-65 A) (Protein ROOTS CURL IN NAPHTHYLPHTHALAMIC ACID 1) (Protein enhancer of ethylene-response 1)	plasma membrane	abscisic acid-activated signaling pathway [GO:0009738]; auxin polar transport [GO:0009926]; auxin-activated signaling pathway [GO:0009734]; defense response [GO:0006952]; ethylene-activated signaling pathway [GO:0009873]; positive regulation of abscisic acid-activated signaling pathway [GO:0009789]; protein dephosphorylation [GO:0006470]; regulation of protein dephosphorylation [GO:0035304]; regu…	2	M	AMVDEPLYPI									0	0		0									NTA		0	1	NTA	0											0	0		0
AT1G26630	Q93VP3	Eukaryotic translation initiation factor 5A-2 (AtELF5A-2) (eIF-5A-2) (Protein FUMONISIN B1-RESISTANT 12)	cytosol	defense response to bacterium [GO:0042742]; host programmed cell death induced by symbiont [GO:0034050]; positive regulation of translational elongation [GO:0045901]; positive regulation of translational termination [GO:0045905]; programmed cell death [GO:0012501]; response to bacterium [GO:0009617]; response to cadmium ion [GO:0046686]; response to wounding [GO:0009611]; translational frameshift…	2	M	SDDEHHFEAS							NTA		0	1	NTA	0											0	0		0											0	0		0
AT1G26850	B9DFI7	Probable methyltransferase PMT2 (EC 2.1.1.-)	golgi	0	2	M	ALKSSSADGK								Free	1	0	Free	0											0	0		0											0	0		0
AT1G27450	P31166	Adenine phosphoribosyltransferase 1, chloroplastic (APRT 1) (AtAPT1) (EC 2.4.2.7)	cytosol	AMP salvage [GO:0044209]; adenine salvage [GO:0006168]; cytokinin metabolic process [GO:0009690]; purine ribonucleoside salvage [GO:0006166]	62	M	ATEDVQDPRI				99.94				NTA	0	1	NTA	1	99.94	0									0	0		0											0	0		0
AT1G27595	Q0WQK1	Uncharacterized protein At1g27595	nucleus	cellular response to glucose stimulus [GO:0071333]	2	M	AAPAAATARA					NTA				0	1	NTA	0											0	0		0											0	0		0
AT1G27650	Q9S709	Splicing factor U2af small subunit A (U2 auxiliary factor 35 kDa subunit A) (U2 small nuclear ribonucleoprotein auxiliary factor small subunit A) (U2 snRNP auxiliary factor small subunit A) (Zinc finger CCCH domain-containing protein 8) (AtC3H8)	nucleus	mRNA splicing, via spliceosome [GO:0000398]; photoperiodism, flowering [GO:0048573]	2	M	AEHLASIFGT						NTA			0	1	NTA	0								NTA			0	1	NTA	0											0	0		0
AT1G28020	Q9C7F1	Putative pentatricopeptide repeat-containing protein At1g28020	cytosol	0	2	M	VSSFPFVYQN								Free	1	0	Free	0											0	0		0											0	0		0
AT1G29530	Q6NL08	At1g29530	nucleus	0	2	M	PSGAKKRKAL								Free	1	0	Free	0											0	0		0											0	0		0
AT1G29850	F4I354	Double-stranded DNA-binding family protein	nucleus	0	2	M	ADPELEAIRQ								NTA	0	1	NTA	0											0	0		0											0	0		0
AT1G29880	O23627	Glycine--tRNA ligase, mitochondrial 1 (EC 6.1.1.14) (Diadenosine tetraphosphate synthetase) (Ap4A synthetase) (EC 2.7.7.-) (Glycyl-tRNA synthetase 1) (GlyRS-1)	cytosol	diadenosine tetraphosphate biosynthetic process [GO:0015966]; glycyl-tRNA aminoacylation [GO:0006426]; mitochondrial glycyl-tRNA aminoacylation [GO:0070150]; response to cadmium ion [GO:0046686]	40	P	MDATEQSLRQ								NTA	0	1	NTA	0											0	0		0											0	0		0
AT1G29910	Q8VZ87	Chlorophyll a-b binding protein 3, chloroplastic (Chlorophyll a-b protein 180) (CAB-180) (LHCII type I CAB-3)	plastid	photosynthesis, light harvesting in photosystem I [GO:0009768]; protein-chromophore linkage [GO:0018298]; response to light stimulus [GO:0009416]	40	V	AKPKGPSGSP	1.435			0.9713	Free			Free	2	0	Free	2	1.20315	0.23185						Free			1	0	Free	0											0	0		0
AT1G29910	Q8VZ87	Chlorophyll a-b binding protein 3, chloroplastic (Chlorophyll a-b protein 180) (CAB-180) (LHCII type I CAB-3)	plastid	photosynthesis, light harvesting in photosystem I [GO:0009768]; protein-chromophore linkage [GO:0018298]; response to light stimulus [GO:0009416]	36	M	RKTVAKPKGP					NTA				0	1	NTA	0										Free	1	0	Free	0											0	0		0
AT1G29910	Q8VZ87	Chlorophyll a-b binding protein 3, chloroplastic (Chlorophyll a-b protein 180) (CAB-180) (LHCII type I CAB-3)	plastid	photosynthesis, light harvesting in photosystem I [GO:0009768]; protein-chromophore linkage [GO:0018298]; response to light stimulus [GO:0009416]	38	K	TVAKPKGPSG							Free		1	0	Free	0							Free	Free			2	0	Free	0											0	0		0
AT1G29910	Q8VZ87	Chlorophyll a-b binding protein 3, chloroplastic (Chlorophyll a-b protein 180) (CAB-180) (LHCII type I CAB-3)	plastid	photosynthesis, light harvesting in photosystem I [GO:0009768]; protein-chromophore linkage [GO:0018298]; response to light stimulus [GO:0009416]	39	T	VAKPKGPSGS									0	0		0									Free		1	0	Free	0											0	0		0
AT1G29930	P04778	Chlorophyll a-b binding protein 1, chloroplastic (Chlorophyll a-b protein 140) (CAB-140) (LHCII type I CAB-1)	plastid	photosynthesis, light harvesting in photosystem I [GO:0009768]; protein-chromophore linkage [GO:0018298]; response to light stimulus [GO:0009416]	14	F	AGKAVKLSPA					Free				1	0	Free	0								Free			1	0	Free	0							Free	Free			2	0	Free	0
AT1G31120	Q9SA05	Potassium transporter 10 (AtPOT10)	vacuole	potassium ion transport [GO:0006813]	86	R	GIKDPEDIIG								NTA	0	1	NTA	0											0	0		0											0	0		0
AT1G31180	Q9SA14	3-isopropylmalate dehydrogenase 3, chloroplastic (3-IPM-DH 3) (AtIMDH2) (AtIMDH3) (IMDH 3) (EC 1.1.1.85) (Beta-IPM dehydrogenase 3) (Isopropylmalate dehydrogenase 3) (AtIMD3)	plastid	leucine biosynthetic process [GO:0009098]; response to salt stress [GO:0009651]	35	C	AAASPVKKRY								Free	1	0	Free	0											0	0		0											0	0		0
AT1G31190	Q94F00	Phosphatase IMPL1, chloroplastic (EC 3.1.3.25) (Protein MYO-INOSITOL MONOPHOSPHATASE-LIKE 1)	plastid	inositol biosynthetic process [GO:0006021]; inositol phosphate dephosphorylation [GO:0046855]; phosphatidylinositol phosphorylation [GO:0046854]; signal transduction [GO:0007165]	61	A	VLSEVSDQTR								Free	1	0	Free	0											0	0		0											0	0		0
AT1G31330	Q9SHE8	Photosystem I reaction center subunit III, chloroplastic (Light-harvesting complex I 17 kDa protein) (PSI-F)	plastid	photosynthesis [GO:0015979]	68	A	DISGLTPCKD									0	0		0											0	0		0									Free		1	0	Free	0
AT1G32210	Q39080	Dolichyl-diphosphooligosaccharide--protein glycosyltransferase subunit DAD1 (Oligosaccharyl transferase subunit DAD1) (Defender against cell death 1) (AtDAD1) (DAD-1)	endoplasmic reticulum	protein N-linked glycosylation [GO:0006487]	2	M	VKSTSKDAQD					Free				1	0	Free	0								Free		Free	2	0	Free	0							Free				1	0	Free	0
AT1G33170	Q9C884	Probable methyltransferase PMT18 (EC 2.1.1.-)	golgi	0	2	M	AKENSSHSLA					Free			Free	2	0	Free	0										Free	1	0	Free	0											0	0		0
AT1G33810	Q8L9M8	Zinc finger/BTB domain protein	plastid	0	2	M	AKKKELLSKA				56.58				Free	1	0	Free	1	56.58	0									0	0		0											0	0		0
AT1G34000	Q9FEC1	Light-harvesting complex-like protein OHP2, chloroplastic (One-helix protein 2) (Protein LIGHT-HARVESTING LIKE 6)	plastid	photosystem II assembly [GO:0010207]; response to light intensity [GO:0009642]	44	C	SQTEGPLRRP					NTA				0	1	NTA	0											0	0		0											0	0		0
AT1G35680	P51412	50S ribosomal protein L21, chloroplastic (CL21)	plastid	chloroplast organization [GO:0009658]; embryo development ending in seed dormancy [GO:0009793]; response to cold [GO:0009409]; thylakoid membrane organization [GO:0010027]; translation [GO:0006412]	66	F	AESVVEAEPE									0	0		0									Free		1	0	Free	0											0	0		0
AT1G42550	Q9C8E6	Protein PLASTID MOVEMENT IMPAIRED 1	cytosol	abscisic acid homeostasis [GO:1902265]; abscisic acid-activated signaling pathway [GO:0009738]; actin filament-based movement [GO:0030048]; chloroplast avoidance movement [GO:0009903]; chloroplast relocation [GO:0009902]; nuclear migration along microfilament [GO:0031022]; regulation of abscisic acid-activated signaling pathway [GO:0009787]; regulation of seed germination [GO:0010029]; response t…	2	M	AGEYSGSRSS									0	0		0							NTA				0	1	NTA	0											0	0		0
AT1G45474	Q9C639	Photosystem I chlorophyll a/b-binding protein 5, chloroplastic (Lhca5) (LHCI type III LHCA5)	plastid	photosynthesis, light harvesting in photosystem I [GO:0009768]; protein-chromophore linkage [GO:0018298]; response to cold [GO:0009409]; response to high light intensity [GO:0009644]; response to light stimulus [GO:0009416]; response to low light intensity stimulus [GO:0009645]	33	K	AAGGGINPTV								NTA	0	1	NTA	0											0	0		0											0	0		0
AT1G47750	Q9FZF1	Peroxisomal membrane protein 11A (Peroxin-11A) (AtPEX11a)	peroxisome	peroxisome fission [GO:0016559]; peroxisome organization [GO:0007031]; regulation of peroxisome size [GO:0044375]	2	M	ATKAPEKITK								NTA	0	1	NTA	0											0	0		0											0	0		0
AT1G47870	Q9FV70	Transcription factor E2FC (E2F transcription factor-2) (AtE2F2)	nucleus	DNA endoreduplication [GO:0042023]; cell division [GO:0051301]; cell morphogenesis [GO:0000902]; glucosinolate metabolic process [GO:0019760]; negative regulation of cell division [GO:0051782]; negative regulation of transcription by RNA polymerase II [GO:0000122]; positive regulation of programmed cell death [GO:0043068]; positive regulation of transcription by RNA polymerase II [GO:0045944]; re…	47	R	PFSVSQSLPN								NTA	0	1	NTA	0											0	0		0											0	0		0
AT1G48350	Q9SX68	50S ribosomal protein L18, chloroplastic (CL18)	plastid	translation [GO:0006412]	49	A	KTKTSSEDRI	0.6564	0.6468		0.146	Free	Free		Free	3	0	Free	3	0.483067	0.238374		0.7375		0.4046	Free	Free		Free	3	0	Free	2	0.57105	0.16645			0.7466	0.6195	Free	Free	Free	Free	4	0	Free	2	0.68305	0.06355
AT1G48860	F4I035	RNA 3'-terminal phosphate cyclase/enolpyruvate transferase, alpha/beta	plastid	aromatic amino acid family biosynthetic process [GO:0009073]; chorismate biosynthetic process [GO:0009423]	72	A	SVSTAEKASE	14.23				Free	Free	Free	Free	4	0	Free	1	14.23	0						Free		Free	2	0	Free	0											0	0		0
AT1G49240	Q96293	Actin-8	cytosol	response to salt stress [GO:0009651]; root hair cell tip growth [GO:0048768]	50	M	NQKDAYVGDE						Free			1	0	Free	0											0	0		0								Free			1	0	Free	0
AT1G49380	Q9XIA4	Cytochrome c biogenesis protein CCS1, chloroplastic (C-type cytochrome synthesis protein 1)	plastid	cytochrome complex assembly [GO:0017004]	38	C	KLQKPQDGNQ								Free	1	0	Free	0											0	0		0											0	0		0
AT1G49670	F4I3C3	ARP protein (REF)	peroxisome	0	1	-	MEIKPGLSAL									0	0		0									Free		1	0	Free	0											0	0		0
AT1G50110	Q9LPM9	Branched-chain-amino-acid aminotransferase 6 (Atbcat-6) (EC 2.6.1.42)	cytosol	L-methionine salvage [GO:0071267]; glucosinolate biosynthetic process from homomethionine [GO:0033506]; isoleucine biosynthetic process [GO:0009097]; leucine biosynthetic process [GO:0009098]; valine biosynthetic process [GO:0009099]	56	Y	GDISISPCSP								Free	1	0	Free	0											0	0		0											0	0		0
AT1G50140	F4I4Y5	p-loop containing nucleoside triphosphate hydrolases superfamily protein	mitochondrion	0	75	F	SSEGDGNNAS									0	0		0						0.6664				Free	1	0	Free	1	0.6664	0									0	0		0
AT1G50200	P36428	Alanine--tRNA ligase (EC 6.1.1.7) (Alanyl-tRNA synthetase) (AlaRS)	mitochondrion	alanyl-tRNA aminoacylation [GO:0006419]; mitochondrial alanyl-tRNA aminoacylation [GO:0070143]; response to cadmium ion [GO:0046686]; tRNA modification [GO:0006400]	50	M	PGSEPSETQW									0	0		0								Free			1	0	Free	0									Free		1	0	Free	0
AT1G50830	Q9C6J6	Aminotransferase-like, plant mobile domain family protein	cytosol	0	1	-	MENASSSSSL						NTA			0	1	NTA	0											0	0		0											0	0		0
AT1G51510	F4I9J7	RNA-binding protein Y14 (AtY14) (RNA-binding protein 8A)	cytosol,nucleus	RNA splicing [GO:0008380]; mRNA processing [GO:0006397]; mRNA transport [GO:0051028]; nuclear-transcribed mRNA catabolic process, nonsense-mediated decay [GO:0000184]; positive regulation of gene expression [GO:0010628]; regulation of alternative mRNA splicing, via spliceosome [GO:0000381]; regulation of translation [GO:0006417]	42	K	SAIAGANGES						Free			1	0	Free	0											0	0		0											0	0		0
AT1G52300	Q43292	60S ribosomal protein L37-2	cytosol	translation [GO:0006412]	2	M	TKGTGSFGKR								Free	1	0	Free	0									Free		1	0	Free	0											0	0		0
AT1G52510	F4ICZ4	Alpha/beta-Hydrolases superfamily protein	plastid	0	40	N	ATSENGNSGG								Free	1	0	Free	0											0	0		0											0	0		0
AT1G52510	F4ICZ4	Alpha/beta-Hydrolases superfamily protein	plastid	0	41	A	TSENGNSGGS									0	0		0						4.489	Free			Free	2	0	Free	1	4.489	0									0	0		0
AT1G53240	Q9ZP06	Malate dehydrogenase 1, mitochondrial (EC 1.1.1.37) (Mitochondrial MDH1) (mMDH1) (Mitochondrial NAD-dependent malate dehydrogenase 1) (mNAD-MDH 1) (mtNAD-MDH1)	mitochondrion	carbohydrate metabolic process [GO:0005975]; defense response to bacterium [GO:0042742]; malate metabolic process [GO:0006108]; response to cadmium ion [GO:0046686]; response to cold [GO:0009409]; response to salt stress [GO:0009651]; tricarboxylic acid cycle [GO:0006099]	23	F	SSGSVPERKV									0	0		0							Free				1	0	Free	0											0	0		0
AT1G53520	Q9C8L2	Fatty-acid-binding protein 3, chloroplastic (AtFAP3) (Chalcone-flavanone isomerase family protein 3)	plastid	fatty acid metabolic process [GO:0006631]	73	S	AASSVGNAED							NTA		0	1	NTA	0											0	0		0											0	0		0
AT1G53560	Q9LPH1	At1g53560 (Ribosomal protein L18ae family) (T3F20.13 protein)	plasma membrane	0	2	M	GKEKDKNRGA								Free	1	0	Free	0										Free	1	0	Free	0							Free				1	0	Free	0
AT1G53850	O81149	Proteasome subunit alpha type-5-A (EC 3.4.25.1) (20S proteasome alpha subunit E-1)	cytosol,nucleus	proteasomal protein catabolic process [GO:0010498]; proteasomal ubiquitin-independent protein catabolic process [GO:0010499]; proteasome-mediated ubiquitin-dependent protein catabolic process [GO:0043161]; response to cadmium ion [GO:0046686]	79	M	SGLIADARTL								NTA	0	1	NTA	0											0	0		0											0	0		0
AT1G54270	P41377	Eukaryotic initiation factor 4A-2 (eIF-4A-2) (EC 3.6.4.13) (ATP-dependent RNA helicase eIF4A-2) (DEAD-box ATP-dependent RNA helicase 19)	cytosol	cytoplasmic translational initiation [GO:0002183]; response to cadmium ion [GO:0046686]	2	M	AGSAPEGTQF				98.33				NTA	0	1	NTA	1	98.33	0					NTA			NTA	0	2	NTA	0											0	0		0
AT1G54320	Q9SLK2	ALA-interacting subunit 3 (AtALIS3)	plasma membrane	phospholipid translocation [GO:0045332]	2	M	SSNTASSSAG		98.31		99.95		NTA		NTA	0	2	NTA	2	99.13	0.82	99.98			99.26	NTA			NTA	0	2	NTA	2	99.62	0.36									0	0		0
AT1G54690	Q9S9K7	Probable histone H2AXb (HTA3)	nucleus	chromatin organization [GO:0006325]	2	M	SSGAGSGTTK									0	0		0										NTA	0	1	NTA	0											0	0		0
AT1G54780	Q9ZVL6	UPF0603 protein At1g54780, chloroplastic (Thylakoid lumen 18.3 kDa protein)	plastid	photosystem II repair [GO:0010206]	85	A	SEFNILNDGP		0.7231	1.168		Free	Free	Free	Free	4	0	Free	2	0.94555	0.22245			0.329				Free	Free	2	0	Free	1	0.329	0		0.5736	0.7525			Free	Free	Free	3	0	Free	2	0.66305	0.08945
AT1G55450	F4I0B5	S-adenosyl-L-methionine-dependent methyltransferases superfamily protein	golgi	0	2	M	AALSDKLADA		99	99.85		NTA	NTA	NTA	NTA	0	4	NTA	2	99.425	0.425					NTA		NTA	NTA	0	3	NTA	0											0	0		0
AT1G55480	Q94BS2	Protein MET1, chloroplastic (PDZ domain, K-box domain, and TPR region containing protein)	plastid	photosynthesis [GO:0015979]; photosystem II assembly [GO:0010207]; photosystem II repair [GO:0010206]; response to high light intensity [GO:0009644]; response to light stimulus [GO:0009416]; response to wounding [GO:0009611]	65	K	ASETESSAKA								Free	1	0	Free	0											0	0		0											0	0		0
AT1G55490	P21240	Chaperonin 60 subunit beta 1, chloroplastic (CPN-60 beta 1) (60 kDa chaperonin subunit beta 1) (RuBisCO large subunit-binding protein subunit beta, chloroplastic)	plastid	'de novo' protein folding [GO:0006458]; cell death [GO:0008219]; chaperone cofactor-dependent protein refolding [GO:0051085]; mitochondrion organization [GO:0007005]; protein refolding [GO:0042026]; response to cold [GO:0009409]; systemic acquired resistance [GO:0009627]	73	Q	AGVNKLADLV	0.2525	1.15		0.5715	Free	Free	Free	Free	4	0	Free	3	0.658	0.371473	0.02369			2.901	Free		Free	Free	3	0	Free	2	1.46235	1.43865	1.783	1.237	0.6815		Free	Free	Free	Free	4	0	Free	3	1.23383	0.449691
AT1G55490	P21240	Chaperonin 60 subunit beta 1, chloroplastic (CPN-60 beta 1) (60 kDa chaperonin subunit beta 1) (RuBisCO large subunit-binding protein subunit beta, chloroplastic)	plastid	'de novo' protein folding [GO:0006458]; cell death [GO:0008219]; chaperone cofactor-dependent protein refolding [GO:0051085]; mitochondrion organization [GO:0007005]; protein refolding [GO:0042026]; response to cold [GO:0009409]; systemic acquired resistance [GO:0009627]	55	C	AAKELHFNKD	0.6756	0.04662	0.04618	1.371	Free	Free	Free	Free	4	0	Free	4	0.53485	0.546837	0.7684	0.1644	0.8694	0.1986	Free	Free	Free	Free	4	0	Free	4	0.5002	0.320922	0.4689	0.06288	1.343	0.438	Free	Free	Free	Free	4	0	Free	4	0.578195	0.469595
AT1G55490	P21240	Chaperonin 60 subunit beta 1, chloroplastic (CPN-60 beta 1) (60 kDa chaperonin subunit beta 1) (RuBisCO large subunit-binding protein subunit beta, chloroplastic)	plastid	'de novo' protein folding [GO:0006458]; cell death [GO:0008219]; chaperone cofactor-dependent protein refolding [GO:0051085]; mitochondrion organization [GO:0007005]; protein refolding [GO:0042026]; response to cold [GO:0009409]; systemic acquired resistance [GO:0009627]	56	A	AKELHFNKDG					Free	Free	Free		3	0	Free	0								Free	Free	Free	3	0	Free	0								Free	Free		2	0	Free	0
AT1G55805	Q682I1	Protein BOLA1, chloroplastic	plastid	0	37	F	NSESKSTGTG									0	0		0							Free				1	0	Free	0											0	0		0
AT1G56070	Q9ASR1	Elongation factor 2 (EF-2) (Protein LOW EXPRESSION OF OSMOTICALLY RESPONSIVE GENES 1)	cytosol	cold acclimation [GO:0009631]; response to cold [GO:0009409]; response to cytokinin [GO:0009735]; translational elongation [GO:0006414]	2	M	VKFTADELRR	0.4391	0.5014	0.4271	0.08357	Free	Free	Free	Free	4	0	Free	4	0.362792	0.163658			0.5271				Free		1	0	Free	1	0.5271	0	0.5205	0.07308			Free	Free	Free		3	0	Free	2	0.29679	0.22371
AT1G56190	P50318	Phosphoglycerate kinase 2, chloroplastic (EC 2.7.2.3)	plastid	gluconeogenesis [GO:0006094]; glycolytic process [GO:0006096]; positive regulation of oxidative phosphorylation [GO:1903862]; reductive pentose-phosphate cycle [GO:0019253]; regulation of defense response to virus by host [GO:0050691]; response to cadmium ion [GO:0046686]	2	M	AKKSVGDLNS								Free	1	0	Free	0											0	0		0											0	0		0
AT1G56190	P50318	Phosphoglycerate kinase 2, chloroplastic (EC 2.7.2.3)	plastid	gluconeogenesis [GO:0006094]; glycolytic process [GO:0006096]; positive regulation of oxidative phosphorylation [GO:1903862]; reductive pentose-phosphate cycle [GO:0019253]; regulation of defense response to virus by host [GO:0050691]; response to cadmium ion [GO:0046686]	75	M	AKKSVGDLNS									0	0		0									Free		1	0	Free	0											0	0		0
AT1G56340	O04151	Calreticulin-1	endoplasmic reticulum	endoplasmic reticulum unfolded protein response [GO:0030968]; protein folding [GO:0006457]; response to cadmium ion [GO:0046686]; response to endoplasmic reticulum stress [GO:0034976]; response to oxidative stress [GO:0006979]; response to salt stress [GO:0009651]	23	A	EVIFEEKFED								Free	1	0	Free	0											0	0		0											0	0		0
AT1G56410	Q9C7X7	Heat shock 70 kDa protein 18 (Heat shock protein 70-18) (AtHsp70-18) (Heat-shock protein 70T-1)	plastid	cellular response to heat [GO:0034605]; cellular response to unfolded protein [GO:0034620]; chaperone cofactor-dependent protein refolding [GO:0051085]; protein refolding [GO:0042026]; response to cadmium ion [GO:0046686]; response to heat [GO:0009408]; response to unfolded protein [GO:0006986]	2	M	AGKGEGPAIG				99.47				NTA	0	1	NTA	1	99.47	0									0	0		0											0	0		0
AT1G56580	Q9FXB0	At1g56580/F25P12_18 (F25P12.97 protein)	cytosol	trichome morphogenesis [GO:0010090]	2	M	GLVTDEVRAR	2.393				Free		Free	Free	3	0	Free	1	2.393	0	2.422				Free			Free	2	0	Free	1	2.422	0	0.05803				Free			Free	2	0	Free	1	0.05803	0
AT1G58270	Q9SLV3	At1g58270/F19C14_8 (F19C14.11 protein) (TRAF-like family protein) (ZW9 protein)	extracellular	0	83	S	QAVTTDTRTR					Free			Free	2	0	Free	0						0.06524				Free	1	0	Free	1	0.06524	0								Free	1	0	Free	0
AT1G58290	P42804	Glutamyl-tRNA reductase 1, chloroplastic (GluTR) (EC 1.2.1.70)	plastid	chlorophyll biosynthetic process [GO:0015995]; heme biosynthetic process [GO:0006783]; protoporphyrinogen IX biosynthetic process [GO:0006782]	62	C	ELSASSDSAS					Free	Free			2	0	Free	0					1.69			Free	Free		2	0	Free	1	1.69	0			3.579				Free		1	0	Free	1	3.579	0
AT1G58390	Q8W474	Probable disease resistance protein At1g58390	cytosol	defense response [GO:0006952]	1	-	MAGELVSFGI						Free			1	0	Free	0										Free	1	0	Free	0											0	0		0
AT1G61010	Q9C952	Cleavage and polyadenylation specificity factor subunit 3-I (EC 3.1.27.-) (Cleavage and polyadenylation specificity factor 73 kDa subunit I) (AtCPSF73-I) (CPSF 73 kDa subunit I)	cytosol	mRNA 3'-end processing by stem-loop binding and cleavage [GO:0006398]; mRNA polyadenylation [GO:0006378]; snRNA processing [GO:0016180]	2	M	ASSSTSLKRR								NTA	0	1	NTA	0											0	0		0											0	0		0
AT1G61790	Q9SYB5	Probable dolichyl-diphosphooligosaccharide--protein glycosyltransferase subunit 3B	endoplasmic reticulum	pollen tube reception [GO:0010483]; protein N-linked glycosylation [GO:0006487]; protein N-linked glycosylation via asparagine [GO:0018279]	25	S	FSDSDSDSDL									0	0		0											0	0		0								Free			1	0	Free	0
AT1G62020	Q94A40	Coatomer subunit alpha-1 (Alpha-coat protein 1) (Alpha-COP 1)	cytosol	endoplasmic reticulum to Golgi vesicle-mediated transport [GO:0006888]; intra-Golgi vesicle-mediated transport [GO:0006891]; intracellular protein transport [GO:0006886]; retrograde vesicle-mediated transport, Golgi to endoplasmic reticulum [GO:0006890]	1	-	MLTKFETKSN					Free			Free	2	0	Free	0				7.026				Free		Free	2	0	Free	1	7.026	0									0	0		0
AT1G62480	Q9SXE9	At1g62480/T3P18_4 (T3P18.4) (Vacuolar calcium-binding protein-like protein)	cytosol	response to cadmium ion [GO:0046686]; response to salt stress [GO:0009651]	2	M	ATIEVEQVTP				99.99				NTA	0	1	NTA	1	99.99	0									0	0		0											0	0		0
AT1G62740	Q5XEP2	Hsp70-Hsp90 organizing protein 2 (AtHop2)	nucleus	chaperone-mediated protein complex assembly [GO:0051131]; response to cadmium ion [GO:0046686]	2	M	ADEAKAKGNA								NTA	0	1	NTA	0											0	0		0											0	0		0
AT1G62750	Q9SI75	Elongation factor G, chloroplastic (cEF-G) (Elongation factor EF-G/SCO1) (Protein SNOWY COTYLEDON 1, chloroplastic) (AtSCO1)	plastid	chloroplast organization [GO:0009658]; post-embryonic development [GO:0009791]; ribosome disassembly [GO:0032790]; seed germination [GO:0009845]	82	A	AAEAEAKRAV	0.63			1.175	Free	Free		Free	3	0	Free	2	0.9025	0.2725		1.197		1.132	Free	Free		Free	3	0	Free	2	1.1645	0.0325	0.177	1.14	1.193	0.2146	Free	Free	Free	Free	4	0	Free	4	0.68115	0.485893
AT1G62750	Q9SI75	Elongation factor G, chloroplastic (cEF-G) (Elongation factor EF-G/SCO1) (Protein SNOWY COTYLEDON 1, chloroplastic) (AtSCO1)	plastid	chloroplast organization [GO:0009658]; post-embryonic development [GO:0009791]; ribosome disassembly [GO:0032790]; seed germination [GO:0009845]	81	F	AAAEAEAKRA									0	0		0								Free			1	0	Free	0											0	0		0
AT1G63810	Q0WVM5	Nucleolar protein	cytosol	rRNA processing [GO:0006364]; tRNA export from nucleus [GO:0006409]	1	-	MEADTKTDSR								NTA	0	1	NTA	0											0	0		0											0	0		0
AT1G63940	P92947	Monodehydroascorbate reductase, chloroplastic/mitochondrial (EC 1.6.5.4) (Monodehydroascorbate reductase 5, mitochondrial) (AtMDAR5) (Monodehydroascorbate reductase 6, chloroplastic) (AtMDAR6)	plastid	response to cadmium ion [GO:0046686]; response to cold [GO:0009409]	48	A	SFANENREFV									0	0		0											0	0		0								Free		Free	2	0	Free	0
AT1G64190	Q9SH69	6-phosphogluconate dehydrogenase, decarboxylating 1, chloroplastic (EC 1.1.1.44)	plastid	D-gluconate catabolic process [GO:0046177]; pentose-phosphate shunt, oxidative branch [GO:0009051]; response to salt stress [GO:0009651]	1	-	MESAALSRIG									0	0		0								NTA			0	1	NTA	0											0	0		0
AT1G64680	Q9SGU7	At1g64680 (Beta-carotene isomerase D27) (F1N19.25)	plastid	0	22	C	GIAEPSGEPA			0.1351		Free		Free		2	0	Free	1	0.1351	0					Free	Free	Free		3	0	Free	0							Free				1	0	Free	0
AT1G64770	Q94AQ8	Photosynthetic NDH subunit of subcomplex B 2, chloroplastic (Protein PnsB2) (NAD(P)H DEHYDROGENASE SUBUNIT 45) (NDH-DEPENDENT CYCLIC ELECTRON FLOW 2)	plastid	carbohydrate metabolic process [GO:0005975]; photosynthetic electron transport in photosystem I [GO:0009773]	19	S	SISAPQTQTI	76.61				NTA	NTA	NTA		0	3	NTA	1	76.61	0						Free			1	0	Free	0					1.255		Free		Free		2	0	Free	1	1.255	0
AT1G64970	Q9ZSK1	Tocopherol O-methyltransferase, chloroplastic (EC 2.1.1.95) (Gamma-tocopherol methyltransferase) (Vitamin E pathway gene 4 protein) (AtVTE4)	plastid	vitamin E biosynthetic process [GO:0010189]	52	A	AAATSTEALR								Free	1	0	Free	0											0	0		0											0	0		0
AT1G65220	Q93ZY6	ARM repeat superfamily protein	cytosol	0	2	M	SSKEKPTLGG								NTA	0	1	NTA	0											0	0		0											0	0		0
AT1G65410	Q9AT00	Protein TRIGALACTOSYLDIACYLGLYCEROL 3, chloroplastic (ABC transporter I family member 13) (ABC transporter ABCI.13) (AtABCI13) (Non-intrinsic ABC protein 11) (AtNAP11)	plastid	lipid transport [GO:0006869]	22	H	GSSSVQSIVV								Free	1	0	Free	0											0	0		0											0	0		0
AT1G65980	Q9XEX2	Peroxiredoxin-2B (EC 1.11.1.15) (Peroxiredoxin IIB) (Peroxiredoxin TPx1) (Thioredoxin peroxidase 2B) (Thioredoxin-dependent peroxidase 1)	cytosol	cell redox homeostasis [GO:0045454]; cellular response to oxidative stress [GO:0034599]; hydrogen peroxide catabolic process [GO:0042744]; response to cadmium ion [GO:0046686]	2	M	APIAVGDVVP							Free		1	0	Free	0											0	0		0											0	0		0
AT1G66200	Q8LCE1	Glutamine synthetase cytosolic isozyme 1-2 (EC 6.3.1.2) (Glutamate--ammonia ligase GLN1;2) (GLN1;2)	cytosol	glutamine biosynthetic process [GO:0006542]	2	M	SLLADLVNLD									0	0		0										NTA	0	1	NTA	0											0	0		0
AT1G66330	Q9C8Y4	Senescence-associated protein AAF, chlorolplastic (Protein ARABIDOPSIS A-FIFTEEN)	plastid	cellular response to oxidative stress [GO:0034599]; leaf senescence [GO:0010150]; reactive oxygen species metabolic process [GO:0072593]; vegetative to reproductive phase transition of meristem [GO:0010228]	1	-	MALNVSKVVP					NTA				0	1	NTA	0											0	0		0											0	0		0
AT1G66530	Q9C713	Arginine--tRNA ligase, cytoplasmic (EC 6.1.1.19) (Arginyl-tRNA synthetase) (ArgRS)	cytosol	arginyl-tRNA aminoacylation [GO:0006420]	2	M	ATIVASKEFT					NTA			NTA	0	2	NTA	0								NTA			0	1	NTA	0											0	0		0
AT1G67090	P10795	Ribulose bisphosphate carboxylase small chain 1A, chloroplastic (RuBisCO small subunit 1A) (EC 4.1.1.39)	plastid	chloroplast ribulose bisphosphate carboxylase complex assembly [GO:0110102]; photorespiration [GO:0009853]; photosynthesis [GO:0015979]; reductive pentose-phosphate cycle [GO:0019253]; response to blue light [GO:0009637]; response to cold [GO:0009409]; response to far red light [GO:0010218]; response to red light [GO:0010114]	71	L	SYLPDLTDSE								Free	1	0	Free	0										Free	1	0	Free	0											0	0		0
AT1G67280	Q8W593	Probable lactoylglutathione lyase, chloroplastic (EC 4.4.1.5) (Glyoxalase I)	plastid	methylglyoxal catabolic process to D-lactate via S-lactoyl-glutathione [GO:0019243]; response to cold [GO:0009409]	62	L	GVAESGKAAQ					Free	Free			2	0	Free	0			2.55	2.079			Free	Free			2	0	Free	2	2.3145	0.2355		1.411				Free	Free		2	0	Free	1	1.411	0
AT1G67350	Q9FYF8	At1g67350 (F1N21.17) (NADH-ubiquinone oxidoreductase)	mitochondrion	photorespiration [GO:0009853]	2	M	GFIMEFAENL							Free		1	0	Free	0											0	0		0											0	0		0
AT1G67430	P51413	60S ribosomal protein L17-2	cytosol,nucleus	cytoplasmic translation [GO:0002181]	2	M	VKYSQEPDNQ			1.329			Free	Free		2	0	Free	1	1.329	0		1.112				Free			1	0	Free	1	1.112	0		1.816	0.55			Free	Free		2	0	Free	2	1.183	0.633
AT1G67700	Q8LDL0	Protein HHL1, chloroplastic (Hypersensitive to high light 1)	plastid	0	55	A	KGKKGMAARQ	0.04844	1.318		1.061	Free	Free		Free	3	0	Free	3	0.809147	0.548038				0.1271			Free	Free	2	0	Free	1	0.1271	0		1.272	0.8967	1.954		Free	Free	Free	3	0	Free	3	1.37423	0.437652
AT1G68370	Q9ZSY2	Chaperone protein dnaJ 15 (AtDjB15) (AtJ15) (Protein ALTERED RESPONSE TO GRAVITY) (AtARG1)	plasma membrane	positive gravitropism [GO:0009958]	2	M	SAKKLEGSSA								NTA	0	1	NTA	0											0	0		0											0	0		0
AT1G68430	Q9M9C8	At1g68430	mitochondrion	0	19	A	QSPTRSPSPR									0	0		0								NTA			0	1	NTA	0											0	0		0
AT1G68590	Q9SX22	30S ribosomal protein 3-1, chloroplastic (Plastid-specific 30S ribosomal protein 3-1) (PSRP-3 1)	plastid	plastid translation [GO:0032544]	50	L	AAPETLTAET									0	0		0											0	0		0								Free		Free	2	0	Free	0
AT1G69200	F4I0K2	Fructokinase-like 2, chloroplastic (pfkB-type carbohydrate kinase family protein 1)	plastid	chloroplast organization [GO:0009658]; etioplast organization [GO:0009662]; plastid transcription [GO:0042793]; regulation of transcription, DNA-templated [GO:0006355]	52	L	SESAPLEEEG	1.613				Free				1	0	Free	1	1.613	0									0	0		0										Free	1	0	Free	0
AT1G70820	Q9SSL0	At1g70820 (F15H11.7 protein) (Phosphoglucomutase, putative / glucose phosphomutase) (Putative phosphoglucomutase)	plastid	carbohydrate metabolic process [GO:0005975]	51	S	SNVTKFDEVT						NTA			0	1	NTA	0				3.585			Free	Free	Free		3	0	Free	1	3.585	0					Free				1	0	Free	0
AT1G71500	Q9C9I7	Rieske (2Fe-2S) domain-containing protein	plastid	photosystem II assembly [GO:0010207]; photosystem II stabilization [GO:0042549]	64	C	EATEVSSSSS								Free	1	0	Free	0			13.07				Free	Free	Free		3	0	Free	1	13.07	0							Free		1	0	Free	0
AT1G71860	O82656	Protein-tyrosine-phosphatase PTP1 (EC 3.1.3.48) (Protein tyrosine phosphatase 1) (AtPTP1)	plasma membrane	defense response [GO:0006952]; intracellular signal transduction [GO:0035556]; negative regulation of defense response [GO:0031348]; protein dephosphorylation [GO:0006470]	2	M	ATGKTSSAAN									0	0		0								NTA	NTA		0	2	NTA	0											0	0		0
AT1G72550	Q9SGE9	Phenylalanine--tRNA ligase beta subunit, cytoplasmic (EC 6.1.1.20) (Phenylalanyl-tRNA synthetase beta subunit) (PheRS)	cytosol	phenylalanyl-tRNA aminoacylation [GO:0006432]	2	M	PTISVGRDRL									0	0		0											0	0		0										Free	1	0	Free	0
AT1G73060	Q8H0W0	Protein LOW PSII ACCUMULATION 3, chloroplastic	plastid	photosystem II assembly [GO:0010207]; response to cytokinin [GO:0009735]	25	C	GATANSGGAI				27.56		Free	Free	Free	3	0	Free	1	27.56	0		8.676		4.652	Free	Free		Free	3	0	Free	2	6.664	2.012									0	0		0
AT1G73060	Q8H0W0	Protein LOW PSII ACCUMULATION 3, chloroplastic	plastid	photosystem II assembly [GO:0010207]; response to cytokinin [GO:0009735]	26	G	ATANSGGAIS									0	0		0										Free	1	0	Free	0											0	0		0
AT1G73060	Q8H0W0	Protein LOW PSII ACCUMULATION 3, chloroplastic	plastid	photosystem II assembly [GO:0010207]; response to cytokinin [GO:0009735]	29	A	NSGGAISSTS						NTA			0	1	NTA	0										Free	1	0	Free	0											0	0		0
AT1G73110	Q9AST9	At1g73110/F3N23_39 (p-loop containing nucleoside triphosphate hydrolases superfamily protein)	plastid	0	41	C	SKPSSNDGGK		2.284				Free		Free	2	0	Free	1	2.284	0		2.124		1.4		Free		Free	2	0	Free	2	1.762	0.362	2.08		1.735		Free		Free		2	0	Free	2	1.9075	0.1725
AT1G73230	Q9CAT7	Nascent polypeptide-associated complex subunit beta	nucleus	response to salt stress [GO:0009651]	27	K	AVHKTTTTDD	1.016				Free			Free	2	0	Free	1	1.016	0					Free			Free	2	0	Free	0										Free	1	0	Free	0
AT1G73230	Q9CAT7	Nascent polypeptide-associated complex subunit beta	nucleus	response to salt stress [GO:0009651]	30	H	KTTTTDDKRL								Free	1	0	Free	0											0	0		0											0	0		0
AT1G74320	Q8L518	Probable choline kinase 2 (EC 2.7.1.32)	cytosol	0	2	M	TMGGTEKNVE									0	0		0								Free			1	0	Free	0											0	0		0
AT1G75680	Q8LCP6	Endoglucanase 10 (EC 3.2.1.4) (Endo-1,4-beta glucanase 10)	plasma membrane	cell wall organization [GO:0071555]; cellulose catabolic process [GO:0030245]	1	-	MEEKSKSRGW									0	0		0										Free	1	0	Free	0											0	0		0
AT1G76140	F4I2A0	Prolyl oligopeptidase family protein	plastid	0	66	M	GSSSVFGEQL						NTA			0	1	NTA	0											0	0		0											0	0		0
AT1G76420	Q9S851	Protein CUP-SHAPED COTYLEDON 3 (NAC domain-containing protein 31) (ANAC031) (NAC domain-containing protein CUC3)	nucleus	meristem initiation [GO:0010014]; multicellular organism development [GO:0007275]; organ boundary specification between lateral organs and the meristem [GO:0010199]	2	M	MLAVEDVLSE				0.2166				Free	1	0	Free	1	0.2166	0									0	0		0											0	0		0
AT1G76440	Q9S842	AT1G76440 protein (HSP20-like chaperones superfamily protein)	cytosol	positive regulation of DNA demethylation [GO:1901537]	1	-	MNAENNQTTT									0	0		0								NTA			0	1	NTA	0											0	0		0
AT1G76450	Q9S720	PsbP domain-containing protein 3, chloroplastic (OEC23-like protein 2)	plastid	photosynthesis [GO:0015979]	81	A	ETNASEAFRV								Free	1	0	Free	0											0	0		0											0	0		0
AT1G77090	O49292	PsbP domain-containing protein 4, chloroplastic (OEC23-like protein 5)	plastid	photosynthesis [GO:0015979]	72	A	VVKQGLLAGR									0	0		0											0	0		0				0.2586				Free			1	0	Free	1	0.2586	0
AT1G77480	F4I722	Eukaryotic aspartyl protease family protein	extracellular	protein catabolic process [GO:0030163]; proteolysis [GO:0006508]	35	A	TKDSSAQVKL									0	0		0										Free	1	0	Free	0											0	0		0
AT1G77490	Q42593	L-ascorbate peroxidase T, chloroplastic (EC 1.11.1.11) (Thylakoid-bound ascorbate peroxidase) (AtAPx06) (tAPX)	plastid	cellular response to oxidative stress [GO:0034599]; chloroplast-nucleus signaling pathway [GO:0010019]; cold acclimation [GO:0009631]; hydrogen peroxide catabolic process [GO:0042744]; hydrogen peroxide mediated signaling pathway [GO:0071588]; response to reactive oxygen species [GO:0000302]	79	C	AASDAAQLIS			1.642				Free		1	0	Free	1	1.642	0									0	0		0											0	0		0
AT1G77670	Q9CAP1	At1g77670 (Putative aminotransferase; 101422-99564) (Pyridoxal phosphate (PLP)-dependent transferases superfamily protein)	mitochondrion	biosynthetic process [GO:0009058]	40	A	TMTTVSTQNE									0	0		0											0	0		0								Free			1	0	Free	0
AT1G77940	Q8VZ19	60S ribosomal protein L30-2	cytosol	0	2	M	VTEKKTKKSH	2.331	1.497		0.02408	Free	Free	Free	Free	4	0	Free	3	1.28403	0.95376	1.845	1.794		0.03881	Free	Free	Free	Free	4	0	Free	3	1.22594	0.839683	0.03456			0.05008	Free	Free	Free	Free	4	0	Free	2	0.04232	0.00776
AT1G78570	Q9SYM5	Trifunctional UDP-glucose 4,6-dehydratase/UDP-4-keto-6-deoxy-D-glucose 3,5-epimerase/UDP-4-keto-L-rhamnose-reductase RHM1 (Protein REPRESSOR OF LRX1 1) (Rhamnose biosynthetic enzyme 1) (AtRHM1) [Includes: UDP-glucose 4,6-dehydratase (EC 4.2.1.76); UDP-4-keto-6-deoxy-D-glucose 3,5-epimerase/UDP-4-keto-L-rhamnose 4-keto-reductase (EC 1.1.1.-) (EC 5.1.3.-)]	cytosol	UDP-rhamnose biosynthetic process [GO:0010253]; auxin efflux [GO:0010315]; cell differentiation [GO:0030154]; cell wall organization [GO:0071555]; flavonol biosynthetic process [GO:0051555]; regulation of cell population proliferation [GO:0042127]	2	M	ASYTPKNILI								NTA	0	1	NTA	0											0	0		0											0	0		0
AT1G78630	Q9SYL9	50S ribosomal protein L13, chloroplastic (CL13) (Protein EMBRYO DEFECTIVE 1473)	plastid	negative regulation of translation [GO:0017148]; response to cytokinin [GO:0009735]; translation [GO:0006412]	58	C	EAEPTTTTSL				0.1356				Free	1	0	Free	1	0.1356	0									0	0		0											0	0		0
AT1G78900	O23654	V-type proton ATPase catalytic subunit A (V-ATPase subunit A) (EC 7.1.2.2) (V-ATPase 69 kDa subunit) (Vacuolar H(+)-ATPase subunit A) (Vacuolar proton pump subunit alpha)	golgi,vacuole	ATP metabolic process [GO:0046034]; Golgi organization [GO:0007030]; pollen development [GO:0009555]; response to salt stress [GO:0009651]	2	M	PAFYGGKLTT					Free	Free	Free		3	0	Free	0							Free		Free		2	0	Free	0									Free		1	0	Free	0
AT1G79040	P27202	Photosystem II 10 kDa polypeptide, chloroplastic	plastid	photosystem II oxygen evolving complex assembly [GO:0010270]; response to cytokinin [GO:0009735]	42	A	SGVKKIKTDK	3.279	3.435	3.717	3.211	Free	Free	Free	Free	4	0	Free	4	3.4105	0.194702	3.088	2.664	3.667	2.073	Free	Free	Free	Free	4	0	Free	4	2.873	0.583169	2.722	3.138	2.557	1.799	Free	Free	Free	Free	4	0	Free	4	2.554	0.484591
AT1G79040	P27202	Photosystem II 10 kDa polypeptide, chloroplastic	plastid	photosystem II oxygen evolving complex assembly [GO:0010270]; response to cytokinin [GO:0009735]	43	S	GVKKIKTDKP							Free		1	0	Free	0									Free		1	0	Free	0											0	0		0
AT1G79040	P27202	Photosystem II 10 kDa polypeptide, chloroplastic	plastid	photosystem II oxygen evolving complex assembly [GO:0010270]; response to cytokinin [GO:0009735]	49	K	TDKPFGINGS					Free	Free			2	0	Free	0											0	0		0											0	0		0
AT1G79340	O64517	Metacaspase-4 (AtMC4) (EC 3.4.22.-) (Metacaspase 2d) (AtMCP2d) (Metacaspase-7) [Cleaved into: Metacaspase-4 subunit p20; Metacaspase-4 subunit p10]	cytosol	defense response [GO:0006952]; positive regulation of programmed cell death [GO:0043068]; protein autoprocessing [GO:0016540]	2	M	TKKAVLIGIN				2.129				Free	1	0	Free	1	2.129	0			2.225				Free		1	0	Free	1	2.225	0		2.062				Free			1	0	Free	1	2.062	0
AT1G79530	Q9SAJ6	Glyceraldehyde-3-phosphate dehydrogenase GAPCP1, chloroplastic (EC 1.2.1.12) (Glyceraldehyde-3-phosphate dehydrogenase of plastid 1) (NAD-dependent glyceraldehydephosphate dehydrogenase chloroplastic 1)	plastid	amino acid homeostasis [GO:0080144]; anther wall tapetum development [GO:0048658]; carbohydrate metabolic process [GO:0005975]; glucose metabolic process [GO:0006006]; glycolytic process [GO:0006096]; pollen development [GO:0009555]; primary root development [GO:0080022]; response to cytokinin [GO:0009735]	70	A	TATEVPSAVR								NTA	0	1	NTA	0											0	0		0											0	0		0
AT1G79850	P16180	30S ribosomal protein S17, chloroplastic (CS17)	plastid	plastid translation [GO:0032544]	50	A	MKTMQGRVVC		0.8059				Free		Free	2	0	Free	1	0.8059	0									0	0		0								Free			1	0	Free	0
AT1G80230	Q9SSB8	Cytochrome c oxidase subunit 5b-2, mitochondrial (AtCOX5b-2)	mitochondrion	mitochondrial ATP synthesis coupled proton transport [GO:0042776]; mitochondrial electron transport, cytochrome c to oxygen [GO:0006123]	54	L	IGSAAADTAV		0.9325				Free		Free	2	0	Free	1	0.9325	0							Free		1	0	Free	0										Free	1	0	Free	0
AT1G80230	Q9SSB8	Cytochrome c oxidase subunit 5b-2, mitochondrial (AtCOX5b-2)	mitochondrion	mitochondrial ATP synthesis coupled proton transport [GO:0042776]; mitochondrial electron transport, cytochrome c to oxygen [GO:0006123]	55	I	GSAAADTAVK								Free	1	0	Free	0							Free			Free	2	0	Free	0											0	0		0
AT1G80300	Q39002	ADP,ATP carrier protein 1, chloroplastic (ADP/ATP translocase 1) (Adenine nucleotide translocase 1)	plastid	0	1	-	MEAVIQTRGL								Free	1	0	Free	0											0	0		0											0	0		0
AT1G80480	Q9M8L6	At1g80480 (Plastid transcriptionally active 17)	plastid	0	70	A	SATQTEDSDV								Free	1	0	Free	0											0	0		0								Free			1	0	Free	0
AT1G80500	F4HTY0	SNARE-like superfamily protein	golgi,plasma membrane	endoplasmic reticulum to Golgi vesicle-mediated transport [GO:0006888]	28	K	REDAAQLHQF								Free	1	0	Free	0											0	0		0											0	0		0
AT1G80560	P93832	3-isopropylmalate dehydrogenase 2, chloroplastic (3-IPM-DH 2) (AtIMDH2) (AtIMDH3) (IMDH 2) (EC 1.1.1.85) (Beta-IPM dehydrogenase 2) (Isopropylmalate dehydrogenase 2) (AtIMD2)	plastid	embryo sac development [GO:0009553]; leucine biosynthetic process [GO:0009098]; pollen development [GO:0009555]	34	C	AVASPGKKRY				24.01				Free	1	0	Free	1	24.01	0									0	0		0											0	0		0
AT2G01060	Q9SJW0	Myb family transcription factor PHL7 (Protein PHR1-LIKE 7)	nucleus	regulation of transcription, DNA-templated [GO:0006355]	1	-	MEADNGGPNS									0	0		0							NTA				0	1	NTA	0											0	0		0
AT2G01140	Q9ZU52	Fructose-bisphosphate aldolase 3, chloroplastic (AtFBA3) (EC 4.1.2.13) (Protein PIGMENT DEFECTIVE 345)	plastid	fructose 1,6-bisphosphate metabolic process [GO:0030388]; gluconeogenesis [GO:0006094]; glycolytic process [GO:0006096]; response to cadmium ion [GO:0046686]; response to oxidative stress [GO:0006979]	42	A	GAYSDELVKT									0	0		0					0.5293				Free		1	0	Free	1	0.5293	0									0	0		0
AT2G01250	P60040	60S ribosomal protein L7-2	cytosol	maturation of LSU-rRNA from tricistronic rRNA transcript (SSU-rRNA, 5.8S rRNA, LSU-rRNA) [GO:0000463]	2	M	VESKVVVPES	2.004	2.088	2.045	1.482	Free	Free	Free	Free	4	0	Free	4	1.90475	0.245875	1.471	2.389	1.529		Free	Free	Free	Free	4	0	Free	3	1.79633	0.419747	0.9993	0.5882	2.13	1.957	Free	Free	Free	Free	4	0	Free	4	1.41863	0.644465
AT2G03430	Q8GZ22	Ankyrin repeat family protein (At2g03430) (Putative ankyrin)	cytosol	0	1	-	MEIATDTAKQ						NTA		NTA	0	2	NTA	0											0	0		0											0	0		0
AT2G04030	Q9SIF2	Heat shock protein 90-5, chloroplastic (AtHSP90.5) (AtHsp90-5) (Heat shock protein 88-1) (Hsp88-1) (Hsp90C) (Protein EMBRYO DEFECTIVE 1956) (Protein chlorate-resistance 88)	plastid	de-etiolation [GO:0009704]; protein folding [GO:0006457]; protein import into chloroplast stroma [GO:0045037]; response to chlorate [GO:0010157]; response to heat [GO:0009408]; response to salt stress [GO:0009651]; response to water deprivation [GO:0009414]	62	C	DAAVAEKETT					Free				1	0	Free	0							Free	Free	Free		3	0	Free	0							Free	Free	Free		3	0	Free	0
AT2G04030	Q9SIF2	Heat shock protein 90-5, chloroplastic (AtHSP90.5) (AtHsp90-5) (Heat shock protein 88-1) (Hsp88-1) (Hsp90C) (Protein EMBRYO DEFECTIVE 1956) (Protein chlorate-resistance 88)	plastid	de-etiolation [GO:0009704]; protein folding [GO:0006457]; protein import into chloroplast stroma [GO:0045037]; response to chlorate [GO:0010157]; response to heat [GO:0009408]; response to salt stress [GO:0009651]; response to water deprivation [GO:0009414]	63	D	AAVAEKETTE					Free	Free	Free		3	0	Free	0											0	0		0							Free	Free	Free		3	0	Free	0
AT2G04270	F4IV66	Ribonuclease E/G-like protein, chloroplastic (RNase E/G-like protein) (EC 3.1.26.-) (RNase E)	plastid	chloroplast mRNA processing [GO:0010239]; chloroplast organization [GO:0009658]; chloroplast rRNA processing [GO:1901259]; rRNA processing [GO:0006364]	64	S	AQQEQPPSRL								Free	1	0	Free	0											0	0		0											0	0		0
AT2G04360	Q29Q44	At2g04360 (Transmembrane protein)	plastid	0	67	K	SSSNNPEEPE								Free	1	0	Free	0											0	0		0											0	0		0
AT2G04520	Q9SJB9	Nucleic acid-binding, OB-fold-like protein (Putative translation initiation factor eIF-1A)	cytosol	0	2	M	PKNKGKGGKN	1.179	1.436		1.598	Free	Free		Free	3	0	Free	3	1.40433	0.172515	1.607			1.109	Free		Free	Free	3	0	Free	2	1.358	0.249		0.8568		1.682	Free	Free	Free	Free	4	0	Free	2	1.2694	0.4126
AT2G04700	Q9SJ89	Ferredoxin-thioredoxin reductase catalytic chain, chloroplastic (FTR-C) (EC 1.8.7.2) (Ferredoxin-thioredoxin reductase subunit B) (FTR-B)	plastid	oxidation-reduction process [GO:0055114]	33	A	KTEPSEKSVE		0.1178	1.382	1.245	Free	Free	Free	Free	4	0	Free	3	0.914933	0.566426	0.6444		1.025	1.703	Free	Free	Free	Free	4	0	Free	3	1.12413	0.43782	1.824		1.501		Free	Free	Free	Free	4	0	Free	2	1.6625	0.1615
AT2G04842	F4IFC5	Threonine--tRNA ligase, chloroplastic/mitochondrial 2 (EC 6.1.1.3) (Protein EMBRYO DEFECTIVE 2761) (Threonyl-tRNA synthetase) (ThrRS)	mitochondrion,plastid	embryo development ending in seed dormancy [GO:0009793]; threonyl-tRNA aminoacylation [GO:0006435]	49	A	VATEPAISSS									0	0		0				84.59				NTA			0	1	NTA	1	84.59	0									0	0		0
AT2G05520	Q9SL15	Glycine-rich protein 3 (AtGRP-3)	extracellular	regulation of cell size [GO:0008361]; response to abscisic acid [GO:0009737]; response to aluminum ion [GO:0010044]; response to desiccation [GO:0009269]; response to ethylene [GO:0009723]; response to salicylic acid [GO:0009751]; root development [GO:0048364]; unidimensional cell growth [GO:0009826]	66	Q	GGGGNYQGGG								Free	1	0	Free	0											0	0		0											0	0		0
AT2G05620	Q9SL05	Protein PROTON GRADIENT REGULATION 5, chloroplastic	plastid	cellular response to light intensity [GO:0071484]; photoprotection [GO:0010117]; photosynthetic electron transport in photosystem I [GO:0009773]; response to high light intensity [GO:0009644]; response to water deprivation [GO:0009414]	61	M	KNVNEGKGLF									0	0		0							Free		Free		2	0	Free	0									Free		1	0	Free	0
AT2G05990	Q9SLA8	Enoyl-[acyl-carrier-protein] reductase [NADH], chloroplastic (ENR) (EC 1.3.1.9) (NADH-dependent enoyl-ACP reductase 1) (Protein MOSAIC DEATH 1)	plastid	fatty acid biosynthetic process [GO:0006633]	77	M	SESSENKAPS	1.247		0.1885	0.2375	Free	Free	Free	Free	4	0	Free	3	0.557667	0.487843				1.517	Free	Free	Free	Free	4	0	Free	1	1.517	0						Free	Free	Free	3	0	Free	0
AT2G09990	Q9SK22	40S ribosomal protein S16-1	cytosol	maturation of SSU-rRNA from tricistronic rRNA transcript (SSU-rRNA, 5.8S rRNA, LSU-rRNA) [GO:0000462]; translation [GO:0006412]	2	M	ATQPATESVQ									0	0		0										NTA	0	1	NTA	0											0	0		0
AT2G14880	O82326	Expressed protein (SWIB/MDM2 domain superfamily protein)	plastid	0	44	R	AVTSATESSE				0.5099	Free		Free	Free	3	0	Free	1	0.5099	0					Free		Free	Free	3	0	Free	0								Free	Free	Free	3	0	Free	0
AT2G14880	O82326	Expressed protein (SWIB/MDM2 domain superfamily protein)	plastid	0	45	A	VTSATESSEP								Free	1	0	Free	0							Free	Free	Free	Free	4	0	Free	0								Free	Free		2	0	Free	0
AT2G14880	O82326	Expressed protein (SWIB/MDM2 domain superfamily protein)	plastid	0	46	V	TSATESSEPT									0	0		0										Free	1	0	Free	0									Free	Free	2	0	Free	0
AT2G14880	O82326	Expressed protein (SWIB/MDM2 domain superfamily protein)	plastid	0	49	A	TESSEPTATN								Free	1	0	Free	0							Free	Free		Free	3	0	Free	0											0	0		0
AT2G15290	Q9SHU7	Protein TIC 21, chloroplastic (Protein CHLOROPLAST IMPORT APPARATUS 5) (AtCIA5) (Protein PERMEASE IN CHLOROPLASTS 1) (AtPIC1) (Translocon at the inner envelope membrane of chloroplasts 21) (AtTIC21)	plastid	cellular metal ion homeostasis [GO:0006875]; protein import into chloroplast stroma [GO:0045037]	84	F	SYPTSPSSVP									0	0		0					8.077				Free		1	0	Free	1	8.077	0					Free	Free			2	0	Free	0
AT2G15620	Q39161	Ferredoxin--nitrite reductase, chloroplastic (NiR) (EC 1.7.7.1)	plastid	nitrate assimilation [GO:0042128]; response to nitrate [GO:0010167]	28	A	AAQTTAPAES		2.741		2.066		Free		Free	2	0	Free	2	2.4035	0.3375	0.7021	1.808	1.485	1.771	Free	Free	Free	Free	4	0	Free	4	1.44152	0.444831	1.813	1.488		1.216	Free	Free	Free	Free	4	0	Free	3	1.50567	0.244044
AT2G15620	Q39161	Ferredoxin--nitrite reductase, chloroplastic (NiR) (EC 1.7.7.1)	plastid	nitrate assimilation [GO:0042128]; response to nitrate [GO:0010167]	29	A	AQTTAPAEST								Free	1	0	Free	0									Free		1	0	Free	0			2.86				Free		Free		2	0	Free	1	2.86	0
AT2G16600	Q38900	Peptidyl-prolyl cis-trans isomerase CYP19-1 (PPIase CYP19-1) (EC 5.2.1.8) (Cyclophilin of 19 kDa 1) (Rotamase cyclophilin-3)	cytosol	protein refolding [GO:0042026]; signal transduction [GO:0007165]	2	M	ATNPKVYFDM								NTA	0	1	NTA	0											0	0		0											0	0		0
AT2G16950	Q8H0U4	Transportin-1 (AtTRN1) (Importin beta-2) (Karyopherin beta-2)	nucleus	import into nucleus [GO:0051170]; miRNA loading onto RISC involved in gene silencing by miRNA [GO:0035280]; protein import into nucleus [GO:0006606]	2	M	AATAVVWQPR				99.99				NTA	0	1	NTA	1	99.99	0									0	0		0											0	0		0
AT2G17240	Q9SII4	Arginine/serine-rich-like splicing factor (At2g17240/T23A1.10) (Expressed protein)	plastid	0	63	A	PEEEKLTRRN								Free	1	0	Free	0											0	0		0											0	0		0
AT2G17340	Q949P3	Damage-control phosphatase At2g17340 (EC 3.1.3.-) (Sugar phosphates phosphatase At2g17340)	cytosol	coenzyme A biosynthetic process [GO:0015937]; phosphorylation [GO:0016310]	1	-	MESDSEMVPF									0	0		0									NTA		0	1	NTA	0											0	0		0
AT2G17560	Q42344	High mobility group B protein 4 (High mobility group protein G) (AtHMGgamma) (HMG gamma) (Nucleosome/chromatin assembly factor group D 04) (Nucleosome/chromatin assembly factor group D 4)	nucleus	chromatin assembly or disassembly [GO:0006333]	1	-	MKGGESKAEA	7.096	7.15		4.319	Free	Free		Free	3	0	Free	3	6.18833	1.322	12	9.238		2.499	Free	Free	Free	Free	4	0	Free	3	7.91233	3.99043						Free	Free		2	0	Free	0
AT2G17630	Q9SHP0	Phosphoserine aminotransferase 2, chloroplastic (AtPSAT2) (EC 2.6.1.52)	plastid	L-serine biosynthetic process [GO:0006564]; response to cadmium ion [GO:0046686]	51	C	ASASTTVGSE								Free	1	0	Free	0											0	0		0											0	0		0
AT2G17630	Q9SHP0	Phosphoserine aminotransferase 2, chloroplastic (AtPSAT2) (EC 2.6.1.52)	plastid	L-serine biosynthetic process [GO:0006564]; response to cadmium ion [GO:0046686]	52	A	SASTTVGSEQ								Free	1	0	Free	0											0	0		0											0	0		0
AT2G17870	Q94C69	Cold shock domain-containing protein 3 (AtCSP3)	nucleus	DNA duplex unwinding [GO:0032508]; cold acclimation [GO:0009631]; response to cold [GO:0009409]; unidimensional cell growth [GO:0009826]	2	M	AMEDQSAARS	100				NTA	NTA		NTA	0	3	NTA	1	100	0						NTA			0	1	NTA	0											0	0		0
AT2G18740	A8MRL6	Small nuclear ribonucleoprotein E (snRNP-E) (Sm protein E)	nucleus	RNA splicing [GO:0008380]; regulation of RNA splicing [GO:0043484]; regulation of meristem development [GO:0048509]; spliceosomal snRNP assembly [GO:0000387]	2	M	ASTKVQRIMT								NTA	0	1	NTA	0											0	0		0											0	0		0
AT2G19750	P49689	40S ribosomal protein S30	cytosol,nucleus	translation [GO:0006412]	2	M	GKVHGSLARA		0.1522				Free			1	0	Free	1	0.1522	0									0	0		0											0	0		0
AT2G20190	Q8RWY6	CLIP-associated protein (AtCLASP)	cytosol	cell division [GO:0051301]; cortical microtubule organization [GO:0043622]; mitotic cell cycle [GO:0000278]; negative regulation of microtubule depolymerization [GO:0007026]; positive regulation of cell division [GO:0051781]; protein stabilization [GO:0050821]; unidimensional cell growth [GO:0009826]	1	-	MEEALEMARA								NTA	0	1	NTA	0											0	0		0											0	0		0
AT2G20260	Q9S714	Photosystem I reaction center subunit IV B, chloroplastic (PSI-E B)	plastid	photosynthesis [GO:0015979]; response to cytokinin [GO:0009735]	48	A	AEDTPPATAS			3.365			Free	Free	Free	3	0	Free	1	3.365	0							Free		1	0	Free	0								Free			1	0	Free	0
AT2G20260	Q9S714	Photosystem I reaction center subunit IV B, chloroplastic (PSI-E B)	plastid	photosynthesis [GO:0015979]; response to cytokinin [GO:0009735]	47	R	AAEDTPPATA							Free		1	0	Free	0											0	0		0									Free		1	0	Free	0
AT2G20260	Q9S714	Photosystem I reaction center subunit IV B, chloroplastic (PSI-E B)	plastid	photosynthesis [GO:0015979]; response to cytokinin [GO:0009735]	57	A	SSDSSSTTAA									0	0		0								Free			1	0	Free	0											0	0		0
AT2G21110	Q9SKQ2	Dirigent protein 4 (AtDIR4)	extracellular	0	92	K	SEKIGNARGM									0	0		0										Free	1	0	Free	0											0	0		0
AT2G21230	B3H7M2	Basic-leucine zipper (BZIP) transcription factor family protein	nucleus	0	2	M	GGGGDTTDTN									0	0		0						1.019	Free			Free	2	0	Free	1	1.019	0									0	0		0
AT2G21330	Q9SJU4	Fructose-bisphosphate aldolase 1, chloroplastic (AtFBA1) (EC 4.1.2.13)	plastid	fructose 1,6-bisphosphate metabolic process [GO:0030388]; gluconeogenesis [GO:0006094]; glycolytic process [GO:0006096]; response to cadmium ion [GO:0046686]	49	A	ASAYADELVK								Free	1	0	Free	0										Free	1	0	Free	0								Free			1	0	Free	0
AT2G21530	Q8GWP4	At2g21530 (SMAD/FHA domain-containing protein)	plastid	0	73	A	SLDENQSPTS				0.3763	Free	Free		Free	3	0	Free	1	0.3763	0		0.0776		1.095	Free	Free		Free	3	0	Free	2	0.5863	0.5087		1.743				Free		Free	2	0	Free	1	1.743	0
AT2G21530	Q8GWP4	At2g21530 (SMAD/FHA domain-containing protein)	plastid	0	72	R	ASLDENQSPT						Free			1	0	Free	0											0	0		0											0	0		0
AT2G22090	Q9SHZ6	UBP1-associated proteins 1A (UBP1-interacting protein 1a)	nucleus	mRNA processing [GO:0006397]	2	M	AKTLDKSKKR						Free			1	0	Free	0											0	0		0											0	0		0
AT2G22930	O81010	UDP-glycosyltransferase 79B8 (EC 2.4.1.-)	plasma membrane	0	30	A	EKGHQITFLL								Free	1	0	Free	0											0	0		0											0	0		0
AT2G23090	O64818	Uncharacterized protein At2g23090	cytosol	0	2	M	GGGNAQKSAM						Free			1	0	Free	0											0	0		0											0	0		0
AT2G23670	O64835	At2g23670/F26B6.32 (Expressed protein) (Homolog of Synechocystis YCF37) (YCF37-like protein)	plastid	0	72	A	ENIPLFGIRK	0.1829			0.2244	Free			Free	2	0	Free	2	0.20365	0.02075									0	0		0											0	0		0
AT2G23940	O82222	Expressed protein (Transmembrane protein (DUF788))	endoplasmic reticulum	vacuolar protein processing [GO:0006624]	2	M	ANQGAKKRKE								Free	1	0	Free	0											0	0		0											0	0		0
AT2G24390	A8MRP2	AIG2-like protein D (EC 2.3.2.-) (Avirulence-induced gene 2-like protein D) (Putative gamma-glutamylcyclotransferase)	plasma membrane	0	2	M	SGTVTMHSVF								NTA	0	1	NTA	0											0	0		0											0	0		0
AT2G24420	Q9ZQ26	AT2G24420 protein (At2g24420/T28I24.15) (DNA repair ATPase-like protein) (Expressed protein)	endoplasmic reticulum	0	26	A	DAGIDGGDEP	0.754				Free	Free		Free	3	0	Free	1	0.754	0									0	0		0											0	0		0
AT2G24820	Q9SK50	Protein TIC 55, chloroplastic (Translocon at the inner envelope membrane of chloroplasts 55) (AtTIC55) (Translocon at the inner envelope membrane of chloroplasts 55-II)	plastid	protein targeting to chloroplast [GO:0045036]	51	S	AVAGTAVSDQ	93.76		97.02		NTA	NTA	NTA	NTA	0	4	NTA	2	95.39	1.63	1.295	2.873	0.2703		Free	Free	Free	Free	4	0	Free	3	1.47943	1.07052	1.038	1.691	2.639		Free	Free	Free		3	0	Free	3	1.78933	0.657294
AT2G25840	Q8RXE9	Tryptophan--tRNA ligase, chloroplastic/mitochondrial (EC 6.1.1.2) (Protein OVULE ABORTION 4) (Tryptophanyl-tRNA synthetase) (TrpRS)	plastid	tryptophanyl-tRNA aminoacylation [GO:0006436]	53	C	SVATDDTSPS									0	0		0							Free		Free	Free	3	0	Free	0							Free				1	0	Free	0
AT2G25970	O82762	F17H15.1/F17H15.1 (KH domain-containing protein)	nucleus	0	2	M	ADESQYSSDT									0	0		0				97.65				NTA	NTA		0	2	NTA	1	97.65	0									0	0		0
AT2G26340	F4IUI9	Uncharacterized protein	plastid	0	81	A	GGLMDKLDKY							Free		1	0	Free	0											0	0		0											0	0		0
AT2G26640	O48780	3-ketoacyl-CoA synthase 11 (KCS-11) (EC 2.3.1.199) (Very long-chain fatty acid condensing enzyme 11) (VLCFA condensing enzyme 11)	plasma membrane	fatty acid biosynthetic process [GO:0006633]; response to cold [GO:0009409]; response to light stimulus [GO:0009416]	1	-	MDVEQKKPLI									0	0		0								NTA			0	1	NTA	0											0	0		0
AT2G26670	O48782	Heme oxygenase 1, chloroplastic (AtHO1) (EC 1.14.14.18) (Protein GENOMES UNCOUPLED 2) (Protein REVERSAL OF THE DET PHENOTYPE 4)	plastid	carotenoid biosynthetic process [GO:0016117]; cellular response to UV-C [GO:0071494]; chloroplast-nucleus signaling pathway [GO:0010019]; flavonoid biosynthetic process [GO:0009813]; heme oxidation [GO:0006788]; photosynthesis [GO:0015979]; phytochromobilin biosynthetic process [GO:0010024]; regulation of meristem growth [GO:0010075]; regulation of stomatal movement [GO:0010119]	56	A	ATTAAEKQKK	3.863		4.561	4.399	Free	Free	Free	Free	4	0	Free	3	4.27433	0.298281	1.835	1.977	1.787	1.552	Free	Free	Free	Free	4	0	Free	4	1.78775	0.152992		1.693	1.941			Free	Free	Free	3	0	Free	2	1.817	0.124
AT2G26670	O48782	Heme oxygenase 1, chloroplastic (AtHO1) (EC 1.14.14.18) (Protein GENOMES UNCOUPLED 2) (Protein REVERSAL OF THE DET PHENOTYPE 4)	plastid	carotenoid biosynthetic process [GO:0016117]; cellular response to UV-C [GO:0071494]; chloroplast-nucleus signaling pathway [GO:0010019]; flavonoid biosynthetic process [GO:0009813]; heme oxidation [GO:0006788]; photosynthesis [GO:0015979]; phytochromobilin biosynthetic process [GO:0010024]; regulation of meristem growth [GO:0010075]; regulation of stomatal movement [GO:0010119]	57	A	TTAAEKQKKR					Free				1	0	Free	0								Free	Free		2	0	Free	0							Free				1	0	Free	0
AT2G27680	Q9ZUX0	At2g27680/F15K20.22 (Expressed protein) (NAD(P)-linked oxidoreductase superfamily protein)	plastid	0	37	C	SVEITEADRS								Free	1	0	Free	0			0.5795				Free			Free	2	0	Free	1	0.5795	0									0	0		0
AT2G27710	Q9SLF7	60S acidic ribosomal protein P2-2	cytosol	response to cold [GO:0009409]; translational elongation [GO:0006414]	1	-	MKVVAAYLLA		0.4586		0.6995		Free		Free	2	0	Free	2	0.57905	0.12045				0.605				Free	1	0	Free	1	0.605	0								Free	1	0	Free	0
AT2G27720	P51407	60S acidic ribosomal protein P2-1	cytosol	translational elongation [GO:0006414]	1	-	MKVVAAFLLA								Free	1	0	Free	0						0.6088				Free	1	0	Free	1	0.6088	0									0	0		0
AT2G28000	P21238	Chaperonin 60 subunit alpha 1, chloroplastic (CPN-60 alpha 1) (Protein SCHLEPPERLESS) (RuBisCO large subunit-binding protein subunit alpha 1)	plastid	'de novo' protein folding [GO:0006458]; chloroplast organization [GO:0009658]; embryo development ending in seed dormancy [GO:0009793]; mitochondrion organization [GO:0007005]; protein folding [GO:0006457]; protein refolding [GO:0042026]	47	A	NVKEIAFDQH	0.7619	0.707	0.4056		Free	Free	Free		3	0	Free	3	0.624833	0.156633	0.3316		0.6129		Free		Free		2	0	Free	2	0.47225	0.14065									0	0		0
AT2G28190	O78310	Superoxide dismutase [Cu-Zn] 2, chloroplastic (EC 1.15.1.1) (Copper/zinc superoxide dismutase 2)	plastid	cellular response to UV-B [GO:0071493]; cellular response to light intensity [GO:0071484]; cellular response to oxidative stress [GO:0034599]; cellular response to ozone [GO:0071457]; cellular response to salt stress [GO:0071472]; cellular response to sucrose stimulus [GO:0071329]; gene silencing by miRNA [GO:0035195]; removal of superoxide radicals [GO:0019430]; response to copper ion [GO:004668…	63	S	AAKKAVAVLK			0.3499				Free		1	0	Free	1	0.3499	0							Free		1	0	Free	0											0	0		0
AT2G28830	Q9ZV31	U-box domain-containing protein 12 (EC 2.3.2.27) (Plant U-box protein 12) (RING-type E3 ubiquitin transferase PUB12)	cytosol	cell surface receptor signaling pathway [GO:0007166]	56	K	EQVELVLVQL								NTA	0	1	NTA	0											0	0		0											0	0		0
AT2G29450	P46421	Glutathione S-transferase U5 (AtGSTU5) (EC 2.5.1.18) (AtGSTU1) (GST class-tau member 5) (Glutathione S-transferase 103-1A)	cytosol	glutathione metabolic process [GO:0006749]; response to oxidative stress [GO:0006979]; toxin catabolic process [GO:0009407]	2	M	AEKEEVKLLG								NTA	0	1	NTA	0											0	0		0											0	0		0
AT2G29510	Q9ZW32	At2g29510	nucleus	0	44	R	GLSYSDFHRE								Free	1	0	Free	0										Free	1	0	Free	0										Free	1	0	Free	0
AT2G30520	Q682S0	Root phototropism protein 2 (BTB/POZ domain-containing protein RPT2)	golgi	phototropism [GO:0009638]; protein ubiquitination [GO:0016567]; signal transduction [GO:0007165]	2	M	ATEGKNPINM				99.88				NTA	0	1	NTA	1	99.88	0									0	0		0											0	0		0
AT2G30860	O80852	Glutathione S-transferase F9 (AtGSTF9) (EC 2.5.1.18) (AtGSTF7) (GST class-phi member 9)	cytosol	defense response [GO:0006952]; defense response to bacterium [GO:0042742]; glutathione metabolic process [GO:0006749]; response to cadmium ion [GO:0046686]; response to zinc ion [GO:0010043]; toxin catabolic process [GO:0009407]	2	M	VLKVYGPHFA		1.38		0.1081	Free	Free	Free	Free	4	0	Free	2	0.74405	0.63595		1.484	1.477		Free	Free	Free	Free	4	0	Free	2	1.4805	0.0035		1.609				Free	Free		2	0	Free	1	1.609	0
AT2G30870	P42761	Glutathione S-transferase F10 (AtGSTF10) (EC 2.5.1.18) (AtGSTF4) (GST class-phi member 10) (Protein EARLY RESPONSE TO DEHYDRATION 13)	cytosol	glutathione metabolic process [GO:0006749]; response to cadmium ion [GO:0046686]; response to water deprivation [GO:0009414]; toxin catabolic process [GO:0009407]	2	M	VLTIYAPLFA	0.5227		1.138	0.9078	Free		Free	Free	3	0	Free	3	0.856167	0.253835	0.5451				Free				1	0	Free	1	0.5451	0		0.4574	0.7282			Free	Free		2	0	Free	2	0.5928	0.1354
AT2G30950	O80860	ATP-dependent zinc metalloprotease FTSH 2, chloroplastic (AtFTSH2) (EC 3.4.24.-) (Protein VARIEGATED 2)	plastid	PSII associated light-harvesting complex II catabolic process [GO:0010304]; chloroplast organization [GO:0009658]; multicellular organism development [GO:0007275]; photoinhibition [GO:0010205]; photosystem I assembly [GO:0048564]; photosystem II repair [GO:0010206]; protein catabolic process [GO:0030163]; proteolysis [GO:0006508]; reactive oxygen species metabolic process [GO:0072593]; response t…	83	A	DEQGVSSSRM								Free	1	0	Free	0										Free	1	0	Free	0											0	0		0
AT2G31060	B3LF44	At2g31060 (Elongation factor family protein)	mitochondrion	0	40	A	ATASTAAAGA		2.976				Free			1	0	Free	1	2.976	0									0	0		0								Free			1	0	Free	0
AT2G31060	B3LF44	At2g31060 (Elongation factor family protein)	mitochondrion	0	39	S	AATASTAAAG									0	0		0								Free			1	0	Free	0								Free			1	0	Free	0
AT2G31360	Q9SID2	Delta-9 acyl-lipid desaturase 2 (EC 1.14.19.-)	endoplasmic reticulum	unsaturated fatty acid biosynthetic process [GO:0006636]; very long-chain fatty acid biosynthetic process [GO:0042761]	2	M	SVTSTVEENH								Free	1	0	Free	0											0	0		0											0	0		0
AT2G31610	Q9SIP7	40S ribosomal protein S3-1	cytosol	DNA repair [GO:0006281]; positive regulation of DNA repair [GO:0045739]; response to salt stress [GO:0009651]; translation [GO:0006412]	2	M	ATQISKKRKF	100	100		99.98	NTA	NTA	NTA	NTA	0	4	NTA	3	99.9933	0.00942809					NTA		NTA	NTA	0	3	NTA	0											0	0		0
AT2G31810	Q93YZ7	Acetolactate synthase small subunit 2, chloroplastic (Acetohydroxy-acid synthase small subunit) (AHAS) (ALS)	plastid	isoleucine biosynthetic process [GO:0009097]; regulation of catalytic activity [GO:0050790]; valine biosynthetic process [GO:0009099]	62	R	SVDGKISDAS					Free				1	0	Free	0											0	0		0									Free		1	0	Free	0
AT2G32230	Q66GI4	Proteinaceous RNase P 1, chloroplastic/mitochondrial (EC 3.1.26.5) (Pentatricopeptide repeat-containing protein At2g32230)	mitochondrion,plastid	tRNA 5'-leader removal [GO:0001682]; tRNA processing [GO:0008033]	71	A	AAKQSAASPS				2.486				Free	1	0	Free	1	2.486	0	0.1842	0.5437	0.6216		Free	Free	Free	Free	4	0	Free	3	0.449833	0.190504			0.9723		Free	Free	Free		3	0	Free	1	0.9723	0
AT2G32500	Q67XD6	At2g32500 (Stress responsive alpha-beta barrel domain protein)	mitochondrion	0	40	C	AADDQIASSK					Free			Free	2	0	Free	0									Free	Free	2	0	Free	0											0	0		0
AT2G32900	O48626	Centromere/kinetochore protein zw10 homolog (AtZW10) (MAG2-interacting protein 1)	cytosol	cell division [GO:0051301]; chromosome segregation [GO:0007059]; endoplasmic reticulum to Golgi vesicle-mediated transport [GO:0006888]; mitotic spindle assembly checkpoint [GO:0007094]; protein exit from endoplasmic reticulum [GO:0032527]; protein transport [GO:0015031]	2	M	PEIDALFESI									0	0		0										Free	1	0	Free	0											0	0		0
AT2G34310	O80780	Expressed protein	nucleus	0	2	M	PPGAKKRKAL								Free	1	0	Free	0											0	0		0											0	0		0
AT2G34420	Q39141	Chlorophyll a-b binding protein, chloroplastic	plastid	photosynthesis, light harvesting in photosystem I [GO:0009768]; protein-chromophore linkage [GO:0018298]; response to light stimulus [GO:0009416]	14	F	AGKAVKPAAS						Free			1	0	Free	0							Free	Free	Free		3	0	Free	0											0	0		0
AT2G34460	Q8H124	Uncharacterized protein At2g34460, chloroplastic	plastid	0	36	M	EKGEAENAVK		0.9555	4.621		Free	Free	Free		3	0	Free	2	2.78825	1.83275	2.358	2.125	3.058		Free	Free	Free		3	0	Free	3	2.51367	0.396481	1.497	3.491			Free	Free	Free		3	0	Free	2	2.494	0.997
AT2G34970	O64760	At2g34970 (Putative translation initiation factor eIF-2B epsilon subunit) (Trimeric LpxA-like enzyme)	cytosol	0	2	M	GAQKKGGAAA		1.366				Free		Free	2	0	Free	1	1.366	0		0.5519				Free			1	0	Free	1	0.5519	0		1.323				Free	Free		2	0	Free	1	1.323	0
AT2G35040	O64767	AICARFT/IMPCHase bienzyme family protein (Putative phosphoribosylaminoimidazolecarboxamide formyltransferase)	plastid	'de novo' IMP biosynthetic process [GO:0006189]; response to cold [GO:0009409]	53	M	AESQTAQRNQ									0	0		0											0	0		0				6.882				Free			1	0	Free	1	6.882	0
AT2G35410	O82299	Putative chloroplast RNA binding protein (RNA-binding (RRM/RBD/RNP motifs) family protein)	plastid	0	67	C	SVAEKETSAD			3.037	2.317			Free	Free	2	0	Free	2	2.677	0.36	0.5011		1.605		Free		Free		2	0	Free	2	1.05305	0.55195		0.02541				Free			1	0	Free	1	0.02541	0
AT2G35410	O82299	Putative chloroplast RNA binding protein (RNA-binding (RRM/RBD/RNP motifs) family protein)	plastid	0	68	S	VAEKETSADE									0	0		0											0	0		0					4.256				Free		1	0	Free	1	4.256	0
AT2G35450	Q682E0	Catalytic/ hydrolase (mRNA, clone: RAFL21-86-C08)	plastid	secondary metabolic process [GO:0019748]	46	M	AAFAGSDSET								NTA	0	1	NTA	0											0	0		0											0	0		0
AT2G35520	O22622	Dolichyl-diphosphooligosaccharide--protein glycosyltransferase subunit DAD2 (Oligosaccharyl transferase subunit DAD2) (Defender against cell death 2) (AtDAD2) (DAD-2)	plasma membrane	protein N-linked glycosylation [GO:0006487]	2	M	VKSTSKDAQD						Free			1	0	Free	0								Free	Free		2	0	Free	0								Free			1	0	Free	0
AT2G35605	Q93W30	Expressed protein (SWIB/MDM2 domain superfamily protein)	mitochondrion	0	13	M	AKAASSTGAK								Free	1	0	Free	0										Free	1	0	Free	0											0	0		0
AT2G36060	Q9SJ44	Ubiquitin-conjugating enzyme E2 variant 1C (Ubc enzyme variant 1C) (Protein MMS ZWEI HOMOLOG 3)	cytosol	postreplication repair [GO:0006301]; protein K63-linked ubiquitination [GO:0070534]	2	M	TLGSGSSVVV								Free	1	0	Free	0											0	0		0											0	0		0
AT2G36170	B9DHA6	Ubiquitin-60S ribosomal protein L40-1 [Cleaved into: Ubiquitin; 60S ribosomal protein L40-1 (CEP52)]	cytosol,nucleus	modification-dependent protein catabolic process [GO:0019941]; protein ubiquitination [GO:0016567]; translation [GO:0006412]	77	G	IIEPSLMMLA								Free	1	0	Free	0											0	0		0											0	0		0
AT2G36250	O82533	Cell division protein FtsZ homolog 2-1, chloroplastic (AtFtsZ2-1) (Plastid division protein FTSZ2-1)	plastid	chloroplast fission [GO:0010020]	50	A	AQKSESSPIR								Free	1	0	Free	0											0	0		0											0	0		0
AT2G36620	Q42347	60S ribosomal protein L24-1	cytosol	assembly of large subunit precursor of preribosome [GO:1902626]; ribosomal large subunit assembly [GO:0000027]; translation [GO:0006412]	84	R	SIVGATLEVI							Free		1	0	Free	0											0	0		0											0	0		0
AT2G36620	Q42347	60S ribosomal protein L24-1	cytosol	assembly of large subunit precursor of preribosome [GO:1902626]; ribosomal large subunit assembly [GO:0000027]; translation [GO:0006412]	88	G	ATLEVIQKKR									0	0		0							Free				1	0	Free	0											0	0		0
AT2G37170	P43287	Aquaporin PIP2-2 (Plasma membrane intrinsic protein 2-2) (AtPIP2;2) (Plasma membrane intrinsic protein 2b) (PIP2b) (TMP2b)	plasma membrane	response to abscisic acid [GO:0009737]; response to water deprivation [GO:0009414]; water transport [GO:0006833]	2	M	AKDVEGPEGF				45.44		Free		Free	2	0	Free	1	45.44	0		43.73			Free	Free	Free		3	0	Free	1	43.73	0		41.74	43.65			Free	Free		2	0	Free	2	42.695	0.955
AT2G37180	P30302	Aquaporin PIP2-3 (Plasma membrane intrinsic protein 2-3) (AtPIP2;3) (Plasma membrane intrinsic protein 2c) (PIP2c) (RD28-PIP) (TMP2C) (Water stress-induced tonoplast intrinsic protein) (WSI-TIP)	plasma membrane	response to water deprivation [GO:0009414]	2	M	AKDVEGPDGF								NTA/Free	1	1	NTA/Free	0											0	0		0											0	0		0
AT2G37240	Q9ZUU2	Thioredoxin-like protein AAED1, chloroplastic (AhpC/TSA antioxidant enzyme domain-containing protein 1)	plastid	oxidation-reduction process [GO:0055114]	53	S	AITGASSGAG									0	0		0									Free		1	0	Free	0							Free				1	0	Free	0
AT2G37270	Q9ZUT9	40S ribosomal protein S5-1 (AtRPS5B)	cytosol	response to cytokinin [GO:0009735]; ribosomal small subunit assembly [GO:0000028]; translation [GO:0006412]	2	M	AASAEIDAEI	96.22	96.61			NTA	NTA			0	2	NTA	2	96.415	0.195									0	0		0											0	0		0
AT2G37660	O80934	Uncharacterized protein At2g37660, chloroplastic	plastid	defense response to bacterium [GO:0042742]	71	A	AATTEPLTVL		3.181	2.989	31.17	Free	Free	Free	Free	4	0	Free	3	12.4467	13.2396		3.768	4.006	3.736	Free	Free	Free	Free	4	0	Free	3	3.83667	0.120447	3.301	3.134	3.362	2.518	Free	Free	Free	Free	4	0	Free	4	3.07875	0.334335
AT2G37660	O80934	Uncharacterized protein At2g37660, chloroplastic	plastid	defense response to bacterium [GO:0042742]	70	S	AAATTEPLTV	3.012	3.139	3.488	1.522	Free	Free	Free	Free	4	0	Free	4	2.79025	0.752681	1.609	0.8563	1.143	1.421	Free	Free	Free	Free	4	0	Free	4	1.25733	0.284761		1.342	1.106	0.4121		Free	Free	Free	3	0	Free	3	0.953367	0.394674
AT2G38120	Q96247	Auxin transporter protein 1 (Auxin influx carrier protein 1) (Polar auxin transport inhibitor-resistant protein 1)	golgi,plasma membrane	amino acid transmembrane transport [GO:0003333]; auxin polar transport [GO:0009926]; auxin-activated signaling pathway [GO:0009734]; establishment of planar polarity [GO:0001736]; lateral root formation [GO:0010311]; positive gravitropism [GO:0009958]; response to nematode [GO:0009624]; root cap development [GO:0048829]; root hair cell differentiation [GO:0048765]	2	M	SEGVEAIVAN								NTA	0	1	NTA	0											0	0		0											0	0		0
AT2G38650	Q9ZVI7	Probable galacturonosyltransferase 7 (EC 2.4.1.-) (Like glycosyl transferase 7)	golgi	cell wall organization [GO:0071555]; pectin biosynthetic process [GO:0045489]	1	-	MKGGGGGGGG									0	0		0										NTA	0	1	NTA	0											0	0		0
AT2G39010	Q9ZV07	Probable aquaporin PIP2-6 (Plasma membrane intrinsic protein 2-6) (AtPIP2;6) (Plasma membrane intrinsic protein 2e) (PIP2e)	plasma membrane	response to nematode [GO:0009624]; response to water deprivation [GO:0009414]	2	M	TKDELTEEES				2.418				Free	1	0	Free	1	2.418	0									0	0		0											0	0		0
AT2G39020	Q9ZV06	Probable acetyltransferase NATA1-like (EC 2.3.1.-)	plastid	0	2	M	AAAAPPPPPT								NTA	0	1	NTA	0											0	0		0											0	0		0
AT2G39670	F4IVY6	Radical SAM superfamily protein	plastid	rRNA base methylation [GO:0070475]; tRNA methylation [GO:0030488]	38	A	AATTVVPSPK									0	0		0								Free			1	0	Free	0											0	0		0
AT2G39730	P10896	Ribulose bisphosphate carboxylase/oxygenase activase, chloroplastic (RA) (RuBisCO activase)	plastid	defense response to bacterium [GO:0042742]; leaf senescence [GO:0010150]; response to cold [GO:0009409]; response to jasmonic acid [GO:0009753]; response to light stimulus [GO:0009416]	60	A	VKEDKQTDGD	7.222	7.274	8.693	6.388	Free	Free	Free	NTA/Free	4	1	Free	4	7.39425	0.828164	7.63	7.399	7.582	6.026	Free	Free	Free	Free	4	0	Free	4	7.15925	0.659935	7.38	7.219	7.706	6.242	Free	Free	Free	Free	4	0	Free	4	7.13675	0.545564
AT2G39730	P10896	Ribulose bisphosphate carboxylase/oxygenase activase, chloroplastic (RA) (RuBisCO activase)	plastid	defense response to bacterium [GO:0042742]; leaf senescence [GO:0010150]; response to cold [GO:0009409]; response to jasmonic acid [GO:0009753]; response to light stimulus [GO:0009416]	73	R	GLAYDTSDDQ	1.176				Free	Free			2	0	Free	1	1.176	0	3.18				Free				1	0	Free	1	3.18	0									0	0		0
AT2G39730	P10896	Ribulose bisphosphate carboxylase/oxygenase activase, chloroplastic (RA) (RuBisCO activase)	plastid	defense response to bacterium [GO:0042742]; leaf senescence [GO:0010150]; response to cold [GO:0009409]; response to jasmonic acid [GO:0009753]; response to light stimulus [GO:0009416]	59	L	AVKEDKQTDG		0.7823		0.398	Free	Free		Free	3	0	Free	2	0.59015	0.19215	0.06289	0.5078		0.785	Free	Free	Free	Free	4	0	Free	3	0.451897	0.297439	0.9277				Free	Free	Free		3	0	Free	1	0.9277	0
AT2G39730	P10896	Ribulose bisphosphate carboxylase/oxygenase activase, chloroplastic (RA) (RuBisCO activase)	plastid	defense response to bacterium [GO:0042742]; leaf senescence [GO:0010150]; response to cold [GO:0009409]; response to jasmonic acid [GO:0009753]; response to light stimulus [GO:0009416]	61	V	KEDKQTDGDR						Free			1	0	Free	0							Free				1	0	Free	0								Free			1	0	Free	0
AT2G39730	P10896	Ribulose bisphosphate carboxylase/oxygenase activase, chloroplastic (RA) (RuBisCO activase)	plastid	defense response to bacterium [GO:0042742]; leaf senescence [GO:0010150]; response to cold [GO:0009409]; response to jasmonic acid [GO:0009753]; response to light stimulus [GO:0009416]	75	L	AYDTSDDQQD								Free	1	0	Free	0									Free		1	0	Free	0											0	0		0
AT2G39730	P10896	Ribulose bisphosphate carboxylase/oxygenase activase, chloroplastic (RA) (RuBisCO activase)	plastid	defense response to bacterium [GO:0042742]; leaf senescence [GO:0010150]; response to cold [GO:0009409]; response to jasmonic acid [GO:0009753]; response to light stimulus [GO:0009416]	76	A	YDTSDDQQDI					Free	Free		Free	3	0	Free	0			0.4037	2.06			Free	Free			2	0	Free	2	1.23185	0.82815	0.3875				Free				1	0	Free	1	0.3875	0
AT2G39855	Q84WZ4	Plant/protein	nucleus	0	2	M	DKKKSVSGSS	0.4962			0.4635	Free			Free	2	0	Free	2	0.47985	0.01635								Free	1	0	Free	0			0.4423				Free				1	0	Free	1	0.4423	0
AT2G40490	O22886	Uroporphyrinogen decarboxylase 2, chloroplastic (UPD2) (URO-D2) (EC 4.1.1.37)	plastid	chlorophyll biosynthetic process [GO:0015995]; heme biosynthetic process [GO:0006783]; protoporphyrinogen IX biosynthetic process [GO:0006782]; response to cytokinin [GO:0009735]	37	C	SVEGTTVTER				0.6512	Free	Free		Free	3	0	Free	1	0.6512	0					Free			Free	2	0	Free	0							Free			Free	2	0	Free	0
AT2G42210	O48528	Outer envelope pore protein 16-3, chloroplastic/mitochondrial (Chloroplastic outer envelope pore protein of 16 kDa 3) (AtOEP16-3) (OEP16-3) (Mitochondrial complex I subunit B14.7)	mitochondrion	ion transport [GO:0006811]; protein insertion into mitochondrial inner membrane [GO:0045039]	1	-	MDPAEMRYLE						NTA			0	1	NTA	0											0	0		0											0	0		0
AT2G42220	O48529	Rhodanese-like domain-containing protein 9, chloroplastic (Sulfurtransferase 9) (AtStr9)	plastid	0	48	A	ELKFVNAEEA							Free		1	0	Free	0									Free		1	0	Free	0					1.938				Free		1	0	Free	1	1.938	0
AT2G42680	Q9SJI8	Multiprotein-bridging factor 1a	nucleus	positive regulation of transcription, DNA-templated [GO:0045893]	2	M	AGIGPITQDW							NTA		0	1	NTA	0								NTA	NTA		0	2	NTA	0											0	0		0
AT2G43160	Q67YI9	Clathrin interactor EPSIN 2 (EPSIN-related 2)	plasma membrane	protein transport [GO:0015031]	1	-	MKKVFGQTVR								NTA	0	1	NTA	0											0	0		0											0	0		0
AT2G43180	F4IQ73	Phosphoenolpyruvate carboxylase family protein	plastid	0	56	N	STVVSDESGN						Free			1	0	Free	0								Free			1	0	Free	0											0	0		0
AT2G43460	O22860	60S ribosomal protein L38	cytosol	translation [GO:0006412]	2	M	PKQIHEIKDF							Free		1	0	Free	0											0	0		0											0	0		0
AT2G43560	O22870	Peptidyl-prolyl cis-trans isomerase FKBP16-3, chloroplastic (PPIase FKBP16-3) (EC 5.2.1.8) (FK506-binding protein 16-3) (AtFKBP16-3) (Immunophilin FKBP16-3) (Rotamase)	plastid	0	77	A	AGLPPEDKPR									0	0		0							Free				1	0	Free	0											0	0		0
AT2G43750	P47999	Cysteine synthase, chloroplastic/chromoplastic (EC 2.5.1.47) (At.OAS.7-4) (Beta-substituted Ala synthase 2;1) (ARAth-Bsas2;1) (CSase B) (AtCS-B) (CS-B) (O-acetylserine (thiol)-lyase) (O-acetylserine sulfhydrylase) (OAS-TL B) (cpACS1)	plastid	cysteine biosynthetic process [GO:0019344]; cysteine biosynthetic process from serine [GO:0006535]; double fertilization forming a zygote and endosperm [GO:0009567]; pollen tube growth [GO:0009860]; response to cadmium ion [GO:0046686]; response to cytokinin [GO:0009735]	61	K	AVSIKPEAGV								NTA	0	1	NTA	0											0	0		0											0	0		0
AT2G44160	O80585	Methylenetetrahydrofolate reductase 2 (AtMTHFR2) (EC 1.5.1.20)	cytosol	methionine biosynthetic process [GO:0009086]; one-carbon metabolic process [GO:0006730]; tetrahydrofolate interconversion [GO:0035999]	1	-	MKVIDKIQSL				1.144				Free	1	0	Free	1	1.144	0									0	0		0											0	0		0
AT2G44310	O64866	Calcium-binding EF-hand family protein (Expressed protein)	cytosol	0	2	M	GVVLIDGSTV								Free	1	0	Free	0									Free		1	0	Free	0											0	0		0
AT2G44350	P20115	Citrate synthase 4, mitochondrial (EC 2.3.3.16)	mitochondrion	carbohydrate metabolic process [GO:0005975]; citrate metabolic process [GO:0006101]; response to cadmium ion [GO:0046686]; tricarboxylic acid cycle [GO:0006099]	30	W	IQMQSSTDLD									0	0		0											0	0		0								Free			1	0	Free	0
AT2G44610	O80501	Ras-related protein RABH1b (AtRABH1b) (Ras-related protein Rab6A) (AtRab6A)	golgi	Rab protein signal transduction [GO:0032482]; exocytosis [GO:0006887]; intra-Golgi vesicle-mediated transport [GO:0006891]; intracellular protein transport [GO:0006886]; plant-type cell wall cellulose biosynthetic process [GO:0052324]; regulation of cell growth [GO:0001558]; retrograde transport, endosome to Golgi [GO:0042147]; retrograde vesicle-mediated transport, Golgi to endoplasmic reticulum…	2	M	APVSALAKYK								Free	1	0	Free	0											0	0		0											0	0		0
AT2G44650	O80504	10 kDa chaperonin 2, chloroplastic (Chloroplast chaperonin 10) (Chl-Cpn10)	plastid	chaperone cofactor-dependent protein refolding [GO:0051085]; protein folding [GO:0006457]	43	A	ISTKWEPTKV								Free	1	0	Free	0											0	0		0				4.692				Free	Free		2	0	Free	1	4.692	0
AT2G45070	P38389	Protein transport protein Sec61 subunit beta	endoplasmic reticulum	SRP-dependent cotranslational protein targeting to membrane, translocation [GO:0006616]; posttranslational protein targeting to membrane, translocation [GO:0031204]	2	M	VGSGAPQRGS	0.07842				Free				1	0	Free	1	0.07842	0					Free	Free		Free	3	0	Free	0							Free	Free		Free	3	0	Free	0
AT2G45710	O64650	40S ribosomal protein S27-1	cytosol	ribosomal small subunit assembly [GO:0000028]; translation [GO:0006412]	2	M	VLQNDIDLLN							Free	Free	2	0	Free	0									Free		1	0	Free	0				0.8523				Free			1	0	Free	1	0.8523	0
AT2G45790	O80840	Phosphomannomutase (AtPMM) (EC 5.4.2.8)	mitochondrion,cytosol	GDP-mannose biosynthetic process [GO:0009298]; L-ascorbic acid biosynthetic process [GO:0019853]; mannose metabolic process [GO:0006013]; protein N-linked glycosylation [GO:0006487]; protein targeting to ER [GO:0045047]; response to salt stress [GO:0009651]	2	M	AAKIPGVIAL				98.39				NTA	0	1	NTA	1	98.39	0									0	0		0											0	0		0
AT2G46820	Q8LCA1	Protein CURVATURE THYLAKOID 1B, chloroplastic (Photosystem I protein P) (Thylakoid membrane phosphoprotein 14 kDa)	plastid	photosynthetic electron transport in photosystem I [GO:0009773]; response to abscisic acid [GO:0009737]	64	R	ATTEVGEAPA								Free	1	0	Free	0											0	0		0											0	0		0
AT2G47400	O22914	Calvin cycle protein CP12-1, chloroplastic (CP12 domain-containing protein 1) (Chloroplast protein 12-1)	plastid	negative regulation of reductive pentose-phosphate cycle [GO:0080153]; reductive pentose-phosphate cycle [GO:0019253]; response to sucrose [GO:0009744]	47	K	ATSEGEISEK								Free	1	0	Free	0										Free	1	0	Free	0											0	0		0
AT2G47940	O82261	Protease Do-like 2, chloroplastic (EC 3.4.21.-)	plastid	chloroplast organization [GO:0009658]; photosystem II repair [GO:0010206]; protein catabolic process [GO:0030163]	80	M	AFKAFGSPKK	60.21				Free				1	0	Free	1	60.21	0							Free		1	0	Free	0											0	0		0
AT2G47960	O82263	At2g47960/T9J23.10 (Expressed protein) (Trafficking protein particle complex subunit-like protein)	golgi	0	2	M	SATQTQTHGP					NTA				0	1	NTA	0											0	0		0											0	0		0
AT3G01280	Q9SRH5	Mitochondrial outer membrane protein porin 1 (Voltage-dependent anion-selective channel protein 1) (AtVDAC1) (VDAC-1)	mitochondrion	defense response [GO:0006952]; response to bacterium [GO:0009617]	2	M	VKGPGLYTEI	0.6298		1.104	1.381	Free	Free	Free	Free	4	0	Free	3	1.03827	0.310178	0.5451	1.542	1.532		Free	Free	Free	Free	4	0	Free	3	1.20637	0.467604	1.808	1.18	1.436	1.988	Free	Free	Free	Free	4	0	Free	4	1.603	0.315067
AT3G01490	Q9SSA4	AT3g01490/F4P13_4 (Protein kinase like protein) (Protein kinase superfamily protein)	cytosol	0	91	R	STEVEKSRRE									0	0		0											0	0		0									Free		1	0	Free	0
AT3G01500	P27140	Beta carbonic anhydrase 1, chloroplastic (AtbCA1) (AtbetaCA1) (EC 4.2.1.1) (Beta carbonate dehydratase 1) (Protein SALICYLIC ACID-BINDING PROTEIN 3) (AtSABP3)	plastid	carbon utilization [GO:0015976]; defense response to bacterium [GO:0042742]; defense response to fungus, incompatible interaction [GO:0009817]; negative regulation of stomatal complex development [GO:2000122]; photosynthesis [GO:0015979]; regulation of stomatal movement [GO:0010119]; response to carbon dioxide [GO:0010037]; response to cold [GO:0009409]	2	M	GTEAYDEAIE				99.6				NTA	0	1	NTA	1	99.6	0									0	0		0											0	0		0
AT3G02080	Q9SGA6	40S ribosomal protein S19-1	cytosol	ribosomal small subunit assembly [GO:0000028]; translation [GO:0006412]	2	M	ATGKTVKDVS		97.06		97.32	NTA	NTA		NTA	0	3	NTA	2	97.19	0.13		98.66				NTA			0	1	NTA	1	98.66	0									0	0		0
AT3G02630	Q9M879	Stearoyl-[acyl-carrier-protein] 9-desaturase 5, chloroplastic (Stearoyl-ACP desaturase 5) (EC 1.14.19.2) (Acyl-[acyl-carrier-protein] desaturase 5)	plastid	fatty acid biosynthetic process [GO:0006633]; fatty acid metabolic process [GO:0006631]	39	S	ATTEVTNGRK									0	0		0							Free				1	0	Free	0											0	0		0
AT3G02780	Q42553	Isopentenyl-diphosphate Delta-isomerase II, chloroplastic (EC 5.3.3.2) (Isopentenyl pyrophosphate isomerase II) (IPP isomerase II)	plastid	chlorophyll biosynthetic process [GO:0015995]; dimethylallyl diphosphate biosynthetic process [GO:0050992]; flower development [GO:0009908]; isopentenyl diphosphate biosynthetic process [GO:0009240]; photosynthesis [GO:0015979]	48	F	SGTAMTDTKD								Free	1	0	Free	0								Free	Free		2	0	Free	0			2.012				Free				1	0	Free	1	2.012	0
AT3G02870	Q9M8S8	Inositol-phosphate phosphatase (EC 3.1.3.25) (L-galactose 1-phosphate phosphatase) (EC 3.1.3.93) (Myo-inositol monophosphatase)	cytosol	L-ascorbic acid biosynthetic process [GO:0019853]; inositol biosynthetic process [GO:0006021]; inositol phosphate dephosphorylation [GO:0046855]; phosphatidylinositol phosphorylation [GO:0046854]; response to cold [GO:0009409]; response to karrikin [GO:0080167]; signal transduction [GO:0007165]	2	M	ADNDSLDQFL									0	0		0									NTA		0	1	NTA	0											0	0		0
AT3G03250	Q9M9P3	UTP--glucose-1-phosphate uridylyltransferase 2 (EC 2.7.7.9) (UDP-glucose pyrophosphorylase 2) (AtUGP2) (UDPGP 2) (UGPase 2)	cytosol	UDP-glucose metabolic process [GO:0006011]; callose deposition in cell wall [GO:0052543]; cellular response to phosphate starvation [GO:0016036]; glycogen metabolic process [GO:0005977]; pollen development [GO:0009555]; response to salt stress [GO:0009651]; sucrose metabolic process [GO:0005985]	2	M	AATTENLPQL								NTA	0	1	NTA	0											0	0		0											0	0		0
AT3G03630	O22682	S-sulfo-L-cysteine synthase (O-acetyl-L-serine-dependent), chloroplastic (EC 2.5.1.144) (AtCS26) (Beta-substituted Ala synthase 5;1) (ARAth-Bsas5;1) (O-acetylserine sulfhydrylase)	plastid	cysteine biosynthetic process from serine [GO:0006535]; photosynthesis [GO:0015979]; photosynthetic acclimation [GO:0009643]; regulation of hydrogen peroxide metabolic process [GO:0010310]; regulation of superoxide metabolic process [GO:0090322]	57	G	AISGKSSTGT		99.76				NTA			0	1	NTA	1	99.76	0		2.716				Free			1	0	Free	1	2.716	0	1.648				Free	Free	Free		3	0	Free	1	1.648	0
AT3G03700	Q9S7M7	F20H23.27 protein (Plasma-membrane choline transporter family protein) (T12J13.2 protein)	plastid	0	40	R	PPPTTQQTIA									0	0		0											0	0		0								Free			1	0	Free	0
AT3G03710	Q8GZQ3	Polyribonucleotide nucleotidyltransferase 1, chloroplastic (AtcpPNPase) (EC 2.7.7.8) (Polynucleotide phosphorylase 1) (PNPase 1) (Protein PIGMENT DEFECTIVE 326) (Protein RESISTANT TO INHIBITION WITH FSM 10)	plastid	RNA catabolic process [GO:0006401]; carotene biosynthetic process [GO:0016120]; cellular response to phosphate starvation [GO:0016036]; chlorophyll biosynthetic process [GO:0015995]; chloroplast RNA processing [GO:0031425]; mRNA processing [GO:0006397]; mitochondrial RNA 3'-end processing [GO:0000965]; mitochondrial RNA catabolic process [GO:0000957]; mitochondrial RNA processing [GO:0000963]; mi…	65	A	LVRPDDTDDA									0	0		0									Free		1	0	Free	0											0	0		0
AT3G03960	Q94K05	T-complex protein 1 subunit theta (TCP-1-theta) (CCT-theta) (Chaperonin CCT8) (Chaperonin containing TCP1 8) (TCP1-ring complex)	cytosol	positive regulation of transport [GO:0051050]; protein folding [GO:0006457]	2	M	VGMSMQPYGI								Free	1	0	Free	0											0	0		0											0	0		0
AT3G04610	Q9SR13	Flowering locus K homology domain (Flowering locus KH domain)	nucleus	positive regulation of flower development [GO:0009911]	2	M	AEAEDQQNFV								NTA	0	1	NTA	0											0	0		0											0	0		0
AT3G04650	Q9SR09	AT3g04650/F7O18_13 (F7O18.13 protein) (FAD/NAD(P)-binding oxidoreductase family protein)	plastid	0	40	C	DSQNNTGKSN									0	0		0											0	0		0									Free	Free	2	0	Free	0
AT3G04780	Q9SQZ9	PITH domain-containing protein At3g04780	cytosol	0	2	M	SAESASQIPK								NTA	0	1	NTA	0											0	0		0											0	0		0
AT3G04840	Q9CAV0	40S ribosomal protein S3a-1	cytosol	translation [GO:0006412]	2	M	AVGKNKRISK	0.5224	0.4911	0.2726	0.1273	Free	Free	Free	Free	4	0	Free	4	0.35335	0.162151	0.5173	0.5745	0.6009	0.4841	Free	Free	Free	Free	4	0	Free	4	0.5442	0.0460125			0.5101	0.4927			Free	Free	2	0	Free	2	0.5014	0.0087
AT3G04840	Q9CAV0	40S ribosomal protein S3a-1	cytosol	translation [GO:0006412]	71	L	ADLQGDEDNA								Free	1	0	Free	0											0	0		0											0	0		0
AT3G05040	Q0WP44	Protein HASTY 1 (Protein HASTY)	golgi	gene silencing by RNA [GO:0031047]; leaf morphogenesis [GO:0009965]; miRNA export from nucleus [GO:0061716]; negative regulation of flower development [GO:0009910]; polarity specification of adaxial/abaxial axis [GO:0009944]; regulation of protein export from nucleus [GO:0046825]; root development [GO:0048364]; shoot system development [GO:0048367]	1	-	MEDSNSTASN				98.54				NTA	0	1	NTA	1	98.54	0									0	0		0											0	0		0
AT3G05060	Q9MAB3	Probable nucleolar protein 5-2 (MAR-binding NOP56/58 homolog 2) (Nucleolar protein 58-2)	nucleus	ribosome biogenesis [GO:0042254]	2	M	VLVLYETAAG								Free	1	0	Free	0											0	0		0											0	0		0
AT3G05590	P42791	60S ribosomal protein L18-2	cytosol	translation [GO:0006412]	2	M	GIDLIAGGKS	1.928	1.767	1.442	1.855	Free	Free	Free	Free	4	0	Free	4	1.748	0.185638	0.3227	0.9183	1.825	0.209	Free	Free	Free	Free	4	0	Free	4	0.81875	0.640373	1.7	0.1841		1.279	Free	Free	Free	Free	4	0	Free	3	1.05437	0.638923
AT3G05900	F4J9K9	Neurofilament protein-like protein	nucleus	0	2	M	ASDSHTPTVT									0	0		0								NTA			0	1	NTA	0											0	0		0
AT3G06035	Q84MC0	Uncharacterized GPI-anchored protein At3g06035	plasma membrane	0	25	S	DTDEEDILLT									0	0		0				0.2699	0.6129			Free	Free		2	0	Free	2	0.4414	0.1715	3.587				Free		Free		2	0	Free	1	3.587	0
AT3G06050	Q9M7T0	Peroxiredoxin-2F, mitochondrial (EC 1.11.1.15) (Peroxiredoxin IIF) (Thioredoxin peroxidase 2F)	mitochondrion	cell redox homeostasis [GO:0045454]; cellular response to oxidative stress [GO:0034599]; hydrogen peroxide catabolic process [GO:0042744]; response to cadmium ion [GO:0046686]; response to oxidative stress [GO:0006979]	31	F	SKLAEGTDIT				1.077				Free	1	0	Free	1	1.077	0									0	0		0									Free		1	0	Free	0
AT3G06430	Q9SQU6	Pentatricopeptide repeat-containing protein At3g06430, chloroplastic (Protein EMBRYO DEFECTIVE 2750)	plastid	embryo development ending in seed dormancy [GO:0009793]; embryo sac development [GO:0009553]; pollen development [GO:0009555]; pollen tube development [GO:0048868]	35	C	VLAASKSSPG									0	0		0								Free			1	0	Free	0											0	0		0
AT3G06670	F4JC31	Binding protein	nucleus	0	2	M	GAPEKSQSNT								Free	1	0	Free	0											0	0		0											0	0		0
AT3G06680	Q84WM0	60S ribosomal protein L29-2	cytosol,nucleus	cytoplasmic translation [GO:0002181]	2	M	AKSKNHTAHN	0.2919			1.939	Free	Free		Free	3	0	Free	2	1.11545	0.82355	0.9198	0.684		1.164	Free	Free		Free	3	0	Free	3	0.9226	0.195969	1.308	0.2564		0.3639	Free	Free		Free	3	0	Free	3	0.642767	0.472434
AT3G06860	Q9ZPI5	Peroxisomal fatty acid beta-oxidation multifunctional protein MFP2 (AtMPF2) [Includes: Enoyl-CoA hydratase/3-2-trans-enoyl-CoA isomerase/3-hydroxybutyryl-CoA epimerase (EC 4.2.1.17) (EC 5.1.2.3) (EC 5.3.3.8); 3-hydroxyacyl-CoA dehydrogenase (EC 1.1.1.35)]	peroxisome	fatty acid beta-oxidation [GO:0006635]	64	R	FSGGFDISGF								Free	1	0	Free	0											0	0		0											0	0		0
AT3G07230	Q9SFV3	At3g07230 (Putative wound-induced basic protein) (Wound-responsive protein-like protein)	cytosol	response to cytokinin [GO:0009735]	1	-	MIYDVNSGLF							Free		1	0	Free	0											0	0		0											0	0		0
AT3G07480	Q9SRR8	2Fe-2S ferredoxin-like superfamily protein (F21O3.19 protein)	mitochondrion	response to cytokinin [GO:0009735]	28	S	ATSAPSPSLG						Free	Free		2	0	Free	0											0	0		0									Free		1	0	Free	0
AT3G07990	Q9SFB5	Serine carboxypeptidase-like 27 (EC 3.4.16.-)	extracellular	proteolysis involved in cellular protein catabolic process [GO:0051603]	1	-	MDYSFLLIIL									0	0		0											0	0		0										Free	1	0	Free	0
AT3G08030	Q9SFB1	F17A17.37 protein	extracellular	0	22	G	APASEGYLRN								Free	1	0	Free	0											0	0		0											0	0		0
AT3G08920	Q9SR92	Rhodanese-like domain-containing protein 10 (Sulfurtransferase 10) (AtStr10)	plastid	response to cold [GO:0009409]	34	A	VSGKELILSG	29.69				Free	Free		Free	3	0	Free	1	29.69	0					Free			Free	2	0	Free	0								Free			1	0	Free	0
AT3G09050	Q9SS82	8-amino-7-oxononanoate synthase (At3g09050) (MZB10.8 protein)	plastid	0	36	L	SKSGDGTSDS		33.27				Free		Free	2	0	Free	1	33.27	0								Free	1	0	Free	0											0	0		0
AT3G09740	Q9SF29	Syntaxin-71 (AtSYP71)	plasma membrane	intracellular protein transport [GO:0006886]; protein targeting to membrane [GO:0006612]; vesicle docking [GO:0048278]; vesicle fusion [GO:0006906]	2	M	TVIDILTRVD		0.01613		0.2608	Free	Free		Free	3	0	Free	2	0.138465	0.122335					Free			Free	2	0	Free	0											0	0		0
AT3G10455	#N/A	#N/A	Unkown	#N/A	1	-	MNRLIAFLLI								NTA	0	1	NTA	0											0	0		0											0	0		0
AT3G10670	Q9CAF5	ABC transporter I family member 6, chloroplastic (ABC transporter ABCI.6) (AtABCI6) (ABC transporter ATPase) (Non-intrinsic ABC protein 7) (AtNAP7) (Plastid SufC-like protein)	plastid	embryo development ending in seed dormancy [GO:0009793]; thylakoid membrane organization [GO:0010027]	67	S	ASSVSSAVDS						NTA			0	1	NTA	0							Free	Free	Free	Free	4	0	Free	0							Free	Free	Free		3	0	Free	0
AT3G11070	Q9SRL6	Outer membrane OMP85 family protein	mitochondrion	cellular protein-containing complex assembly [GO:0034622]; protein insertion into mitochondrial outer membrane [GO:0045040]	2	M	ANPTENLDAN								NTA	0	1	NTA	0											0	0		0											0	0		0
AT3G11100	Q8VZI9	AT3g11100/F11B9_105 (Sequence-specific DNA binding transcription factor)	nucleus	ethylene-activated signaling pathway [GO:0009873]; regulation of gene expression [GO:0010468]; regulation of transcription, DNA-templated [GO:0006355]	1	-	METTPETQSK									0	0		0							NTA				0	1	NTA	0											0	0		0
AT3G11400	F4J6A1	Eukaryotic translation initiation factor 3 subunit G (eIF3g) (Eukaryotic translation initiation factor 3 RNA-binding subunit) (eIF-3 RNA-binding subunit) (Eukaryotic translation initiation factor 3 subunit 4)	cytosol	formation of cytoplasmic translation initiation complex [GO:0001732]	2	M	TIDSQQKTSK		2.609				Free		Free	2	0	Free	1	2.609	0				1.132	Free			Free	2	0	Free	1	1.132	0						Free			1	0	Free	0
AT3G11630	Q96291	2-Cys peroxiredoxin BAS1, chloroplastic (2-Cys Prx A) (2-Cys peroxiredoxin A) (EC 1.11.1.15) (Thiol-specific antioxidant protein A)	plastid	cell redox homeostasis [GO:0045454]; defense response to bacterium [GO:0042742]; hydrogen peroxide catabolic process [GO:0042744]; response to cold [GO:0009409]; response to oxidative stress [GO:0006979]	67	K	AQADDLPLVG				0.2512				Free	1	0	Free	1	0.2512	0									0	0		0											0	0		0
AT3G12050	F4J8L7	Aha1 domain-containing protein	cytosol	0	2	M	AKFGEGDKRW				99.99				NTA	0	1	NTA	1	99.99	0									0	0		0											0	0		0
AT3G12345	Q9LHH3	FKBP-type peptidyl-prolyl cis-trans isomerase (FKBP-type peptidyl-prolyl cis-trans isomerase, putative) (Stress-enhanced protein 4)	plastid	0	33	H	ATDVESTEDT		3.563				Free			1	0	Free	1	3.563	0			0.233				Free		1	0	Free	1	0.233	0		0.09222	0.9297	1.348		Free	Free	Free	3	0	Free	3	0.789973	0.522104
AT3G12345	Q9LHH3	FKBP-type peptidyl-prolyl cis-trans isomerase (FKBP-type peptidyl-prolyl cis-trans isomerase, putative) (Stress-enhanced protein 4)	plastid	0	73	R	SGTGKKAEVR								Free	1	0	Free	0											0	0		0											0	0		0
AT3G12390	Q9LHG9	Nascent polypeptide-associated complex subunit alpha-like protein 1 (NAC-alpha-like protein 1) (Alpha-NAC-like protein 1)	nucleus	protein transport [GO:0015031]; response to salt stress [GO:0009651]	2	M	TTEEKEILAA								NTA	0	1	NTA	0											0	0		0											0	0		0
AT3G12780	Q9LD57	Phosphoglycerate kinase 1, chloroplastic (EC 2.7.2.3)	plastid	gluconeogenesis [GO:0006094]; glycolytic process [GO:0006096]; positive regulation of oxidative phosphorylation [GO:1903862]; reductive pentose-phosphate cycle [GO:0019253]; response to cadmium ion [GO:0046686]; response to cold [GO:0009409]	78	M	AKKSVGDLTS	2.833	0.8483	2.528	4.295	Free	Free	Free	Free	4	0	Free	4	2.62608	1.22456	2.839	1.618	1.658	2.568	Free	Free	Free	Free	4	0	Free	4	2.17075	0.541482	1.977	0.4999	1.892	1.438	Free	Free	Free	Free	4	0	Free	4	1.45172	0.586497
AT3G12780	Q9LD57	Phosphoglycerate kinase 1, chloroplastic (EC 2.7.2.3)	plastid	gluconeogenesis [GO:0006094]; glycolytic process [GO:0006096]; positive regulation of oxidative phosphorylation [GO:1903862]; reductive pentose-phosphate cycle [GO:0019253]; response to cadmium ion [GO:0046686]; response to cold [GO:0009409]	77	S	MAKKSVGDLT							Free		1	0	Free	0				3.77	1.856			Free	Free		2	0	Free	2	2.813	0.957									0	0		0
AT3G12800	Q9LTV6	Peroxisomal 2,4-dienoyl-CoA reductase (EC 1.3.1.34)	peroxisome	fatty acid metabolic process [GO:0006631]	1	-	MDSPFKPDVV								NTA	0	1	NTA	0											0	0		0											0	0		0
AT3G13120	Q9LK61	30S ribosomal protein S10, chloroplastic	plastid	translation [GO:0006412]	57	F	AVPDTLDPTP			6.572				Free	Free	2	0	Free	1	6.572	0						Free			1	0	Free	0											0	0		0
AT3G13460	Q9LJE5	YTH domain-containing protein ECT2 (Protein EVOLUTIONARILY CONSERVED C-TERMINAL REGION 2)	cytosol	0	2	M	ATVAPPADQA								NTA	0	1	NTA	0											0	0		0											0	0		0
AT3G13470	Q9LJE4	Chaperonin 60 subunit beta 2, chloroplastic (CPN-60 beta 2)	plastid	'de novo' protein folding [GO:0006458]; mitochondrion organization [GO:0007005]; protein refolding [GO:0042026]	69	Q	TGVNKLADLV		0.7315			Free	Free		Free	3	0	Free	1	0.7315	0					Free		Free	Free	3	0	Free	0			1.515	0.9873			Free	Free	Free		3	0	Free	2	1.25115	0.26385
AT3G13490	Q9LJE2	Lysine--tRNA ligase, chloroplastic/mitochondrial (EC 6.1.1.6) (Lysyl-tRNA synthetase) (LysRS) (Lysyl-tRNA synthetase 2) (AtKRS-2) (Protein OVULE ABORTION 5)	mitochondrion,plastid	lysyl-tRNA aminoacylation [GO:0006430]; plant ovule development [GO:0048481]	49	A	ASSSSSSATT								Free	1	0	Free	0										Free	1	0	Free	0											0	0		0
AT3G13490	Q9LJE2	Lysine--tRNA ligase, chloroplastic/mitochondrial (EC 6.1.1.6) (Lysyl-tRNA synthetase) (LysRS) (Lysyl-tRNA synthetase 2) (AtKRS-2) (Protein OVULE ABORTION 5)	mitochondrion,plastid	lysyl-tRNA aminoacylation [GO:0006430]; plant ovule development [GO:0048481]	50	A	SSSSSSATTA								Free	1	0	Free	0										Free	1	0	Free	0											0	0		0
AT3G13750	Q9SCW1	Beta-galactosidase 1 (Lactase 1) (EC 3.2.1.23)	extracellular	carbohydrate metabolic process [GO:0005975]	33	G	SVSYDSRAIT									0	0		0										Free	1	0	Free	0											0	0		0
AT3G15020	Q9LKA3	Malate dehydrogenase 2, mitochondrial (EC 1.1.1.37) (Mitochondrial MDH2) (mMDH2) (Mitochondrial NAD-dependent malate dehydrogenase 2) (mNAD-MDH 2) (mtNAD-MDH2)	mitochondrion	carbohydrate metabolic process [GO:0005975]; defense response to bacterium [GO:0042742]; malate metabolic process [GO:0006108]; tricarboxylic acid cycle [GO:0006099]	23	F	ASESVPDRKV									0	0		0										Free	1	0	Free	0											0	0		0
AT3G15020	Q9LKA3	Malate dehydrogenase 2, mitochondrial (EC 1.1.1.37) (Mitochondrial MDH2) (mMDH2) (Mitochondrial NAD-dependent malate dehydrogenase 2) (mNAD-MDH 2) (mtNAD-MDH2)	mitochondrion	carbohydrate metabolic process [GO:0005975]; defense response to bacterium [GO:0042742]; malate metabolic process [GO:0006108]; tricarboxylic acid cycle [GO:0006099]	80	R	SQVSGYMGDD								NTA	0	1	NTA	0											0	0		0											0	0		0
AT3G15190	Q9ASV6	30S ribosomal protein S20, chloroplastic	plastid	translation [GO:0006412]	79	C	EAAAPTKKAD	0.05773	1.412	1.455	1.117	Free	Free	Free	Free	4	0	Free	4	1.01043	0.56522		0.09574	0.08144	0.02487	Free	Free	Free	Free	4	0	Free	3	0.06735	0.0305999	1.788	0.1106	0.574	1.531	Free	Free	Free	Free	4	0	Free	4	1.0009	0.684728
AT3G15190	Q9ASV6	30S ribosomal protein S20, chloroplastic	plastid	translation [GO:0006412]	80	E	AAAPTKKADS						Free			1	0	Free	0								Free			1	0	Free	0								Free			1	0	Free	0
AT3G15190	Q9ASV6	30S ribosomal protein S20, chloroplastic	plastid	translation [GO:0006412]	81	A	AAPTKKADSA									0	0		0								Free			1	0	Free	0											0	0		0
AT3G15351	B9DG98	AT3G15351 protein (P53/DNA damage-regulated protein)	nucleus	0	55	K	TSVMSPFDSM	0.01921				Free				1	0	Free	1	0.01921	0									0	0		0										Free	1	0	Free	0
AT3G15640	Q9LW15	Cytochrome c oxidase subunit 5b-1, mitochondrial (AtCOX5b-1)	mitochondrion	mitochondrial ATP synthesis coupled proton transport [GO:0042776]; mitochondrial electron transport, cytochrome c to oxygen [GO:0006123]	56	F	SSDSVETPAT				4.6				Free	1	0	Free	1	4.6	0								Free	1	0	Free	0											0	0		0
AT3G15850	Q949X0	Palmitoyl-monogalactosyldiacylglycerol delta-7 desaturase, chloroplastic (EC 1.14.19.42) (Acyl-lipid desaturase 3) (Fatty acid desaturase 5) (FAD5) (Fatty acid desaturase B) (FADB) (Monogalactosyldiacylglycerol-specific palmitic acid desaturase)	plastid	oxylipin biosynthetic process [GO:0031408]; photoinhibition [GO:0010205]; unsaturated fatty acid biosynthetic process [GO:0006636]	68	A	AAATEGDYRR									0	0		0							Free			Free	2	0	Free	0											0	0		0
AT3G16240	Q41951	Aquaporin TIP2-1 (Delta-tonoplast intrinsic protein) (Delta-TIP) (Tonoplast intrinsic protein 2-1) (AtTIP2;1) [Cleaved into: Aquaporin TIP2-1, N-terminally processed]	vacuole	water transport [GO:0006833]	2	M	AGVAFGSFDD	11.65	10.82		11.92	Free	Free	Free	Free	4	0	Free	3	11.4633	0.468069		11.33			Free	Free	Free	Free	4	0	Free	1	11.33	0		11.46			Free	Free	Free	Free	4	0	Free	1	11.46	0
AT3G16250	Q9LU21	Photosynthetic NDH subunit of subcomplex B 3, chloroplastic (Protein PnsB3) (NDH-DEPENDENT CYCLIC ELECTRON FLOW 4)	plastid	photosynthetic electron transport in photosystem I [GO:0009773]	1	-	MGSVQLSGSG								NTA	0	1	NTA	0											0	0		0											0	0		0
AT3G18130	Q9LV28	Receptor for activated C kinase 1C (Guanine nucleotide-binding protein subunit beta-like protein C)	cytosol	cellular response to abscisic acid stimulus [GO:0071215]; positive regulation of protein phosphorylation [GO:0001934]; positive regulation of signal transduction [GO:0009967]; rescue of stalled ribosome [GO:0072344]; root development [GO:0048364]; seed germination [GO:0009845]; shoot system development [GO:0048367]; signal transduction [GO:0007165]	2	M	AEGLVLKGIM				100				NTA	0	1	NTA	1	100	0					NTA	NTA		NTA	0	3	NTA	0											0	0		0
AT3G18190	Q9LV21	T-complex protein 1 subunit delta (TCP-1-delta) (CCT-delta) (Chaperonin CCT4)	cytosol	protein folding [GO:0006457]; response to cadmium ion [GO:0046686]	2	M	AAVAAPMASK				100				NTA	0	1	NTA	1	100	0			99.99	99.99			NTA	NTA	0	2	NTA	2	99.99	0									0	0		0
AT3G18480	Q9LS42	Protein CASP	golgi	Golgi vesicle transport [GO:0048193]; intra-Golgi vesicle-mediated transport [GO:0006891]	1	-	MEVSQDGSER								NTA	0	1	NTA	0											0	0		0											0	0		0
AT3G18740	Q9LSA3	60S ribosomal protein L30-3	cytosol	response to fungus [GO:0009620]	2	M	VAEKKAKKSH	29.87		21.2	17.55	Free	Free	Free	Free	4	0	Free	3	22.8733	5.16692	25.8		21.32		Free	Free	Free	Free	4	0	Free	2	23.56	2.24	38.51				Free	Free	Free	Free	4	0	Free	1	38.51	0
AT3G18890	Q8H0U5	Protein TIC 62, chloroplastic (Translocon at the inner envelope membrane of chloroplasts 62) (AtTIC62)	plastid	protein transport [GO:0015031]	64	R	ASSVVTEASP				85.56				NTA	0	1	NTA	1	85.56	0									0	0		0											0	0		0
AT3G19450	P48523	Cinnamyl alcohol dehydrogenase 4 (AtCAD4) (EC 1.1.1.195) (Cinnamyl alcohol dehydrogenase C)	cytosol	lignin biosynthetic process [GO:0009809]; response to karrikin [GO:0080167]	2	M	GSVEAGEKKA								NTA	0	1	NTA	0											0	0		0											0	0		0
AT3G19860	Q9LT23	Transcription factor bHLH121 (Basic helix-loop-helix protein 121) (AtbHLH121) (bHLH 121) (Transcription factor EN 138) (bHLH transcription factor bHLH121)	nucleus	0	50	A	EEEVMDVSAR								Free	1	0	Free	0											0	0		0											0	0		0
AT3G19900	Q8LDI1	AT3G19900 protein	plastid	0	67	C	SIVDDEGNLD						Free			1	0	Free	0					1.11		Free		Free		2	0	Free	1	1.11	0			1.409				Free		1	0	Free	1	1.409	0
AT3G20050	P28769	T-complex protein 1 subunit alpha (TCP-1-alpha) (CCT-alpha) (Chaperonin CCT1)	cytosol	protein folding [GO:0006457]	2	M	SISAQNPDIS	98.7				NTA			NTA	0	2	NTA	1	98.7	0				99.94	NTA			NTA	0	2	NTA	1	99.94	0									0	0		0
AT3G20810	Q8RWR1	Lysine-specific demethylase JMJ30 (AtJMJ30) (EC 1.14.11.-) (JmjC domain-containing protein 30) (Jumonji domain-containing protein 5) (AtJMJD5)	cytosol,nucleus	circadian rhythm [GO:0007623]; flower development [GO:0009908]; histone H3-K36 demethylation [GO:0070544]; regulation of circadian rhythm [GO:0042752]	2	M	SGATTASSGD					NTA				0	1	NTA	0											0	0		0											0	0		0
AT3G20920	F4IWB6	Translocation protein-like protein	plasma membrane	posttranslational protein targeting to membrane, translocation [GO:0031204]	1	-	MKKPVGAEKK					NTA			NTA	0	2	NTA	0							NTA	NTA			0	2	NTA	0											0	0		0
AT3G22480	Q9LJ98	Probable prefoldin subunit 2	nucleus	protein folding [GO:0006457]	2	M	ASKSGSGGLR								NTA	0	1	NTA	0											0	0		0											0	0		0
AT3G22890	Q9LIK9	ATP sulfurylase 1, chloroplastic (AtPS1) (EC 2.7.7.4)	cytosol,plastid	hydrogen sulfide biosynthetic process [GO:0070814]; response to cadmium ion [GO:0046686]; response to cytokinin [GO:0009735]; selenium compound metabolic process [GO:0001887]; sulfate assimilation [GO:0000103]	49	A	GLIAPDGGKL		2.282				Free			1	0	Free	1	2.282	0									0	0		0								Free			1	0	Free	0
AT3G23030	P49678	Auxin-responsive protein IAA2 (Indoleacetic acid-induced protein 2)	nucleus	auxin-activated signaling pathway [GO:0009734]; response to auxin [GO:0009733]	55	T	PPTKTQIVGW									0	0		0										Free	1	0	Free	0											0	0		0
AT3G23390	O23290	60S ribosomal protein L36a	cytosol	translation [GO:0006412]	2	M	VNIPKTKNTY								Free	1	0	Free	0											0	0		0											0	0		0
AT3G23700	Q9LK47	AT3g23700/MYM9_3 (Nucleic acid-binding proteins superfamily)	plastid	DNA duplex unwinding [GO:0032508]; RNA folding [GO:0034337]; maturation of 5S rRNA [GO:0000481]; response to abscisic acid [GO:0009737]; response to cold [GO:0009409]	55	F	SSSATADTDR									0	0		0											0	0		0								Free			1	0	Free	0
AT3G23820	Q9LIS3	UDP-glucuronate 4-epimerase 6 (EC 5.1.3.6) (UDP-glucuronic acid epimerase 6) (AtUGlcAE2)	golgi	defense response to Gram-negative bacterium [GO:0050829]; defense response to fungus [GO:0050832]; galacturonate biosynthetic process [GO:0033481]	2	M	PLSATADTSK									0	0		0							Free				1	0	Free	0											0	0		0
AT3G23940	Q9LIR4	Dihydroxy-acid dehydratase, chloroplastic (AtDHAD) (DAD) (EC 4.2.1.9)	plastid	branched-chain amino acid biosynthetic process [GO:0009082]; embryo sac development [GO:0009553]; isoleucine biosynthetic process [GO:0009097]; pollen development [GO:0009555]; response to salt stress [GO:0009651]; root development [GO:0048364]; valine biosynthetic process [GO:0009099]	35	C	SAQSVTADPS									0	0		0							Free				1	0	Free	0											0	0		0
AT3G23990	P29197	Chaperonin CPN60, mitochondrial (HSP60)	mitochondrion	'de novo' protein folding [GO:0006458]; Group II intron splicing [GO:0000373]; mitochondrion organization [GO:0007005]; protein import into mitochondrial intermembrane space [GO:0045041]; protein refolding [GO:0042026]; response to cadmium ion [GO:0046686]; response to heat [GO:0009408]	32	Y	AAKEIKFGVE					Free			Free	2	0	Free	0							Free				1	0	Free	0								Free			1	0	Free	0
AT3G24420	Q9LK01	Alpha/beta-Hydrolases superfamily protein (At3g24420) (Hydrolase-like protein)	cytosol,plasma membrane	0	2	M	VVNQKISGLA									0	0		0											0	0		0				0.4777				Free			1	0	Free	1	0.4777	0
AT3G24513	Q2V3S7	Putative defensin-like protein 258	extracellular	defense response to fungus [GO:0050832]; killing of cells of other organism [GO:0031640]	31	G	AGKKLEVATR					Free	Free			2	0	Free	0											0	0		0											0	0		0
AT3G24590	Q8H0W1	Chloroplast processing peptidase (EC 3.4.21.89) (Signal peptidase I-3)	plastid	protein maturation [GO:0051604]; signal peptide processing [GO:0006465]; thylakoid membrane organization [GO:0010027]	65	Y	GIKDSSETTK	3.059				Free				1	0	Free	1	3.059	0			5.461		Free		Free		2	0	Free	1	5.461	0	3.594		3.512		Free		Free		2	0	Free	2	3.553	0.041
AT3G25520	Q8LBI1	60S ribosomal protein L5-1	cytosol	adaxial/abaxial pattern specification [GO:0009955]; cell division [GO:0051301]; leaf morphogenesis [GO:0009965]; nucleocytoplasmic transport [GO:0006913]; response to cytokinin [GO:0009735]; ribosomal large subunit assembly [GO:0000027]; root morphogenesis [GO:0010015]; translation [GO:0006412]	2	M	VFVKSTKSNA				5.911			Free	Free	2	0	Free	1	5.911	0				5.874				Free	1	0	Free	1	5.874	0				3.706		Free		Free	2	0	Free	1	3.706	0
AT3G25650	Q1PEL7	SKP1-like protein 15 (AtSK15)	cytosol	SCF-dependent proteasomal ubiquitin-dependent protein catabolic process [GO:0031146]; protein ubiquitination [GO:0016567]	71	D	ASEEPKKKKP								NTA	0	1	NTA	0											0	0		0											0	0		0
AT3G25770	Q9LS02	Allene oxide cyclase 2, chloroplastic (EC 5.3.99.6)	plastid	jasmonic acid biosynthetic process [GO:0009695]; response to cold [GO:0009409]	66	R	ALSQNGNIEN								Free	1	0	Free	0											0	0		0											0	0		0
AT3G25920	P25873	50S ribosomal protein L15, chloroplastic (CL15)	plastid	response to cytokinin [GO:0009735]; translation [GO:0006412]	68	Q	TAATSSAVVA				17.63				Free	1	0	Free	1	17.63	0									0	0		0					1.167				Free		1	0	Free	1	1.167	0
AT3G26740	Q96500	Light-regulated protein 1, chloroplastic (Protein CCR-LIKE, chloroplastic)	plastid	circadian rhythm [GO:0007623]	42	R	SNNSSSSSSL				0.7053				Free	1	0	Free	1	0.7053	0									0	0		0											0	0		0
AT3G27380	Q8LBZ7	Succinate dehydrogenase [ubiquinone] iron-sulfur subunit 1, mitochondrial (EC 1.3.5.1) (Iron-sulfur subunit of complex II) (Ip)	mitochondrion	aerobic respiration [GO:0009060]; mitochondrial electron transport, succinate to ubiquinone [GO:0006121]; respiratory electron transport chain [GO:0022904]; tricarboxylic acid cycle [GO:0006099]	29	W	TSTGAEAETK	0.3336	0.1871		0.3702	Free	Free		Free	3	0	Free	3	0.296967	0.0791113	1.712			0.9122	Free		Free	Free	3	0	Free	2	1.3121	0.3999							Free	Free	2	0	Free	0
AT3G27830	P36210	50S ribosomal protein L12-1, chloroplastic (CL12-A)	plastid	translation [GO:0006412]	59	A	AVEAPEKIEK			0.6941				Free		1	0	Free	1	0.6941	0			1.036			Free	Free		2	0	Free	1	1.036	0									0	0		0
AT3G27890	Q9LK88	NADPH:quinone oxidoreductase (EC 1.6.5.2)	mitochondrion	defense response to bacterium [GO:0042742]; response to cytokinin [GO:0009735]; response to salt stress [GO:0009651]	1	-	MEAVTAIKPL									0	0		0								NTA			0	1	NTA	0											0	0		0
AT3G27910	Q9LK86	Putative F-box/kelch-repeat protein At3g27910	extracellular	0	34	R	LCLVGDLLLL								NTA	0	1	NTA	0											0	0		0											0	0		0
AT3G29185	F4J1U2	Glutamate NMDA receptor subunit epsilon-1, putative (DUF3598)	plastid	cell division [GO:0051301]; chloroplast proton-transporting ATP synthase complex assembly [GO:0033614]; positive regulation of protein complex assembly [GO:0031334]; regulation of division septum assembly [GO:0032955]	44	M	TVQEDDKRTS	0.743			2.032	Free			Free	2	0	Free	2	1.3875	0.6445				2.412	Free			Free	2	0	Free	1	2.412	0									0	0		0
AT3G42170	Q9M2N5	Zinc finger BED domain-containing protein DAYSLEEPER (Transposase-like protein DAYSLEEPER)	nucleus	post-embryonic development [GO:0009791]	1	-	MEVYNDDTEM								NTA	0	1	NTA	0											0	0		0											0	0		0
AT3G44190	Q9LXP4	At3g44190 (FAD/NAD(P)-binding oxidoreductase family protein)	cytosol	0	1	-	MEKTESVSGK						NTA			0	1	NTA	0								NTA			0	1	NTA	0											0	0		0
AT3G44300	P32962	Nitrilase 2 (EC 3.5.5.1)	cytosol	cyanide catabolic process [GO:0019500]; cyanide metabolic process [GO:0019499]; indoleacetic acid biosynthetic process [GO:0009684]; response to cadmium ion [GO:0046686]	2	M	STSENTPFNG						NTA			0	1	NTA	0											0	0		0											0	0		0
AT3G44880	Q9FYC2	Pheophorbide a oxygenase, chloroplastic (AtPaO) (Pheide a oxygenase) (EC 1.14.15.17) (Accelerated cell death 1) (Lethal leaf-spot 1 homolog) (Lls1)	plastid	cell death [GO:0008219]; chlorophyll catabolic process [GO:0015996]; defense response to bacterium, incompatible interaction [GO:0009816]; flower development [GO:0009908]; fruit development [GO:0010154]	50	R	VAAPPSVPTS						NTA		NTA	0	2	NTA	0											0	0		0											0	0		0
AT3G44890	P25864	50S ribosomal protein L9, chloroplastic (CL9)	plastid	translation [GO:0006412]	43	S	QKKAKKLRKV			1.006	0.5503			Free	Free	2	0	Free	2	0.77815	0.22785									0	0		0									Free		1	0	Free	0
AT3G45030	P49200	40S ribosomal protein S20-1	cytosol	translation [GO:0006412]	2	M	ATAYQPMKPG								NTA	0	1	NTA	0											0	0		0											0	0		0
AT3G46000	Q39251	Actin-depolymerizing factor 2 (ADF-2) (AtADF2)	cytosol	actin filament depolymerization [GO:0030042]; defense response [GO:0006952]	2	M	ANAASGMAVH									0	0		0								NTA			0	1	NTA	0											0	0		0
AT3G46440	Q9SN95	UDP-glucuronic acid decarboxylase 5 (EC 4.1.1.35) (UDP-XYL synthase 5) (UDP-glucuronate decarboxylase 5) (UGD) (UXS-5)	cytosol	D-xylose metabolic process [GO:0042732]; UDP-D-xylose biosynthetic process [GO:0033320]	2	M	ASSDKQTSPK									0	0		0								NTA			0	1	NTA	0											0	0		0
AT3G46520	P53497	Actin-12	cytosol	0	50	M	GQKDAYVGDE									0	0		0											0	0		0								Free			1	0	Free	0
AT3G46610	Q9SNB7	Protein LOW PHOTOSYNTHETIC EFFICIENCY 1, chloroplastic	plastid	photosystem II assembly [GO:0010207]; plastid translation [GO:0032544]; response to light stimulus [GO:0009416]; translational initiation [GO:0006413]	73	K	RSLLGSSFGV	0.7797				Free				1	0	Free	1	0.7797	0									0	0		0						0.01952				Free	1	0	Free	1	0.01952	0
AT3G46670	Q9SNB1	UDP-glycosyltransferase 76E11 (EC 2.4.1.-)	golgi,plasma membrane	0	1	-	MEEKPAGRRV									0	0		0							NTA				0	1	NTA	0											0	0		0
AT3G46970	Q9SD76	Alpha-glucan phosphorylase 2, cytosolic (AtPHS2) (EC 2.4.1.1) (Alpha-glucan phosphorylase, H isozyme) (Starch phosphorylase H)	cytosol	glycogen catabolic process [GO:0005980]; response to cadmium ion [GO:0046686]; response to water deprivation [GO:0009414]	2	M	ANANGKAATS							NTA		0	1	NTA	0									NTA		0	1	NTA	0											0	0		0
AT3G47070	Q9SD66	Thylakoid soluble phosphoprotein	plastid	0	57	K	KVDEKEGTTT									0	0		0											0	0		0									Free		1	0	Free	0
AT3G47650	Q9SN73	Protein BUNDLE SHEATH DEFECTIVE 2, chloroplastic (AtBSD2)	plastid	chaperone-mediated protein folding [GO:0061077]; chloroplast ribulose bisphosphate carboxylase complex assembly [GO:0110102]	57	K	AANNNPQGTK									0	0		0										Free	1	0	Free	0						3.216				Free	1	0	Free	1	3.216	0
AT3G48560	P17597	Acetolactate synthase, chloroplastic (AtALS) (EC 2.2.1.6) (Acetohydroxy-acid synthase) (Protein CHLORSULFURON RESISTANT 1)	plastid	isoleucine biosynthetic process [GO:0009097]; response to herbicide [GO:0009635]; valine biosynthetic process [GO:0009099]	18	S	TKPSPSSSKS								Free	1	0	Free	0											0	0		0											0	0		0
AT3G48680	Q9SMN1	Gamma carbonic anhydrase-like 2, mitochondrial (AtCAL2) (GAMMA CAL2)	mitochondrion	photorespiration [GO:0009853]; response to abscisic acid [GO:0009737]; response to salt stress [GO:0009651]; vegetative to reproductive phase transition of meristem [GO:0010228]	27	F	AAEAVAVATT							Free		1	0	Free	0					0.1439	2.17	Free		Free	Free	3	0	Free	2	1.15695	1.01305	1.023	0.684	1.178		Free	Free	Free		3	0	Free	3	0.961667	0.206285
AT3G48680	Q9SMN1	Gamma carbonic anhydrase-like 2, mitochondrial (AtCAL2) (GAMMA CAL2)	mitochondrion	photorespiration [GO:0009853]; response to abscisic acid [GO:0009737]; response to salt stress [GO:0009651]; vegetative to reproductive phase transition of meristem [GO:0010228]	28	A	AEAVAVATTE					Free	Free			2	0	Free	0				1.546				Free			1	0	Free	1	1.546	0									0	0		0
AT3G49140	Q0WMN5	Uncharacterized protein At3g49140	plastid	0	80	A	EYVDSASDPE						Free	Free	Free	3	0	Free	0				1.059	0.02085			Free	Free	Free	3	0	Free	2	0.539925	0.519075									0	0		0
AT3G50685	Q941E5	AT3g50680/T3A5_60 (Anti-muellerian hormone type-2 receptor)	plastid	0	35	K	AKDNTDTGGF								NTA	0	1	NTA	0											0	0		0											0	0		0
AT3G51250	Q9SD22	Senescence/dehydration-associated protein At3g51250	cytosol	0	1	-	MNPSHGGDDK	99.99				NTA				0	1	NTA	1	99.99	0									0	0		0											0	0		0
AT3G51840	Q96329	Acyl-coenzyme A oxidase 4, peroxisomal (AOX 4) (EC 1.3.3.6) (G6p) (Short-chain acyl-CoA oxidase) (AtCX4) (AtG6) (SAOX)	peroxisome	embryo development ending in seed dormancy [GO:0009793]; fatty acid beta-oxidation [GO:0006635]; short-chain fatty acid metabolic process [GO:0046459]	2	M	AVLSSADRAS						Free			1	0	Free	0											0	0		0											0	0		0
AT3G52140	F4J5S1	Clustered mitochondria protein (Friendly mitochondria protein)	cytosol	intracellular distribution of mitochondria [GO:0048312]	2	M	AGKSNKSKAK		10.54		10.02		Free		Free	2	0	Free	2	10.28	0.26		10.11	11.38	12.63		Free	Free	Free	3	0	Free	3	11.3733	1.0288		12.74			Free	Free			2	0	Free	1	12.74	0
AT3G52150	Q8VYM4	30S ribosomal protein 2, chloroplastic (Chloroplastic small ribosomal subunit protein cS22) (Plastid-specific 30S ribosomal protein 2, chloroplastic) (PSRP-2)	plastid	chloroplast rRNA processing [GO:1901259]; negative regulation of response to salt stress [GO:1901001]; negative regulation of response to water deprivation [GO:0080148]; regulation of seed germination [GO:0010029]; regulation of seedling development [GO:1900140]; response to cold [GO:0009409]; response to salt stress [GO:0009651]; response to water deprivation [GO:0009414]	58	A	VTETEEKPAA	1.178	0.6134	0.4836	3.67	Free	Free	Free	Free	4	0	Free	4	1.48625	1.28753	1.306	0.8437	0.8929	0.4415	Free	Free	Free	Free	4	0	Free	4	0.871025	0.306154	0.5101	1.065	0.8538		Free	Free	Free		3	0	Free	3	0.809633	0.22868
AT3G52150	Q8VYM4	30S ribosomal protein 2, chloroplastic (Chloroplastic small ribosomal subunit protein cS22) (Plastid-specific 30S ribosomal protein 2, chloroplastic) (PSRP-2)	plastid	chloroplast rRNA processing [GO:1901259]; negative regulation of response to salt stress [GO:1901001]; negative regulation of response to water deprivation [GO:0080148]; regulation of seed germination [GO:0010029]; regulation of seedling development [GO:1900140]; response to cold [GO:0009409]; response to salt stress [GO:0009651]; response to water deprivation [GO:0009414]	57	Y	AVTETEEKPA			0.8844				Free	Free	2	0	Free	1	0.8844	0		1.325	1.358			Free	Free		2	0	Free	2	1.3415	0.0165									0	0		0
AT3G52150	Q8VYM4	30S ribosomal protein 2, chloroplastic (Chloroplastic small ribosomal subunit protein cS22) (Plastid-specific 30S ribosomal protein 2, chloroplastic) (PSRP-2)	plastid	chloroplast rRNA processing [GO:1901259]; negative regulation of response to salt stress [GO:1901001]; negative regulation of response to water deprivation [GO:0080148]; regulation of seed germination [GO:0010029]; regulation of seedling development [GO:1900140]; response to cold [GO:0009409]; response to salt stress [GO:0009651]; response to water deprivation [GO:0009414]	59	V	TETEEKPAAL									0	0		0								Free			1	0	Free	0											0	0		0
AT3G52950	Q9LF97	CBS domain-containing protein CBSCBSPB3	mitochondrion	0	2	M	STQATGPSST						NTA		NTA	0	2	NTA	0						99.86				NTA	0	1	NTA	1	99.86	0									0	0		0
AT3G53420	P43286	Aquaporin PIP2-1 (Plasma membrane intrinsic protein 2-1) (AtPIP2;1) (Plasma membrane intrinsic protein 2a) (PIP2a)	plasma membrane	hydrogen peroxide transmembrane transport [GO:0080170]; response to abscisic acid [GO:0009737]; response to water deprivation [GO:0009414]; water transport [GO:0006833]	2	M	AKDVEAVPGE			29.75	29.43	Free	Free	Free	Free	4	0	Free	2	29.59	0.16	28.6	29.83	31.21	34.78	Free	Free	Free	Free	4	0	Free	4	31.105	2.31394	29.27		31.31		Free		Free	Free	3	0	Free	2	30.29	1.02
AT3G53870	Q9M339	40S ribosomal protein S3-2	cytosol	DNA repair [GO:0006281]; positive regulation of DNA repair [GO:0045739]; response to salt stress [GO:0009651]; translation [GO:0006412]	2	M	TTQISKKRKF					NTA			NTA	0	2	NTA	0											0	0		0											0	0		0
AT3G53890	Q9M337	40S ribosomal protein S21-1	cytosol	chloroplast organization [GO:0009658]; endonucleolytic cleavage in ITS1 to separate SSU-rRNA from 5.8S rRNA and LSU-rRNA from tricistronic rRNA transcript (SSU-rRNA, 5.8S rRNA, LSU-rRNA) [GO:0000447]; endonucleolytic cleavage to generate mature 3'-end of SSU-rRNA from (SSU-rRNA, 5.8S rRNA, LSU-rRNA) [GO:0000461]; translation [GO:0006412]	1	-	MENDAGQVTE								NTA	0	1	NTA	0											0	0		0											0	0		0
AT3G53900	Q9M336	Uracil phosphoribosyltransferase, chloroplastic (UPRTase) (EC 2.4.2.9) (UMP pyrophosphorylase)	plastid	UMP salvage [GO:0044206]; cellular response to phosphate starvation [GO:0016036]; developmental process [GO:0032502]; nucleoside metabolic process [GO:0009116]; uracil salvage [GO:0006223]	2	M	AASEASINGS								Free	1	0	Free	0											0	0		0											0	0		0
AT3G54010	Q7DMA9	Peptidyl-prolyl cis-trans isomerase PASTICCINO1 (EC 5.2.1.8) (70 kDa peptidyl-prolyl isomerase) (FK506-binding protein 72) (AtFKBP72) (Immunophilin FKBP72) (Peptidyl-prolyl cis-trans isomerase FKBP72) (PPIase FKBP72) (Rotamase)	cytosol	auxin-activated signaling pathway [GO:0009734]; cell differentiation [GO:0030154]; chaperone-mediated protein folding [GO:0061077]; cytokinin-activated signaling pathway [GO:0009736]; embryo development ending in seed dormancy [GO:0009793]; embryonic pattern specification [GO:0009880]; establishment of cell polarity [GO:0030010]; lateral root development [GO:0048527]; protein peptidyl-prolyl isom…	2	M	AVGDQTEQNY									0	0		0									Free		1	0	Free	0									Free		1	0	Free	0
AT3G54050	P25851	Fructose-1,6-bisphosphatase 1, chloroplastic (FBPase1) (EC 3.1.3.11) (D-fructose-1,6-bisphosphate 1-phosphohydrolase) (Protein HIGH CYCLIC ELECTRON FLOW 1)	plastid	fructose 1,6-bisphosphate metabolic process [GO:0030388]; fructose 6-phosphate metabolic process [GO:0006002]; fructose metabolic process [GO:0006000]; gluconeogenesis [GO:0006094]; photosynthesis [GO:0015979]; photosynthetic electron transport in photosystem I [GO:0009773]; reductive pentose-phosphate cycle [GO:0019253]; response to cold [GO:0009409]; response to cytokinin [GO:0009735]; sucrose …	61	A	VAADAAETKT	88.76		88.08	84.51	NTA	NTA	NTA	NTA	0	4	NTA	3	87.1167	1.86398		27.3				Free			1	0	Free	1	27.3	0		27.6				Free			1	0	Free	1	27.6	0
AT3G54050	P25851	Fructose-1,6-bisphosphatase 1, chloroplastic (FBPase1) (EC 3.1.3.11) (D-fructose-1,6-bisphosphate 1-phosphohydrolase) (Protein HIGH CYCLIC ELECTRON FLOW 1)	plastid	fructose 1,6-bisphosphate metabolic process [GO:0030388]; fructose 6-phosphate metabolic process [GO:0006002]; fructose metabolic process [GO:0006000]; gluconeogenesis [GO:0006094]; photosynthesis [GO:0015979]; photosynthetic electron transport in photosystem I [GO:0009773]; reductive pentose-phosphate cycle [GO:0019253]; response to cold [GO:0009409]; response to cytokinin [GO:0009735]; sucrose …	60	M	AVAADAAETK	43.47	42.76	49.04	39.37	NTA/Free	NTA/Free	NTA/Free	NTA/Free	4	4	NTA/Free	4	43.66	3.47112	1.087	0.7399	1.061	1.151	Free	Free	Free	Free	4	0	Free	4	1.00972	0.159189	0.8141	0.5441	0.9361	1.033	Free	Free	Free	Free	4	0	Free	4	0.831825	0.183333
AT3G54050	P25851	Fructose-1,6-bisphosphatase 1, chloroplastic (FBPase1) (EC 3.1.3.11) (D-fructose-1,6-bisphosphate 1-phosphohydrolase) (Protein HIGH CYCLIC ELECTRON FLOW 1)	plastid	fructose 1,6-bisphosphate metabolic process [GO:0030388]; fructose 6-phosphate metabolic process [GO:0006002]; fructose metabolic process [GO:0006000]; gluconeogenesis [GO:0006094]; photosynthesis [GO:0015979]; photosynthetic electron transport in photosystem I [GO:0009773]; reductive pentose-phosphate cycle [GO:0019253]; response to cold [GO:0009409]; response to cytokinin [GO:0009735]; sucrose …	62	V	AADAAETKTA									0	0		0								Free			1	0	Free	0											0	0		0
AT3G54050	P25851	Fructose-1,6-bisphosphatase 1, chloroplastic (FBPase1) (EC 3.1.3.11) (D-fructose-1,6-bisphosphate 1-phosphohydrolase) (Protein HIGH CYCLIC ELECTRON FLOW 1)	plastid	fructose 1,6-bisphosphate metabolic process [GO:0030388]; fructose 6-phosphate metabolic process [GO:0006002]; fructose metabolic process [GO:0006000]; gluconeogenesis [GO:0006094]; photosynthesis [GO:0015979]; photosynthetic electron transport in photosystem I [GO:0009773]; reductive pentose-phosphate cycle [GO:0019253]; response to cold [GO:0009409]; response to cytokinin [GO:0009735]; sucrose …	64	A	DAAETKTAAR								Free	1	0	Free	0											0	0		0											0	0		0
AT3G54470	Q42586	Uridine 5'-monophosphate synthase (UMP synthase) [Includes: Orotate phosphoribosyltransferase (OPRTase) (EC 2.4.2.10); Orotidine 5'-phosphate decarboxylase (EC 4.1.1.23) (OMPdecase)]	golgi	'de novo' UMP biosynthetic process [GO:0044205]; 'de novo' pyrimidine nucleobase biosynthetic process [GO:0006207]; UMP biosynthetic process [GO:0006222]; cellular response to phosphate starvation [GO:0016036]; nucleoside metabolic process [GO:0009116]; pyrimidine nucleobase biosynthetic process [GO:0019856]; response to cadmium ion [GO:0046686]	2	M	SAMEALILQL						Free			1	0	Free	0											0	0		0							Free	Free			2	0	Free	0
AT3G54660	P42770	Glutathione reductase, chloroplastic (GR) (GRase) (EC 1.8.1.7) (Protein EMBRYO DEFECTIVE 2360)	plastid	cell redox homeostasis [GO:0045454]; glutathione metabolic process [GO:0006749]	75	A	STDNGAESDR									0	0		0											0	0		0								Free			1	0	Free	0
AT3G54820	Q9SV31	Probable aquaporin PIP2-5 (Plasma membrane intrinsic protein 2-5) (AtPIP2;5) (Plasma membrane intrinsic protein 2d) (PIP2d)	plasma membrane	response to water deprivation [GO:0009414]; water transport [GO:0006833]	2	M	TKEVVGDKRS								Free	1	0	Free	0											0	0		0											0	0		0
AT3G54890	Q01667	Chlorophyll a-b binding protein 6, chloroplastic (LHCI-730) (LHCII type III CAB-6) (Light-harvesting complex protein Lhca1)	plastid	photosynthesis, light harvesting in photosystem I [GO:0009768]; protein-chromophore linkage [GO:0018298]; response to blue light [GO:0009637]; response to cold [GO:0009409]; response to far red light [GO:0010218]; response to high light intensity [GO:0009644]; response to light stimulus [GO:0009416]; response to low light intensity stimulus [GO:0009645]; response to red light [GO:0010114]	45	M	AAHWMPGEPR	5.854		7.507		Free	Free	Free		3	0	Free	2	6.6805	0.8265			3.949				Free		1	0	Free	1	3.949	0		3.317				Free			1	0	Free	1	3.317	0
AT3G54890	Q01667	Chlorophyll a-b binding protein 6, chloroplastic (LHCI-730) (LHCII type III CAB-6) (Light-harvesting complex protein Lhca1)	plastid	photosynthesis, light harvesting in photosystem I [GO:0009768]; protein-chromophore linkage [GO:0018298]; response to blue light [GO:0009637]; response to cold [GO:0009409]; response to far red light [GO:0010218]; response to high light intensity [GO:0009644]; response to light stimulus [GO:0009416]; response to low light intensity stimulus [GO:0009645]; response to red light [GO:0010114]	55	R	PAYLDGSAPG								Free	1	0	Free	0											0	0		0											0	0		0
AT3G55360	Q9M2U2	Very-long-chain enoyl-CoA reductase (EC 1.3.1.93) (Enoyl-CoA reductase) (AtECR) (Protein ECERIFERUM 10) (Synaptic glycoprotein SC2-like protein)	endoplasmic reticulum,plasma membrane	cuticle development [GO:0042335]; sphingolipid metabolic process [GO:0006665]; trichome branching [GO:0010091]; trichome papilla formation [GO:1905499]; very long-chain fatty acid biosynthetic process [GO:0042761]; wax biosynthetic process [GO:0010025]	1	-	MKVTVVSRSG				0.2746				Free	1	0	Free	1	0.2746	0									0	0		0											0	0		0
AT3G55410	F4IWV2	2-oxoglutarate dehydrogenase, E1 component	mitochondrion	tricarboxylic acid cycle [GO:0006099]	48	K	AQSAPVPRAV									0	0		0								Free			1	0	Free	0											0	0		0
AT3G55800	P46283	Sedoheptulose-1,7-bisphosphatase, chloroplastic (EC 3.1.3.37) (SED(1,7)P2ase) (Sedoheptulose bisphosphatase) (SBPase)	plastid	carbohydrate biosynthetic process [GO:0016051]; defense response to bacterium [GO:0042742]; fructose 1,6-bisphosphate metabolic process [GO:0030388]; fructose 6-phosphate metabolic process [GO:0006002]; fructose metabolic process [GO:0006000]; gluconeogenesis [GO:0006094]; reductive pentose-phosphate cycle [GO:0019253]; starch biosynthetic process [GO:0019252]; sucrose biosynthetic process [GO:00…	75	C	EIGQSLEEFL							Free		1	0	Free	0					1.122				Free		1	0	Free	1	1.122	0		1.43	0.3824			Free	Free		2	0	Free	2	0.9062	0.5238
AT3G56110	Q9LYN0	PRA1 family protein B1 (AtPRA1.B1) (Prenylated Rab acceptor 6)	golgi	vesicle-mediated transport [GO:0016192]	2	M	ATPPTLPVTN									0	0		0								NTA			0	1	NTA	0											0	0		0
AT3G56130	B9DFB7	AT3G56130 protein (Biotin/lipoyl attachment domain-containing protein)	plastid	0	60	A	AKSSTTTISD		3.546				Free			1	0	Free	1	3.546	0							Free		1	0	Free	0								Free	Free		2	0	Free	0
AT3G56130	B9DFB7	AT3G56130 protein (Biotin/lipoyl attachment domain-containing protein)	plastid	0	59	K	AAKSSTTTIS	1.422	2.204			Free	Free	Free		3	0	Free	2	1.813	0.391					Free				1	0	Free	0									Free		1	0	Free	0
AT3G56130	B9DFB7	AT3G56130 protein (Biotin/lipoyl attachment domain-containing protein)	plastid	0	57	R	AKAAKSSTTT						Free			1	0	Free	0											0	0		0											0	0		0
AT3G57150	Q9LD90	H/ACA ribonucleoprotein complex subunit 4 (EC 5.4.99.-) (CBF5 homolog) (Dyskerin) (Nopp-140-associated protein of 57 kDa homolog) (AtNAP57) (Nucleolar protein NAP57 homolog)	nucleus	box H/ACA snoRNA 3'-end processing [GO:0000495]; mRNA pseudouridine synthesis [GO:1990481]; rRNA pseudouridine synthesis [GO:0031118]; snRNA pseudouridine synthesis [GO:0031120]	2	M	AEVDISHSKK						NTA			0	1	NTA	0											0	0		0											0	0		0
AT3G57560	Q9SCL7	Acetylglutamate kinase, chloroplastic (EC 2.7.2.8) (N-acetyl-L-glutamate 5-phosphotransferase) (NAG kinase) (AtNAGK)	plastid	arginine biosynthetic process [GO:0006526]; arginine biosynthetic process via ornithine [GO:0042450]	51	A	TVSTPPSIAT		65.7	75.43			NTA	NTA	NTA/Free	1	3	NTA/Free	2	70.565	4.865		5.174			Free	Free	Free	Free	4	0	Free	1	5.174	0					Free	Free	Free		3	0	Free	0
AT3G58140	Q94K73	Phenylalanine--tRNA ligase, chloroplastic/mitochondrial (EC 6.1.1.20) (Phenylalanyl-tRNA synthetase) (PheRS)	plastid	phenylalanyl-tRNA aminoacylation [GO:0006432]	54	S	AVDIGGVAIA							Free		1	0	Free	0							Free				1	0	Free	0				0.115				Free			1	0	Free	1	0.115	0
AT3G58140	Q94K73	Phenylalanine--tRNA ligase, chloroplastic/mitochondrial (EC 6.1.1.20) (Phenylalanyl-tRNA synthetase) (PheRS)	plastid	phenylalanyl-tRNA aminoacylation [GO:0006432]	55	A	VDIGGVAIAR									0	0		0							Free				1	0	Free	0											0	0		0
AT3G59400	Q9LX31	Tetrapyrrole-binding protein, chloroplastic (Genomes uncoupled 4)	plastid	chlorophyll biosynthetic process [GO:0015995]; chloroplast-nucleus signaling pathway [GO:0010019]; positive regulation of catalytic activity [GO:0043085]	70	N	ASATTAETAT								Free	1	0	Free	0											0	0		0											0	0		0
AT3G59700	Q96285	L-type lectin-domain containing receptor kinase V.5 (Arabidopsis thaliana lectin-receptor kinase a1) (Ath.lecRK1) (AthlecRK-a1) (LecRK-V.5) (EC 2.7.11.1)	extracellular	defense response [GO:0006952]; defense response to bacterium [GO:0042742]; defense response to oomycetes [GO:0002229]; negative regulation of defense response to bacterium [GO:1900425]; protein autophosphorylation [GO:0046777]; regulation of stomatal closure [GO:0090333]	2	M	SRELIILCQP								Free	1	0	Free	0											0	0		0											0	0		0
AT3G59970	Q9SE60	Methylenetetrahydrofolate reductase 1 (AtMTHFR1) (EC 1.5.1.20)	cytosol	methionine biosynthetic process [GO:0009086]; one-carbon metabolic process [GO:0006730]; tetrahydrofolate interconversion [GO:0035999]	1	-	MKVVDKIKSV								Free	1	0	Free	0											0	0		0											0	0		0
AT3G60370	Q0WRJ7	Peptidyl-prolyl cis-trans isomerase FKBP20-2, chloroplastic (PPIase FKBP20-2) (EC 5.2.1.8) (FK506-binding protein 20-2) (AtFKBP20-2) (Immunophilin FKBP20-2) (Rotamase)	plastid	photosystem II assembly [GO:0010207]	68	A	KTKSKSPYDE		0.7046				Free		Free	2	0	Free	1	0.7046	0			0.3452	1.894			Free	Free	2	0	Free	2	1.1196	0.7744		1.075				Free			1	0	Free	1	1.075	0
AT3G60750	Q8RWV0	Transketolase-1, chloroplastic (TK) (EC 2.2.1.1)	plastid	pentose-phosphate shunt [GO:0006098]; reductive pentose-phosphate cycle [GO:0019253]; response to cadmium ion [GO:0046686]; response to salt stress [GO:0009651]	67	A	AAVETVEPTT	6.066	5.91	7.068	6.258	Free	Free	Free	Free	4	0	Free	4	6.3255	0.44605	6.367	6.386	5.988	6.177	Free	Free	Free	Free	4	0	Free	4	6.2295	0.161615	6.289	6.401	7.095		Free	Free	Free		3	0	Free	3	6.595	0.356498
AT3G60750	Q8RWV0	Transketolase-1, chloroplastic (TK) (EC 2.2.1.1)	plastid	pentose-phosphate shunt [GO:0006098]; reductive pentose-phosphate cycle [GO:0019253]; response to cadmium ion [GO:0046686]; response to salt stress [GO:0009651]	68	A	AVETVEPTTD		1.658				Free		Free	2	0	Free	1	1.658	0	0.9236	0.843			Free	Free			2	0	Free	2	0.8833	0.0403	0.9619	1.533			Free	Free		Free	3	0	Free	2	1.24745	0.28555
AT3G60750	Q8RWV0	Transketolase-1, chloroplastic (TK) (EC 2.2.1.1)	plastid	pentose-phosphate shunt [GO:0006098]; reductive pentose-phosphate cycle [GO:0019253]; response to cadmium ion [GO:0046686]; response to salt stress [GO:0009651]	66	R	AAAVETVEPT									0	0		0									Free		1	0	Free	0											0	0		0
AT3G61260	Q9M2D8	Uncharacterized protein At3g61260	plasma membrane	0	92	R	DVKLADLSKE								Free	1	0	Free	0										Free	1	0	Free	0									Free		1	0	Free	0
AT3G61470	Q9SYW8	Photosystem I chlorophyll a/b-binding protein 2, chloroplastic (Lhca2) (LHCI type III LHCA2)	plastid	photosynthesis, light harvesting in photosystem I [GO:0009768]; protein-chromophore linkage [GO:0018298]; response to cold [GO:0009409]; response to high light intensity [GO:0009644]; response to light stimulus [GO:0009416]; response to low light intensity stimulus [GO:0009645]	35	P	AVSRPDASVR					NTA		NTA		0	2	NTA	0											0	0		0											0	0		0
AT3G61470	Q9SYW8	Photosystem I chlorophyll a/b-binding protein 2, chloroplastic (Lhca2) (LHCI type III LHCA2)	plastid	photosynthesis, light harvesting in photosystem I [GO:0009768]; protein-chromophore linkage [GO:0018298]; response to cold [GO:0009409]; response to high light intensity [GO:0009644]; response to light stimulus [GO:0009416]; response to low light intensity stimulus [GO:0009645]	46	A	VAADPDRPIW									0	0		0						32.16				NTA	0	1	NTA	1	32.16	0						Free			1	0	Free	0
AT3G61830	Q9C5W9	Auxin response factor 18	nucleus	auxin-activated signaling pathway [GO:0009734]	2	M	EQLVASTNQG								Free	1	0	Free	0											0	0		0											0	0		0
AT3G61870	F4IX01	Plant/protein	plastid	0	75	A	AGGEFGILEG	0.211			0.1545	Free			Free	2	0	Free	2	0.18275	0.02825				0.3726				Free	1	0	Free	1	0.3726	0		0.2867	0.05177			Free	Free		2	0	Free	2	0.169235	0.117465
AT3G62410	Q9LZP9	Calvin cycle protein CP12-2, chloroplastic (CP12 domain-containing protein 2) (Chloroplast protein 12-2)	plastid	cellular response to anoxia [GO:0071454]; cellular response to cold [GO:0070417]; cellular response to heat [GO:0034605]; negative regulation of reductive pentose-phosphate cycle [GO:0080153]; peptide cross-linking via L-cystine [GO:0018316]; protein-containing complex assembly [GO:0065003]; reductive pentose-phosphate cycle [GO:0019253]; response to light stimulus [GO:0009416]; response to sucro…	54	K	AAPEGGISDV				5.572				Free	1	0	Free	1	5.572	0				3.82				Free	1	0	Free	1	3.82	0								Free	1	0	Free	0
AT3G62600	Q9LZK5	DnaJ protein ERDJ3B (Chaperone protein dnaJ 19) (AtDjB19) (AtJ19) (Endoplasmic reticulum dnaJ domain-containing protein 3B) (AtERdj3B) (Protein SCJ1 homolog ERDJ3B)	endoplasmic reticulum	pattern recognition receptor signaling pathway [GO:0002221]; protein folding [GO:0006457]	24	A	GKSYYDVLQV						Free	Free		2	0	Free	0									Free		1	0	Free	0								Free	Free		2	0	Free	0
AT3G63190	Q9M1X0	Ribosome-recycling factor, chloroplastic (RRF) (CpFrr) (RRFHCP) (Ribosome-releasing factor, chloroplastic)	plastid	chloroplast organization [GO:0009658]; cytoplasmic translational termination [GO:0002184]; defense response to bacterium [GO:0042742]; defense response to fungus, incompatible interaction [GO:0009817]; embryo development ending in seed dormancy [GO:0009793]; plastid translation [GO:0032544]; translation [GO:0006412]	83	S	ATIEEIEAEK									0	0		0									Free		1	0	Free	0											0	0		0
AT3G63260	F4J0Y1	Protein kinase superfamily protein	plasma membrane	0	2	M	ASGGGEADKS					NTA				0	1	NTA	0											0	0		0											0	0		0
AT3G63410	Q9LY74	2-methyl-6-phytyl-1,4-hydroquinone methyltransferase, chloroplastic (EC 2.1.1.295) (37 kDa inner envelope membrane protein) (E37) (MPBQ/MSBQ methyltransferase) (Protein ALBINO OR PALE GREEN MUTANT 1) (Protein INNER ENVELOPE PROTEIN 37) (Protein VITAMIN E DEFECTIVE 3)	plastid	plastoquinone biosynthetic process [GO:0010236]; vitamin E biosynthetic process [GO:0010189]	51	C	SSSSVSSSRP	58.64				NTA/Free				1	1	NTA/Free	1	58.64	0		11.58				Free			1	0	Free	1	11.58	0						Free			1	0	Free	0
AT4G00355	Q8VY98	ATG8-interacting protein 2	nucleus	autophagy [GO:0006914]; protein transport [GO:0015031]	2	M	ADKDEAATRG								NTA	0	1	NTA	0											0	0		0											0	0		0
AT4G01100	O04619	Mitochondrial adenine nucleotide transporter ADNT1 (Adenine nucleotide transporter 1)	mitochondrion	0	2	M	ASEDVKRTES									0	0		0										NTA	0	1	NTA	0											0	0		0
AT4G01310	O04603	50S ribosomal protein L5, chloroplastic	plastid	response to cytokinin [GO:0009735]; ribosomal large subunit assembly [GO:0000027]; translation [GO:0006412]	43	A	SGTVLVEKSE	2.357	1.727	3.297	0.6056	Free	Free	Free	Free	4	0	Free	4	1.99665	0.978327	1.355	0.6133	1.037	0.4651	Free	Free	Free	Free	4	0	Free	4	0.8676	0.351045	0.1588	0.6485	0.1467	0.5364	Free	Free	Free	Free	4	0	Free	4	0.3726	0.223435
AT4G01800	Q9SYI0	Protein translocase subunit SECA1, chloroplastic (AtcpSecA) (EC 7.4.2.4) (Protein ALBINO OR GLASSY YELLOW 1)	plastid	chloroplast organization [GO:0009658]; protein import [GO:0017038]; protein targeting [GO:0006605]; regulation of photosynthesis [GO:0010109]	73	A	SLGGLLSGIF	96.36	95.43	96		NTA	NTA	NTA	NTA	0	4	NTA	3	95.93	0.382884	16.3				Free	Free		Free	3	0	Free	1	16.3	0					Free	Free			2	0	Free	0
AT4G02030	Q0WQ75	Vacuolar protein sorting-associated protein 51 homolog (Protein UNHINGED)	golgi	autophagy [GO:0006914]; endocytic recycling [GO:0032456]; leaf vascular tissue pattern formation [GO:0010305]; lipid transport [GO:0006869]; lysosomal transport [GO:0007041]; protein transport [GO:0015031]; retrograde transport, endosome to Golgi [GO:0042147]; vacuolar transport [GO:0007034]; vesicle-mediated transport [GO:0016192]	2	M	ATEAAPMDEK								NTA	0	1	NTA	0										NTA	0	1	NTA	0											0	0		0
AT4G02510	O81283	Translocase of chloroplast 159, chloroplastic (AtToc159) (EC 3.6.5.-) (159 kDa chloroplast outer envelope protein) (Plastid protein import 2) (Translocase of chloroplast 160, chloroplastic) (AtToc160) (Translocase of chloroplast 86, chloroplastic) (AtToc86)	plastid	protein import into chloroplast stroma [GO:0045037]; protein targeting to chloroplast [GO:0045036]	1	-	MDSKSVTPEP								NTA	0	1	NTA	0											0	0		0											0	0		0
AT4G02530	O22773	Thylakoid lumenal 16.5 kDa protein, chloroplastic	plastid	photosystem II repair [GO:0010206]; response to cytokinin [GO:0009735]	74	A	AILEADDDEE	0.9963	0.1367	0.5782	2.258	Free	Free	Free	Free	4	0	Free	4	0.9923	0.791445	0.5598	0.1517			Free	Free	Free	Free	4	0	Free	2	0.35575	0.20405	1.292				Free	Free			2	0	Free	1	1.292	0
AT4G02770	Q9S7H1	Photosystem I reaction center subunit II-1, chloroplastic (Photosystem I 20 kDa subunit 1) (PSI-D1)	plastid	photosynthesis [GO:0015979]	46	A	EKTDSSAAAA			3.628	3.757	Free		Free	Free	3	0	Free	2	3.6925	0.0645									0	0		0								Free		Free	2	0	Free	0
AT4G02850	Q66GM9	At4g02850 (Phenazine biosynthesis PhzC/PhzF family protein)	plasma membrane	biosynthetic process [GO:0009058]	2	M	AMLVKKPVKY								NTA	0	1	NTA	0											0	0		0											0	0		0
AT4G03110	Q8LFS6	RNA-binding protein BRN1 (Protein BRUNO-LIKE 1) (AtBRN1) (Protein RNA-BINDING PROTEIN-DEFENSE RELATED 1) (AtRBP-DR1)	cytosol	flower development [GO:0009908]; mRNA catabolic process [GO:0006402]; plant-type hypersensitive response [GO:0009626]; positive regulation of salicylic acid mediated signaling pathway [GO:0080151]; regulation of photoperiodism, flowering [GO:2000028]	2	M	AEAKEENREK								NTA	0	1	NTA	0										NTA	0	1	NTA	0											0	0		0
AT4G03200	F4JI63	Catalytics	plastid	0	64	M	AEESSSSSTS									0	0		0											0	0		0			47.61								0	0		1	47.61	0
AT4G03560	Q94KI8	Two pore calcium channel protein 1 (Calcium channel protein 1) (AtCCH1) (Fatty acid oxygenation up-regulated protein 2) (Voltage-dependent calcium channel protein TPC1) (AtTPC1)	vacuole	calcium ion transport [GO:0006816]; calcium-mediated signaling [GO:0019722]; regulation of ion transmembrane transport [GO:0034765]; regulation of jasmonic acid biosynthetic process [GO:0080141]; regulation of stomatal movement [GO:0010119]; seed germination [GO:0009845]	1	-	MEDPLIGRDS								NTA	0	1	NTA	0											0	0		0											0	0		0
AT4G04020	O81439	Probable plastid-lipid-associated protein 1, chloroplastic (AtPap1) (Fibrillin-1a) (Plastoglobulin 35) (AtPGL35)	plastid	photoinhibition [GO:0010205]; response to abscisic acid [GO:0009737]; response to cold [GO:0009409]	56	R	ATDIDDEWGQ		0.2801				Free		Free	2	0	Free	1	0.2801	0			2.268				Free	Free	2	0	Free	1	2.268	0						Free			1	0	Free	0
AT4G04470	Q9ZS51	Peroxisomal membrane protein PMP22 (22 kDa peroxisomal membrane protein)	peroxisome	0	2	M	GSSPPKKTTL								NTA	0	1	NTA	0											0	0		0											0	0		0
AT4G04740	Q9M101	Calcium-dependent protein kinase 23 (EC 2.7.11.1)	cytosol	abscisic acid-activated signaling pathway [GO:0009738]; intracellular signal transduction [GO:0035556]; peptidyl-serine phosphorylation [GO:0018105]; protein autophosphorylation [GO:0046777]	87	C	KEIGTGNIYA								Free	1	0	Free	0											0	0		0											0	0		0
AT4G04770	Q9ZS97	UPF0051 protein ABCI8, chloroplastic (ABC transporter I family member 8) (ABC transporter ABCI.8) (AtABCI8) (Non-intrinsic ABC protein 1) (Protein ABC1) (Plastid sufB-like protein) (Protein LONG AFTER FAR-RED 6)	plastid	cellular iron ion homeostasis [GO:0006879]; iron-sulfur cluster assembly [GO:0016226]; regulation of response to red or far red light [GO:2000030]	53	R	ADVGIDSRPI	1.123				Free	Free			2	0	Free	1	1.123	0				1.31				Free	1	0	Free	1	1.31	0						Free			1	0	Free	0
AT4G05180	Q41932	Oxygen-evolving enhancer protein 3-2, chloroplastic (OEE3) (16 kDa subunit of oxygen evolving system of photosystem II) (OEC 16 kDa subunit)	plastid	photosynthetic electron transport chain [GO:0009767]	90	V	GGPPLPSGGL		0.6803				Free		Free	2	0	Free	1	0.6803	0									0	0		0											0	0		0
AT4G05180	Q41932	Oxygen-evolving enhancer protein 3-2, chloroplastic (OEE3) (16 kDa subunit of oxygen evolving system of photosystem II) (OEC 16 kDa subunit)	plastid	photosynthetic electron transport chain [GO:0009767]	83	A	EAIPIKVGGP			0.05563				Free	Free	2	0	Free	1	0.05563	0			0.2051			Free	Free	Free	3	0	Free	1	0.2051	0		0.5742	1.292			Free	Free		2	0	Free	2	0.9331	0.3589
AT4G05530	Q9S9W2	Short-chain dehydrogenase/reductase SDRA (EC 1.1.-.-) (Protein INDOLE-3-BUTYRIC ACID RESPONSE 1) (Short-chain dehydrogenase/reductase A)	peroxisome	fatty acid metabolic process [GO:0006631]; indolebutyric acid metabolic process [GO:0080024]; response to indolebutyric acid [GO:0080026]; root hair elongation [GO:0048767]	1	-	MEKKLPRRLE								NTA	0	1	NTA	0											0	0		0											0	0		0
AT4G07820	Q9ZPG2	At4g07820 (CAP (Cysteine-rich secretory proteins, Antigen 5, and Pathogenesis-related 1 protein) superfamily protein) (F5K24.6 protein) (Putative pathogenesis-related protein)	extracellular	0	59	A	QAYAEKRRDC						Free			1	0	Free	0											0	0		0											0	0		0
AT4G08390	Q42592	L-ascorbate peroxidase S, chloroplastic/mitochondrial (EC 1.11.1.11) (Stromal ascorbate peroxidase) (AtAPx05) (sAPX)	mitochondrion,plastid	cellular response to oxidative stress [GO:0034599]; hydrogen peroxide catabolic process [GO:0042744]; response to cytokinin [GO:0009735]; response to reactive oxygen species [GO:0000302]	97	A	TKSSSSDPDQ				1.141				Free	1	0	Free	1	1.141	0								Free	1	0	Free	0					0.8153				Free		1	0	Free	1	0.8153	0
AT4G08390	Q42592	L-ascorbate peroxidase S, chloroplastic/mitochondrial (EC 1.11.1.11) (Stromal ascorbate peroxidase) (AtAPx05) (sAPX)	mitochondrion,plastid	cellular response to oxidative stress [GO:0034599]; hydrogen peroxide catabolic process [GO:0042744]; response to cytokinin [GO:0009735]; response to reactive oxygen species [GO:0000302]	96	A	ATKSSSSDPD				1.038				Free	1	0	Free	1	1.038	0				1.413				Free	1	0	Free	1	1.413	0			0.4317				Free		1	0	Free	1	0.4317	0
AT4G08390	Q42592	L-ascorbate peroxidase S, chloroplastic/mitochondrial (EC 1.11.1.11) (Stromal ascorbate peroxidase) (AtAPx05) (sAPX)	mitochondrion,plastid	cellular response to oxidative stress [GO:0034599]; hydrogen peroxide catabolic process [GO:0042744]; response to cytokinin [GO:0009735]; response to reactive oxygen species [GO:0000302]	92	N	STTAATKSSS						Free		Free	2	0	Free	0							Free				1	0	Free	0								Free			1	0	Free	0
AT4G08875	Q2V3K2	Defensin-like protein 209	extracellular	defense response to fungus [GO:0050832]; killing of cells of other organism [GO:0031640]	1	-	MKITILFLTL								NTA	0	1	NTA	0							NTA			NTA	0	2	NTA	0											0	0		0
AT4G09350	Q9SMS0	NAD(P)H-quinone oxidoreductase subunit T, chloroplastic (EC 7.1.1.-) (DNA J PROTEIN C75) (NAD(P)H dehydrogenase subunit T) (NDH subunit T) (NADH-plastoquinone oxidoreductase subunit T) (Protein CHLORORESPIRATORY REDUCTION J)	plastid	0	46	A	SQGPTKPSKP								NTA	0	1	NTA	0											0	0		0											0	0		0
AT4G09650	Q9SSS9	ATP synthase subunit delta, chloroplastic (ATP synthase F(1) sector subunit delta) (F-type ATPase subunit delta)	plastid	ATP synthesis coupled proton transport [GO:0015986]; defense response to bacterium [GO:0042742]; photosynthesis [GO:0015979]; photosynthetic electron transport in photosystem I [GO:0009773]; photosynthetic electron transport in photosystem II [GO:0009772]; response to cold [GO:0009409]; response to cytokinin [GO:0009735]	48	M	SATAASSYAM	1.401		1.037	1.087	Free	Free	Free	Free	4	0	Free	3	1.175	0.161105	1.004	1.913	1.377		Free	Free	Free	Free	4	0	Free	3	1.43133	0.373081	1.938	1.264	1.249		Free	Free	Free		3	0	Free	3	1.48367	0.321321
AT4G10300	Q9SV91	At4g10300 (RmlC-like cupins superfamily protein)	plastid	0	39	A	ESTEKLGITI					Free		Free		2	0	Free	0							Free	Free	Free		3	0	Free	0							Free	Free	Free		3	0	Free	0
AT4G10340	Q9XF89	Chlorophyll a-b binding protein CP26, chloroplastic (LHCB5) (LHCIIc) (Light-harvesting complex II protein 5)	plastid	nonphotochemical quenching [GO:0010196]; photosynthesis [GO:0015979]; photosynthesis, light harvesting in photosystem I [GO:0009768]; photosystem II assembly [GO:0010207]; protein-chromophore linkage [GO:0018298]; response to blue light [GO:0009637]; response to far red light [GO:0010218]; response to light stimulus [GO:0009416]; response to red light [GO:0010114]	51	K	AVSETSDELA								Free	1	0	Free	0											0	0		0											0	0		0
AT4G10480	Q9SZY1	Nascent polypeptide-associated complex subunit alpha-like protein 4 (NAC-alpha-like protein 4) (Alpha-NAC-like protein 4)	cytosol	protein transport [GO:0015031]	2	M	PGPVIEEVNE				2.102				Free	1	0	Free	1	2.102	0									0	0		0											0	0		0
AT4G11150	Q39258	V-type proton ATPase subunit E1 (V-ATPase subunit E1) (Protein EMBRYO DEFECTIVE 2448) (Vacuolar H(+)-ATPase subunit E isoform 1) (Vacuolar proton pump subunit E1)	golgi,vacuole	Golgi organization [GO:0007030]; defense response to bacterium [GO:0042742]; embryo development ending in seed dormancy [GO:0009793]; plant-type cell wall biogenesis [GO:0009832]; response to cold [GO:0009409]; response to cytokinin [GO:0009735]; response to salt stress [GO:0009651]	1	-	MNDGDVSRQI						NTA		NTA	0	2	NTA	0							NTA			NTA	0	2	NTA	0											0	0		0
AT4G11260	Q9SUT5	Protein SGT1 homolog B (AtSGT1b) (Protein ENHANCED DOWNY MILDEW 1) (Protein ENHANCER OF TIR1-1 AUXIN RESISTANCE 3) (Suppressor of G2 allele of SKP1 homolog B)	cytosol	auxin-activated signaling pathway [GO:0009734]; defense response to fungus [GO:0050832]; innate immune response [GO:0045087]; jasmonic acid mediated signaling pathway [GO:0009867]; negative regulation of seed germination [GO:0010187]; protein catabolic process [GO:0030163]; protein stabilization [GO:0050821]; regulation of defense response to fungus, incompatible interaction [GO:2000072]; regulat…	2	M	AKELAEKAKE								NTA	0	1	NTA	0											0	0		0											0	0		0
AT4G12060	Q8GW78	ATP-dependent Clp protease ATP-binding subunit CLPT2, chloroplastic	plastid	protein metabolic process [GO:0019538]	76	S	SLPTANPDLV									0	0		0									Free		1	0	Free	0											0	0		0
AT4G12800	Q9SUI4	Photosystem I reaction center subunit XI, chloroplastic (PSI-L) (PSI subunit V)	plastid	photosynthesis [GO:0015979]	51	R	AVKSDKTTFQ								Free	1	0	Free	0											0	0		0											0	0		0
AT4G13430	Q94AR8	3-isopropylmalate dehydratase large subunit, chloroplastic (EC 4.2.1.33) (AtLEUC) (Isopropylmalate isomerase large subunit 1) (AtIIL1)	plastid	glucosinolate biosynthetic process [GO:0019761]; leucine biosynthetic process [GO:0009098]; response to cadmium ion [GO:0046686]	48	S	VMAPQKDRSP								NTA	0	1	NTA	0											0	0		0											0	0		0
AT4G13930	O23254	Serine hydroxymethyltransferase 4 (AtSHMT4) (EC 2.1.2.1) (Glycine hydroxymethyltransferase 4) (Serine methylase 4)	cytosol	L-serine catabolic process [GO:0006565]; cellular response to tetrahydrofolate [GO:1904482]; circadian rhythm [GO:0007623]; folic acid metabolic process [GO:0046655]; glycine biosynthetic process from serine [GO:0019264]; glycine metabolic process [GO:0006544]; one-carbon metabolic process [GO:0006730]; response to cadmium ion [GO:0046686]; tetrahydrofolate interconversion [GO:0035999]; tetrahydr…	1	-	MEPVSSWGNT				96.38				NTA	0	1	NTA	1	96.38	0									0	0		0											0	0		0
AT4G14070	Q8W471	Long-chain-fatty-acid--[acyl-carrier-protein] ligase AEE15, chloroplastic (EC 6.2.1.20) (Acyl-[acyl-carrier-protein] synthetase) (Acyl-activating enzyme 15)	plastid	fatty acid elongation [GO:0030497]	67	C	ESKEKEVKPS									0	0		0								Free	Free		2	0	Free	0											0	0		0
AT4G14540	O23310	Nuclear transcription factor Y subunit B-3 (AtNF-YB-3) (Transcriptional activator HAP3C)	nucleus	positive regulation of transcription, DNA-templated [GO:0045893]	2	M	ADSDNDSGGH					NTA				0	1	NTA	0											0	0		0											0	0		0
AT4G14710	Q8W108	1,2-dihydroxy-3-keto-5-methylthiopentene dioxygenase 3 (EC 1.13.11.54) (Acireductone dioxygenase (Fe(2+)-requiring) 3) (ARD 3) (Fe-ARD 3)	cytosol	L-methionine salvage from methylthioadenosine [GO:0019509]; methionine metabolic process [GO:0006555]	2	M	GEVVKDGREE								NTA	0	1	NTA	0										NTA	0	1	NTA	0											0	0		0
AT4G14716	Q8GXE2	1,2-dihydroxy-3-keto-5-methylthiopentene dioxygenase 2 (EC 1.13.11.54) (Acireductone dioxygenase (Fe(2+)-requiring) 2) (ARD 2) (Fe-ARD 2)	cytosol	L-methionine salvage from methylthioadenosine [GO:0019509]; methionine metabolic process [GO:0006555]; regulation of cell division [GO:0051302]	2	M	GEAVKDGREE								NTA	0	1	NTA	0											0	0		0											0	0		0
AT4G15530	O23404	Pyruvate, phosphate dikinase 1, chloroplastic (EC 2.7.9.1) (Pyruvate, orthophosphate dikinase 1)	cytosol,plastid	photosynthesis [GO:0015979]; pyruvate metabolic process [GO:0006090]	69	R	AILSPVSDPA						Free	Free		2	0	Free	0							Free	Free	Free		3	0	Free	0							Free		Free		2	0	Free	0
AT4G15550	O23406	UDP-glycosyltransferase 75D1 (EC 2.4.1.-)	plastid	response to toxic substance [GO:0009636]	2	M	ANNNSNSPTG						NTA			0	1	NTA	0							NTA				0	1	NTA	0											0	0		0
AT4G15620	O23413	CASP-like protein 1E2 (AtCASPL1E2)	vacuole	0	1	-	MEHEGKNNMN									0	0		0						99.86				NTA	0	1	NTA	1	99.86	0									0	0		0
AT4G15802	Q8GW48	Heat shock factor-binding protein (AtHSBP)	nucleus	cellular heat acclimation [GO:0070370]; response to heat [GO:0009408]; seed development [GO:0048316]	1	-	MDGHDSEDTK								NTA	0	1	NTA	0											0	0		0											0	0		0
AT4G16500	Q84WT8	Cysteine proteinase inhibitor 4 (AtCYS-4)	extracellular	defense response [GO:0006952]	23	G	LGGGGGLGSR					Free				1	0	Free	0											0	0		0										Free	1	0	Free	0
AT4G16720	O23515	60S ribosomal protein L15-1	cytosol	cytoplasmic translation [GO:0002181]	2	M	GAYKYVSELW							Free		1	0	Free	0											0	0		0											0	0		0
AT4G17300	O48593	Asparagine--tRNA ligase, chloroplastic/mitochondrial (EC 6.1.1.22) (Asparaginyl-tRNA synthetase) (AsnRS) (AtNS1) (Protein OVULE ABORTION 8)	plastid	asparaginyl-tRNA aminoacylation [GO:0006421]; plant ovule development [GO:0048481]	60	C	TAVSESLGSG		64.86				NTA			0	1	NTA	1	64.86	0			3.052		Free		Free		2	0	Free	1	3.052	0			14.21		Free		Free		2	0	Free	1	14.21	0
AT4G17560	Q8W463	50S ribosomal protein L19-1, chloroplastic	plastid	translation [GO:0006412]	72	R	AEEGNTEAES									0	0		0										Free	1	0	Free	0											0	0		0
AT4G17880	O49687	Transcription factor MYC4 (AtMYC4) (Basic helix-loop-helix protein 4) (AtbHLH4) (bHLH 4) (Transcription factor EN 37) (bHLH transcription factor bHLH004)	nucleus	anthocyanin-containing compound biosynthetic process [GO:0009718]; defense response [GO:0006952]; extracellular ATP signaling [GO:0106167]; positive regulation of transcription, DNA-templated [GO:0045893]; regulation of secondary cell wall biogenesis [GO:2000652]; regulation of transcription, DNA-templated [GO:0006355]; stomatal complex development [GO:0010374]	51	L	PPPPLPQVNE									0	0		0										NTA	0	1	NTA	0											0	0		0
AT4G17890	Q8H100	Probable ADP-ribosylation factor GTPase-activating protein AGD8 (ARF GAP AGD8) (Protein ARF-GAP DOMAIN 8) (AtAGD8)	golgi	COPI coating of Golgi vesicle [GO:0048205]; endoplasmic reticulum to Golgi vesicle-mediated transport [GO:0006888]; retrograde vesicle-mediated transport, Golgi to endoplasmic reticulum [GO:0006890]	2	M	ASSSADNLTD						NTA			0	1	NTA	0								NTA			0	1	NTA	0											0	0		0
AT4G18040	O23252	Eukaryotic translation initiation factor 4E-1 (eIF-4E-1) (eIF4E-1) (Protein cucumovirus multiplication 1) (eIF-4F 25 kDa subunit) (eIF-4F p26 subunit) (mRNA cap-binding protein)	cytosol	response to virus [GO:0009615]	2	M	AVEDTPKSVV								Free	1	0	Free	0								Free	Free		2	0	Free	0										Free	1	0	Free	0
AT4G18100	P49211	60S ribosomal protein L32-1	cytosol	translation [GO:0006412]	2	M	AVPLLTKKVV	1.969	1.848	2.052	2.047	Free	Free	Free	Free	4	0	Free	4	1.979	0.0824833	1.948	1.322	2.153	2.153	Free	Free	Free	Free	4	0	Free	4	1.894	0.340684	1.186	2.135	1.915	1.171	Free	Free	Free	Free	4	0	Free	4	1.60175	0.43037
AT4G18440	Q8RY94	Adenylosuccinate lyase (ASL) (EC 4.3.2.2) (Adenylosuccinase)	plastid	'de novo' AMP biosynthetic process [GO:0044208]; 'de novo' IMP biosynthetic process [GO:0006189]	47	C	SVSTTTDSPK					Free	Free	Free		3	0	Free	0							Free				1	0	Free	0							Free	Free	Free		3	0	Free	0
AT4G19390	Q94JM4	AT4g19390/T5K18_170	plastid	0	78	S	ASTSTSAAVT								NTA	0	1	NTA	0											0	0		0											0	0		0
AT4G19640	Q9SN68	Ras-related protein RABF2b (AtRABF2b) (Ras-related protein Ara-7) (Ras-related protein Rab5B) (AtRab5B)	endoplasmic reticulum,golgi	Rab protein signal transduction [GO:0032482]; intracellular protein transport [GO:0006886]; late endosome to vacuole transport [GO:0045324]; vacuole organization [GO:0007033]	2	M	AAAGNKSINA								NTA	0	1	NTA	0											0	0		0											0	0		0
AT4G20020	O49429	Multiple organellar RNA editing factor 1, mitochondrial (RNA editing-interacting protein 8)	mitochondrion	chloroplast RNA modification [GO:1900865]; cytidine to uridine editing [GO:0016554]; mRNA processing [GO:0006397]; mitochondrial RNA modification [GO:1900864]; mitochondrial mRNA modification [GO:0080156]	49	R	STEVATRAPA						NTA			0	1	NTA	0											0	0		0											0	0		0
AT4G21280	Q9XFT3	Oxygen-evolving enhancer protein 3-1, chloroplastic (OEE3) (16 kDa subunit of oxygen evolving system of photosystem II) (OEC 16 kDa subunit)	plastid	photosynthetic electron transport chain [GO:0009767]	76	A	DAISIKVGPP				1.287		Free	Free	Free	3	0	Free	1	1.287	0			0.6377				Free		1	0	Free	1	0.6377	0			0.3462			Free	Free	Free	3	0	Free	1	0.3462	0
AT4G21445	Q8W1B3	At4g21445 (Putative receptor-interacting protein) (Receptor-interacting protein)	plastid	NADH dehydrogenase complex (plastoquinone) assembly [GO:0010258]	55	A	SAETGEEESD	2.478	4.285		3.121	Free	Free		Free	3	0	Free	3	3.29467	0.747856	5.778			4.498	Free			Free	2	0	Free	2	5.138	0.64									0	0		0
AT4G21580	A8MRW5	Oxidoreductase, zinc-binding dehydrogenase family protein	cytosol	0	1	-	MKAIVISEPG									0	0		0					3.131				Free		1	0	Free	1	3.131	0									0	0		0
AT4G21860	Q9C5C8	Peptide methionine sulfoxide reductase B2, chloroplastic (AtMSRB2) (EC 1.8.4.12) (Peptide-methionine (R)-S-oxide reductase)	plastid	protein repair [GO:0030091]; response to oxidative stress [GO:0006979]	66	M	GSSAPESVNK								Free	1	0	Free	0								Free			1	0	Free	0											0	0		0
AT4G22570	Q9SUW2	Adenine phosphoribosyltransferase 3 (EC 2.4.2.7)	cytosol	AMP salvage [GO:0044209]; adenine salvage [GO:0006168]; purine ribonucleoside salvage [GO:0006166]	2	M	SGNKEEEDPR								NTA	0	1	NTA	0											0	0		0											0	0		0
AT4G22830	F4JMN0	YCF49-like protein	plastid	0	31	S	LTTSNEPVIR									0	0		0										Free	1	0	Free	0											0	0		0
AT4G22890	Q8H112	PGR5-like protein 1A, chloroplastic (Ferredoxin-plastoquinone reductase 1)	plastid	photosynthesis [GO:0015979]; photosynthetic electron transport in photosystem I [GO:0009773]	61	K	ATTEQSGPVG								Free	1	0	Free	0											0	0		0						3.889				Free	1	0	Free	1	3.889	0
AT4G23020	F4JMR2	Uncharacterized protein	nucleus	0	75	K	ASTALLTAVK						Free			1	0	Free	0											0	0		0											0	0		0
AT4G23100	P46309	Glutamate--cysteine ligase, chloroplastic (EC 6.3.2.2) (Gamma-ECS) (GCS) (Gamma-glutamylcysteine synthetase) (Protein ROOT MERISTEMLESS 1) (AtGCL) (Protein cadmium-sensitive 2) (Protein phytoalexin-deficient 2)	plastid	defense response by callose deposition in cell wall [GO:0052544]; defense response to bacterium [GO:0042742]; defense response to bacterium, incompatible interaction [GO:0009816]; defense response to fungus [GO:0050832]; defense response to insect [GO:0002213]; flower development [GO:0009908]; glucosinolate biosynthetic process [GO:0019761]; glutathione biosynthetic process [GO:0006750]; indole p…	75	A	ASPPTEEAVV	0.3028			0.7539	Free			Free	2	0	Free	2	0.52835	0.22555		0.3777	0.2074		Free	Free	Free		3	0	Free	2	0.29255	0.08515		0.1352			Free	Free	Free		3	0	Free	1	0.1352	0
AT4G23470	F4JNK5	PLAC8 family protein	plasma membrane	0	2	M	PKQDMEKMEL					Free		Free	Free	3	0	Free	0							Free		Free	Free	3	0	Free	0							Free	Free			2	0	Free	0
AT4G23730	Q9SUQ4	Glucose-6-phosphate 1-epimerase (EC 5.1.3.15)	cytosol	carbohydrate metabolic process [GO:0005975]	1	-	MEPSSGTGPE								NTA	0	1	NTA	0											0	0		0											0	0		0
AT4G24180	A0A1P8B554	Thaumatin-like protein 1 (AtTLP1)	extracellular	defense response [GO:0006952]; response to bacterium [GO:0009617]; response to ethylene [GO:0009723]	1	-	MIITVLHSHV									0	0		0										NTA	0	1	NTA	0											0	0		0
AT4G24280	Q9STW6	Heat shock 70 kDa protein 6, chloroplastic (Chloroplast heat shock protein 70-1) (cpHsc70-1) (Heat shock protein 70-6) (AtHsp70-6)	plastid	cellular response to heat [GO:0034605]; cellular response to unfolded protein [GO:0034620]; chaperone cofactor-dependent protein refolding [GO:0051085]; protein refolding [GO:0042026]; protein targeting to chloroplast [GO:0045036]; response to cadmium ion [GO:0046686]; response to cold [GO:0009409]; response to unfolded protein [GO:0006986]; viral process [GO:0016032]	78	N	EKVVGIDLGT	3.009			2.363	Free	Free	Free	Free	4	0	Free	2	2.686	0.323			1.497			Free	Free	Free	3	0	Free	1	1.497	0	0.8478				Free	Free	Free	Free	4	0	Free	1	0.8478	0
AT4G24510	Q39048	Protein ECERIFERUM 2	golgi	cell wall organization [GO:0071555]; pollen development [GO:0009555]; very long-chain fatty acid biosynthetic process [GO:0042761]; wax biosynthetic process [GO:0010025]	1	-	MEGSPVTSVR								NTA	0	1	NTA	0											0	0		0											0	0		0
AT4G24750	Q0WWT7	Rhodanese-like domain-containing protein 11, chloroplastic (Sulfurtransferase 11) (AtStr11)	plastid	0	58	M	QAVDEDIDLK						Free			1	0	Free	0								Free			1	0	Free	0								Free			1	0	Free	0
AT4G24830	Q9SZX3	Argininosuccinate synthase, chloroplastic (EC 6.3.4.5) (Citrulline--aspartate ligase)	plastid	arginine biosynthetic process [GO:0006526]; argininosuccinate metabolic process [GO:0000053]; urea cycle [GO:0000050]	75	A	VLSGDGTALT	92.21	92.25	96.7		NTA	NTA	NTA	NTA	0	4	NTA	3	93.72	2.10724	29.02		27.87	27.55	Free	Free	Free	Free	4	0	Free	3	28.1467	0.631207		29.83	28.85		Free	Free	Free		3	0	Free	2	29.34	0.49
AT4G24920	P0DI74	Protein transport protein Sec61 subunit gamma-1	cytosol	protein targeting [GO:0006605]	1	-	MDAIDSVVDP				99.99				NTA	0	1	NTA	1	99.99	0									0	0		0											0	0		0
AT4G25640	F4JTB3	Protein DETOXIFICATION 35 (AtDTX35) (Multidrug and toxic compound extrusion protein 35) (MATE protein 35) (Protein DETOXIFYING EFFLUX CARRIER 35) (Protein DTX5) (Protein FLOWER FLAVONOID TRANSPORTER) (Protein FFT)	vacuole	drug transmembrane transport [GO:0006855]; flavonoid biosynthetic process [GO:0009813]	1	-	MDPTAPLLTH								NTA	0	1	NTA	0											0	0		0											0	0		0
AT4G26300	O23247	Arginine--tRNA ligase, chloroplastic/mitochondrial (EC 6.1.1.19) (Arginyl-tRNA synthetase) (ArgRS) (Protein EMBRYO DEFECTIVE 1027)	plastid	arginyl-tRNA aminoacylation [GO:0006420]; embryo development ending in seed dormancy [GO:0009793]	54	M	AANEEFTGNL								NTA	0	1	NTA	0											0	0		0											0	0		0
AT4G26860	F4JVS4	Pyridoxal phosphate homeostasis protein (PLP homeostasis protein)	mitochondrion	0	2	M	AAPAVEATVA					NTA				0	1	NTA	0									NTA		0	1	NTA	0											0	0		0
AT4G26870	Q8H104	Aspartate--tRNA ligase 1, cytoplasmic (EC 6.1.1.12) (Aspartyl-tRNA synthetase) (AspRS)	cytosol	aspartyl-tRNA aminoacylation [GO:0006422]; response to cadmium ion [GO:0046686]	2	M	VGSEVLEECG									0	0		0											0	0		0									Free		1	0	Free	0
AT4G27440	P21218	Protochlorophyllide reductase B, chloroplastic (PCR B) (EC 1.3.1.33) (NADPH-protochlorophyllide oxidoreductase B) (POR B)	plastid	chlorophyll biosynthetic process [GO:0015995]; photosynthesis [GO:0015979]; response to ethylene [GO:0009723]	68	Q	TAATSSPTVT	89.46	86.05	93.39	87.41	NTA	NTA	NTA	NTA	0	4	NTA	4	89.0775	2.76994	4.44	2.555	4.873		Free	Free	Free	Free	4	0	Free	3	3.956	1.0063	4.729	4.439	5.496		Free	Free	Free		3	0	Free	3	4.888	0.445925
AT4G27440	P21218	Protochlorophyllide reductase B, chloroplastic (PCR B) (EC 1.3.1.33) (NADPH-protochlorophyllide oxidoreductase B) (POR B)	plastid	chlorophyll biosynthetic process [GO:0015995]; photosynthesis [GO:0015979]; response to ethylene [GO:0009723]	71	A	TSSPTVTKSV									0	0		0								Free			1	0	Free	0							Free	Free			2	0	Free	0
AT4G28210	Q9M0I6	At4g28210 (Embryo defective 1923)	plastid	response to cold [GO:0009409]	74	C	EKENAPKGGI						Free		Free	2	0	Free	0				2.335		99.3	Free	Free	Free	Free	4	0	Free	2	50.8175	48.4825			1.239			Free	Free		2	0	Free	1	1.239	0
AT4G28660	Q8W0Y8	Photosystem II reaction center PSB28 protein, chloroplastic (Photosystem II protein W-like)	plastid	photosynthesis [GO:0015979]	69	M	MVKPALQFIQ							Free		1	0	Free	0											0	0		0											0	0		0
AT4G28730	Q8GWS0	Glutaredoxin-C5, chloroplastic (AtGrxC5)	plastid	cell redox homeostasis [GO:0045454]; cellular response to oxidative stress [GO:0034599]; iron-sulfur cluster assembly [GO:0016226]	52	M	TSSSSAASSS						NTA			0	1	NTA	0								Free			1	0	Free	0								Free			1	0	Free	0
AT4G28740	F4JM22	LOW PSII ACCUMULATION-like protein	plastid	chloroplast organization [GO:0009658]	84	F	AADEPSEISA								Free	1	0	Free	0					64.38				NTA		0	1	NTA	1	64.38	0									0	0		0
AT4G28750	Q9S831	Photosystem I reaction center subunit IV A, chloroplastic (PSI-E A)	plastid	photosynthesis [GO:0015979]; response to cytokinin [GO:0009735]	46	A	AEDPAPASSS	3.026	2.636	3.548	2.63	Free	Free	Free	Free	4	0	Free	4	2.96	0.375492	2.71	3.158	2.944	3.192	Free	Free	Free	Free	4	0	Free	4	3.001	0.193041	3.165	2.714	3.181	3.256	Free	Free	Free	Free	4	0	Free	4	3.079	0.213515
AT4G28750	Q9S831	Photosystem I reaction center subunit IV A, chloroplastic (PSI-E A)	plastid	photosynthesis [GO:0015979]; response to cytokinin [GO:0009735]	45	R	AAEDPAPASS	3.095	0.03976	1.285	1.125	Free	Free	Free	Free	4	0	Free	4	1.38619	1.09674	0.4924	0.01329	2.593	2.211	Free	Free	Free	Free	4	0	Free	4	1.32742	1.0962	4.05	0.05814		2.226	Free	Free	Free	Free	4	0	Free	3	2.11138	1.63168
AT4G28750	Q9S831	Photosystem I reaction center subunit IV A, chloroplastic (PSI-E A)	plastid	photosynthesis [GO:0015979]; response to cytokinin [GO:0009735]	73	T	KPKPPPIGPK	0.4605	1.107	1.145	0.7548	Free	Free	Free	Free	4	0	Free	4	0.866825	0.279605	0.5761		0.3875	0.7979	Free		Free	Free	3	0	Free	3	0.587167	0.167728				0.3329		Free		Free	2	0	Free	1	0.3329	0
AT4G28750	Q9S831	Photosystem I reaction center subunit IV A, chloroplastic (PSI-E A)	plastid	photosynthesis [GO:0015979]; response to cytokinin [GO:0009735]	68	D	GATATKPKPP								Free	1	0	Free	0								Free			1	0	Free	0											0	0		0
AT4G29060	F4JMU5	Elongation factor Ts, mitochondrial (EF-Ts) (EF-TsMt)	plastid	mitochondrial translational elongation [GO:0070125]; response to cadmium ion [GO:0046686]	74	R	ATGTDVVAAV	1.777	0.6846	1.182		Free	Free	Free		3	0	Free	3	1.21453	0.446563		1.465			Free	Free			2	0	Free	1	1.465	0			1.21			Free	Free		2	0	Free	1	1.21	0
AT4G29060	F4JMU5	Elongation factor Ts, mitochondrial (EF-Ts) (EF-TsMt)	plastid	mitochondrial translational elongation [GO:0070125]; response to cadmium ion [GO:0046686]	82	A	AVEEQDSTPV								Free	1	0	Free	0				0.6279				Free			1	0	Free	1	0.6279	0	1.881		1.029		Free		Free	Free	3	0	Free	2	1.455	0.426
AT4G30550	Q9M0A5	Gamma-glutamyl peptidase 3 (EC 3.4.19.16)	peroxisome	glucosinolate metabolic process [GO:0019760]	2	M	VVIEQKKRFA								Free	1	0	Free	0											0	0		0					0.5755				Free		1	0	Free	1	0.5755	0
AT4G30950	P46312	Omega-6 fatty acid desaturase, chloroplastic (EC 1.14.19.23)	plastid	fatty acid biosynthetic process [GO:0006633]; photoinhibition [GO:0010205]; unsaturated fatty acid biosynthetic process [GO:0006636]	70	A	VAAPVAPPSA								NTA	0	1	NTA	0											0	0		0											0	0		0
AT4G31480	Q9SV21	Coatomer subunit beta-1 (Beta-coat protein 1) (Beta-COP 1)	cytosol	endoplasmic reticulum to Golgi vesicle-mediated transport [GO:0006888]; intra-Golgi vesicle-mediated transport [GO:0006891]; intracellular protein transport [GO:0006886]	40	K	KAIMLLLNGE								NTA	0	1	NTA	0											0	0		0											0	0		0
AT4G31570	F4JSP7	Nucleoporin	nucleus	0	1	-	MDKKKNRADP									0	0		0							NTA				0	1	NTA	0											0	0		0
AT4G31990	P46248	Aspartate aminotransferase, chloroplastic (EC 2.6.1.1) (Transaminase A)	plastid	2-oxoglutarate metabolic process [GO:0006103]; aspartate metabolic process [GO:0006531]; biosynthetic process [GO:0009058]; glutamate metabolic process [GO:0006536]	45	M	TVAVKPSRFE		8.257				Free		Free	2	0	Free	1	8.257	0					Free			Free	2	0	Free	0				0.1399				Free	Free		2	0	Free	1	0.1399	0
AT4G32410	O48946	Cellulose synthase A catalytic subunit 1 [UDP-forming] (AtCesA1) (EC 2.4.1.12) (Protein RADIALLY SWOLLEN 1) (AtRSW1)	golgi,plasma membrane	cell wall organization [GO:0071555]; cellulose biosynthetic process [GO:0030244]; hyperosmotic salinity response [GO:0042538]; plant-type primary cell wall biogenesis [GO:0009833]	1	-	MEASAGLVAG								NTA	0	1	NTA	0											0	0		0											0	0		0
AT4G32470	Q9SUU5	Cytochrome b-c1 complex subunit 7-1 (Complex III subunit VII)	mitochondrion	aerobic respiration [GO:0009060]; mitochondrial electron transport, ubiquinol to cytochrome c [GO:0006122]; mitochondrial respiratory chain complex III assembly [GO:0034551]	2	M	ASLLKAFIDP			100				NTA		0	1	NTA	1	100	0			96.06				NTA		0	1	NTA	1	96.06	0									0	0		0
AT4G32770	Q94FY7	Tocopherol cyclase, chloroplastic (EC 5.5.1.24) (Sucrose export defective 1) (Vitamin E pathway gene 1 protein)	plastid	chlorophyll metabolic process [GO:0015994]; fatty acid metabolic process [GO:0006631]; phloem sucrose loading [GO:0009915]; regulation of defense response [GO:0031347]; response to high light intensity [GO:0009644]; response to oxidative stress [GO:0006979]; response to temperature stimulus [GO:0009266]; vitamin E biosynthetic process [GO:0010189]; xanthophyll metabolic process [GO:0016122]	49	A	SISTPNSETD									0	0		0								Free			1	0	Free	0											0	0		0
AT4G33010	Q94B78	Glycine dehydrogenase (decarboxylating) 1, mitochondrial (EC 1.4.4.2) (Glycine cleavage system P protein 1) (Glycine decarboxylase 1) (Glycine decarboxylase P-protein 1) (AtGLDP1) (Glycine dehydrogenase (aminomethyl-transferring) 1)	mitochondrion	glycine catabolic process [GO:0006546]; glycine decarboxylation via glycine cleavage system [GO:0019464]; response to cadmium ion [GO:0046686]	68	S	ISVDAVKPSD					Free			Free	2	0	Free	0							Free	Free	Free		3	0	Free	0								Free		Free	2	0	Free	0
AT4G33480	A2RVW1	At4g33480 (BTB/POZ domain protein TNFAIP protein)	plastid	0	53	S	ALNPQTGQPT		6.207		6.869		Free		Free	2	0	Free	2	6.538	0.331	4.162	5			Free	Free	Free		3	0	Free	2	4.581	0.419	5.47	5.964		4.19	Free	Free	Free	Free	4	0	Free	3	5.208	0.747552
AT4G33500	Q93V88	Probable protein phosphatase 2C 62 (AtPP2C62) (EC 3.1.3.16)	plastid	0	49	N	SISPSKSSAS								Free	1	0	Free	0											0	0		0											0	0		0
AT4G33580	Q94CE3	Beta carbonic anhydrase 5, chloroplastic (AtbCA5) (AtbetaCA5) (EC 4.2.1.1) (Beta carbonate dehydratase 5)	plastid	carbon utilization [GO:0015976]; regulation of stomatal movement [GO:0010119]; response to carbon dioxide [GO:0010037]	58	A	SGKTPGLTQE						Free	Free		2	0	Free	0							Free				1	0	Free	0							Free	Free	Free		3	0	Free	0
AT4G34110	P42731	Polyadenylate-binding protein 2 (PABP-2) (Poly(A)-binding protein 2)	nucleus	nuclear-transcribed mRNA catabolic process, nonsense-mediated decay [GO:0000184]; regulation of nuclear-transcribed mRNA catabolic process, deadenylation-dependent decay [GO:1900151]; regulation of nuclear-transcribed mRNA poly(A) tail shortening [GO:0060211]; regulation of translational initiation [GO:0006446]; response to salt stress [GO:0009651]; translational initiation [GO:0006413]; viral pr…	2	M	AQVQLQGQTP								NTA	0	1	NTA	0											0	0		0											0	0		0
AT4G34290	Q9SYZ4	SWIB/MDM2 domain superfamily protein	plastid	0	50	A	AAASSDPTTT		23.88		19.18		Free		Free	2	0	Free	2	21.53	2.35		2.225				Free			1	0	Free	1	2.225	0		1.654				Free			1	0	Free	1	1.654	0
AT4G34290	Q9SYZ4	SWIB/MDM2 domain superfamily protein	plastid	0	51	A	AASSDPTTTT				17.21		Free		Free	2	0	Free	1	17.21	0		2.829			Free	Free			2	0	Free	1	2.829	0		3.488				Free			1	0	Free	1	3.488	0
AT4G34290	Q9SYZ4	SWIB/MDM2 domain superfamily protein	plastid	0	52	A	ASSDPTTTTK				5.699				Free	1	0	Free	1	5.699	0	0.9886	5.322		1.033	Free	Free		Free	3	0	Free	3	2.44787	2.0324		1.442				Free			1	0	Free	1	1.442	0
AT4G34290	Q9SYZ4	SWIB/MDM2 domain superfamily protein	plastid	0	46	A	VTSAAAASSD						Free		Free	2	0	Free	0							Free	Free			2	0	Free	0								Free	Free		2	0	Free	0
AT4G34350	Q94B35	4-hydroxy-3-methylbut-2-enyl diphosphate reductase, chloroplastic (EC 1.17.7.4) (Protein CHLOROPLAST BIOGENESIS 6)	plastid	dimethylallyl diphosphate biosynthetic process [GO:0050992]; isopentenyl diphosphate biosynthetic process, methylerythritol 4-phosphate pathway [GO:0019288]	40	C	SSGDENAPSP									0	0		0									Free		1	0	Free	0											0	0		0
AT4G34490	O65902	Cyclase-associated protein 1 (AtCAP1) (Adenylyl cyclase-associated protein)	cytosol	actin cytoskeleton organization [GO:0030036]; actin polymerization or depolymerization [GO:0008154]; cell morphogenesis [GO:0000902]; establishment or maintenance of cell polarity [GO:0007163]; unidimensional cell growth [GO:0009826]	1	-	MEEDLIKRLE								NTA	0	1	NTA	0											0	0		0											0	0		0
AT4G34670	Q42262	40S ribosomal protein S3a-2	cytosol	translation [GO:0006412]	71	L	ADLQNDEDNA								Free	1	0	Free	0											0	0		0											0	0		0
AT4G35250	O65502	Protein HIGH CHLOROPHYLL FLUORESCENCE PHENOTYPE 244, chloroplastic	plastid	photosystem II assembly [GO:0010207]	65	C	SAAAVNLAPG								NTA	0	1	NTA	0								Free			1	0	Free	0											0	0		0
AT4G35570	O49597	High mobility group B protein 5 (High mobility group protein D) (AtHMGdelta) (HMG delta) (Nucleosome/chromatin assembly factor group D 05) (Nucleosome/chromatin assembly factor group D 5)	nucleus	chromatin assembly or disassembly [GO:0006333]	1	-	MKDNQTEVES				2.427				Free	1	0	Free	1	2.427	0								Free	1	0	Free	0											0	0		0
AT4G35630	Q96255	Phosphoserine aminotransferase 1, chloroplastic (AtPSAT1) (EC 2.6.1.52) (Phosphohydroxythreonine aminotransferase)	plastid	L-serine biosynthetic process [GO:0006564]; response to cytokinin [GO:0009735]	52	C	VASTTQVQDG		83.93		81.44		NTA		NTA	0	2	NTA	2	82.685	1.245								NTA	0	1	NTA	0											0	0		0
AT4G35890	Q94K80	La-related protein 1C (AtLARP1c)	plastid	abscisic acid-activated signaling pathway [GO:0009738]; leaf senescence [GO:0010150]; response to abscisic acid [GO:0009737]; response to jasmonic acid [GO:0009753]; response to salicylic acid [GO:0009751]	2	M	ASATSNNPAS		99.8		99.94		NTA		NTA	0	2	NTA	2	99.87	0.07	99.99			99.99	NTA			NTA	0	2	NTA	2	99.99	0									0	0		0
AT4G36810	P34802	Heterodimeric geranylgeranyl pyrophosphate synthase large subunit 1, chloroplastic (GGPP synthase 1) (GGPS1) (EC 2.5.1.-) ((2E,6E)-farnesyl diphosphate synthase 1) (Dimethylallyltranstransferase 1) (EC 2.5.1.1) (Farnesyl diphosphate synthase 1) (Farnesyltranstransferase 1) (EC 2.5.1.29) (Geranyltranstransferase 1) (EC 2.5.1.10)	plastid	carotenoid biosynthetic process [GO:0016117]; embryo development ending in seed dormancy [GO:0009793]; farnesyl diphosphate biosynthetic process [GO:0045337]; geranyl diphosphate biosynthetic process [GO:0033384]; geranylgeranyl diphosphate biosynthetic process [GO:0033386]; isoprenoid biosynthetic process [GO:0008299]; monoterpene biosynthetic process [GO:0043693]	57	S	SSVVTKEDNL									0	0		0										Free	1	0	Free	0											0	0		0
AT4G37870	Q9T074	Phosphoenolpyruvate carboxykinase (ATP) (PEP carboxykinase) (PEPCK) (EC 4.1.1.49)	cytosol	cellular response to phosphate starvation [GO:0016036]; defense response to fungus, incompatible interaction [GO:0009817]; gluconeogenesis [GO:0006094]; response to cadmium ion [GO:0046686]	87	K	IQLQSISASL								Free	1	0	Free	0											0	0		0											0	0		0
AT4G37930	Q9SZJ5	Serine hydroxymethyltransferase 1, mitochondrial (AtSHMT1) (EC 2.1.2.1) (Glycine hydroxymethyltransferase 1) (Serine Transhydroxymethyltransferase) (STM) (Serine methylase 1)	mitochondrion	L-serine catabolic process [GO:0006565]; L-serine metabolic process [GO:0006563]; cellular response to tetrahydrofolate [GO:1904482]; circadian rhythm [GO:0007623]; folic acid metabolic process [GO:0046655]; glycine biosynthetic process from serine [GO:0019264]; glycine metabolic process [GO:0006544]; one-carbon metabolic process [GO:0006730]; photorespiration [GO:0009853]; plant-type hypersensit…	31	S	SLPSEAVDEK	0.5524	0.5681		0.3828	Free	Free		Free	3	0	Free	3	0.5011	0.0838959	0.5946	0.09525	0.1556	0.5289	Free	Free	Free	Free	4	0	Free	4	0.343588	0.220431	0.439	0.5902	0.2412		Free	Free	Free	Free	4	0	Free	3	0.423467	0.142901
AT4G37930	Q9SZJ5	Serine hydroxymethyltransferase 1, mitochondrial (AtSHMT1) (EC 2.1.2.1) (Glycine hydroxymethyltransferase 1) (Serine Transhydroxymethyltransferase) (STM) (Serine methylase 1)	mitochondrion	L-serine catabolic process [GO:0006565]; L-serine metabolic process [GO:0006563]; cellular response to tetrahydrofolate [GO:1904482]; circadian rhythm [GO:0007623]; folic acid metabolic process [GO:0046655]; glycine biosynthetic process from serine [GO:0019264]; glycine metabolic process [GO:0006544]; one-carbon metabolic process [GO:0006730]; photorespiration [GO:0009853]; plant-type hypersensit…	32	S	LPSEAVDEKE		0.3072				Free			1	0	Free	1	0.3072	0									0	0		0											0	0		0
AT4G37930	Q9SZJ5	Serine hydroxymethyltransferase 1, mitochondrial (AtSHMT1) (EC 2.1.2.1) (Glycine hydroxymethyltransferase 1) (Serine Transhydroxymethyltransferase) (STM) (Serine methylase 1)	mitochondrion	L-serine catabolic process [GO:0006565]; L-serine metabolic process [GO:0006563]; cellular response to tetrahydrofolate [GO:1904482]; circadian rhythm [GO:0007623]; folic acid metabolic process [GO:0046655]; glycine biosynthetic process from serine [GO:0019264]; glycine metabolic process [GO:0006544]; one-carbon metabolic process [GO:0006730]; photorespiration [GO:0009853]; plant-type hypersensit…	30	M	SSLPSEAVDE								Free	1	0	Free	0					1.638				Free		1	0	Free	1	1.638	0		4.177			Free	Free	Free		3	0	Free	1	4.177	0
AT4G37980	Q02971	Cinnamyl alcohol dehydrogenase 7 (AtCAD7) (EC 1.1.1.195) (Cinnamyl alcohol dehydrogenase-like protein B)	cytosol	green leaf volatile biosynthetic process [GO:0010597]; lignin biosynthetic process [GO:0009809]; response to bacterium [GO:0009617]	2	M	GKVLEKEAFG								NTA	0	1	NTA	0					99.97				NTA		0	1	NTA	1	99.97	0									0	0		0
AT4G38130	O22446	Histone deacetylase 19 (AtHD1) (HD) (EC 3.5.1.98)	nucleus	DNA mediated transformation [GO:0009294]; histone H3 deacetylation [GO:0070932]; histone H4 deacetylation [GO:0070933]; histone acetylation [GO:0016573]; jasmonic acid and ethylene-dependent systemic resistance [GO:0009861]; negative regulation of transcription, DNA-templated [GO:0045892]; pathogenesis [GO:0009405]; positive regulation of stem cell population maintenance [GO:1902459]; positive re…	1	-	MDTGGNSLAS					NTA			NTA	0	2	NTA	0									NTA		0	1	NTA	0											0	0		0
AT4G38220	F4JTK8	Peptidase M20/M25/M40 family protein	endoplasmic reticulum	cellular amino acid metabolic process [GO:0006520]	21	G	DDAIVSRFQE								Free	1	0	Free	0											0	0		0											0	0		0
AT4G38970	Q944G9	Fructose-bisphosphate aldolase 2, chloroplastic (AtFBA2) (EC 4.1.2.13)	plastid	fructose 1,6-bisphosphate metabolic process [GO:0030388]; gluconeogenesis [GO:0006094]; glycolytic process [GO:0006096]; response to abscisic acid [GO:0009737]; response to cadmium ion [GO:0046686]	48	A	ASSYADELVK	1.445	1.182	1.111	1.127	Free	Free	Free	Free	4	0	Free	4	1.21625	0.134669	1.324	1.186	1.296	1.559	Free	Free	Free	Free	4	0	Free	4	1.34125	0.135889	1.213	1.216	1.131	1.022	Free	Free	Free	Free	4	0	Free	4	1.1455	0.0790395
AT4G38970	Q944G9	Fructose-bisphosphate aldolase 2, chloroplastic (AtFBA2) (EC 4.1.2.13)	plastid	fructose 1,6-bisphosphate metabolic process [GO:0030388]; gluconeogenesis [GO:0006094]; glycolytic process [GO:0006096]; response to abscisic acid [GO:0009737]; response to cadmium ion [GO:0046686]	50	S	SYADELVKTA							Free	Free	2	0	Free	0								Free	Free		2	0	Free	0											0	0		0
AT4G39330	P42734	Probable cinnamyl alcohol dehydrogenase 9 (AtCAD9) (EC 1.1.1.195)	cytosol	lignin biosynthetic process [GO:0009809]; response to cytokinin [GO:0009735]	2	M	AKSPETEHPN									0	0		0										NTA	0	1	NTA	0											0	0		0
AT4G39460	Q94AG6	S-adenosylmethionine carrier 1, chloroplastic/mitochondrial (S-adenosylmethionine transporter 1) (AtSAMT1)	plastid	S-adenosyl-L-methionine transport [GO:0015805]; chloroplast organization [GO:0009658]	39	A	SVNTQEDKPF									0	0		0								Free			1	0	Free	0											0	0		0
AT4G39680	O65655	SAP domain-containing protein	nucleus	0	2	M	SSSPFPVLDN								NTA	0	1	NTA	0											0	0		0											0	0		0
AT5G01530	Q07473	Chlorophyll a-b binding protein CP29.1, chloroplastic (LHCB4.1) (LHCII protein 4.1)	plastid	photosynthesis, light harvesting in photosystem I [GO:0009768]; protein-chromophore linkage [GO:0018298]; response to blue light [GO:0009637]; response to far red light [GO:0010218]; response to light stimulus [GO:0009416]; response to red light [GO:0010114]	33	A	VFGFGKKKAA				100				NTA	0	1	NTA	1	100	0									0	0		0											0	0		0
AT5G02240	Q94EG6	Uncharacterized protein At5g02240	cytosol	response to abscisic acid [GO:0009737]	2	M	ANLPTVLVTG				96				NTA	0	1	NTA	1	96	0									0	0		0											0	0		0
AT5G02270	Q9LZ98	ABC transporter I family member 20 (ABC transporter ABCI.20) (AtABCI20) (GCN-related protein 3) (Non-intrinsic ABC protein 9)	cytosol	0	2	M	AVTEEEKKRN								Free	1	0	Free	0					21.84				Free		1	0	Free	1	21.84	0									0	0		0
AT5G02450	Q9LZ57	60S ribosomal protein L36-3	cytosol	cytoplasmic translation [GO:0002181]	2	M	VATGLFVGLN									0	0		0								Free			1	0	Free	0								Free			1	0	Free	0
AT5G02500	P22953	Probable mediator of RNA polymerase II transcription subunit 37e (Heat shock 70 kDa protein 1) (Heat shock cognate 70 kDa protein 1) (Heat shock cognate protein 70-1) (AtHsc70-1) (Heat shock protein 70-1) (AtHsp70-1) (Protein EARLY-RESPONSIVE TO DEHYDRATION 2)	cytosol	cellular response to heat [GO:0034605]; cellular response to unfolded protein [GO:0034620]; chaperone cofactor-dependent protein refolding [GO:0051085]; defense response to bacterium [GO:0042742]; defense response to fungus [GO:0050832]; defense response to other organism [GO:0098542]; negative regulation of seed germination [GO:0010187]; protein refolding [GO:0042026]; response to cadmium ion [G…	2	M	SGKGEGPAIG				99.81				NTA	0	1	NTA	1	99.81	0				99.45				NTA	0	1	NTA	1	99.45	0									0	0		0
AT5G02870	P49691	60S ribosomal protein L4-2 (L1)	cytosol	response to cytokinin [GO:0009735]; translation [GO:0006412]	2	M	VASAAARPLV									0	0		0			0.1473				Free	Free			2	0	Free	1	0.1473	0		0.1227				Free			1	0	Free	1	0.1227	0
AT5G03140	Q9LYX1	L-type lectin-domain containing receptor kinase VIII.2 (LecRK-VIII.2) (EC 2.7.11.1)	extracellular	defense response [GO:0006952]; defense response to bacterium [GO:0042742]; defense response to oomycetes [GO:0002229]	62	K	LTRELSVPTS					Free				1	0	Free	0											0	0		0											0	0		0
AT5G03370	Q9LZF2	Acylphosphatase (EC 3.6.1.7)	mitochondrion	0	67	M	TTQAESGSSQ									0	0		0											0	0		0				11.17				Free			1	0	Free	1	11.17	0
AT5G03900	Q8GW20	Uncharacterized protein At5g03900, chloroplastic	plastid	0	64	A	ASLDKVSGAI					NTA				0	1	NTA	0											0	0		0											0	0		0
AT5G05170	Q941L0	Cellulose synthase A catalytic subunit 3 [UDP-forming] (AtCesA3) (EC 2.4.1.12) (Constitutive expression of VSP1 protein 1) (Isoxaben-resistant protein 1) (Ath-B) (Protein ECTOPIC LIGNIN 1) (Protein RADIALLY SWOLLEN 5) (AtRSW5)	plasma membrane	cell wall organization [GO:0071555]; cellulose biosynthetic process [GO:0030244]; defense response [GO:0006952]; plant-type primary cell wall biogenesis [GO:0009833]; plant-type secondary cell wall biogenesis [GO:0009834]	1	-	MESEGETAGK								NTA	0	1	NTA	0											0	0		0											0	0		0
AT5G05520	Q9FFG3	Outer membrane OMP85 family protein	mitochondrion	cellular protein-containing complex assembly [GO:0034622]; protein insertion into mitochondrial outer membrane [GO:0045040]	1	-	MENPAEKPDP					NTA	NTA			0	2	NTA	0											0	0		0											0	0		0
AT5G08050	Q9SD79	Wiskott-aldrich syndrome family protein, putative (DUF1118)	plastid	chloroplast organization [GO:0009658]; granum assembly [GO:0090391]; nonphotochemical quenching [GO:0010196]; positive regulation of transcription, DNA-templated [GO:0045893]; response to karrikin [GO:0080167]; thylakoid membrane organization [GO:0010027]	32	S	KKSTATPQVK		9.48	14.57	5.839	Free	Free	Free	Free	4	0	Free	3	9.963	3.58074	1.782	1.647	1.446	1.794	Free	Free	Free	Free	4	0	Free	4	1.66725	0.140174		1.075	0.3864	1.367	Free	Free	Free	Free	4	0	Free	3	0.9428	0.411097
AT5G08300	P68209	Succinate--CoA ligase [ADP-forming] subunit alpha-1, mitochondrial (EC 6.2.1.5) (Succinyl-CoA synthetase subunit alpha-1) (SCS-alpha-1)	mitochondrion	nucleoside triphosphate biosynthetic process [GO:0009142]; response to cadmium ion [GO:0046686]; succinate metabolic process [GO:0006105]; succinyl-CoA metabolic process [GO:0006104]; tricarboxylic acid cycle [GO:0006099]	43	F	ASDPHPPAAV					Free	Free	Free	Free	4	0	Free	0							Free			Free	2	0	Free	0					1.501		Free	Free	Free		3	0	Free	1	1.501	0
AT5G08410	Q8LBP6	At5g08410 (Ferredoxin/thioredoxin reductase subunit A (Variable subunit) 2) (Putative lipoic acid synthase)	plastid	photosynthesis [GO:0015979]	73	C	DIAVKSAASV							Free		1	0	Free	0											0	0		0											0	0		0
AT5G08500	Q9FNN8	Cleft lip and palate associated transmembrane protein-like (Transmembrane CLPTM1 family protein)	golgi,vacuole	0	2	M	ASPAGETAAV						NTA			0	1	NTA	0								NTA			0	1	NTA	0											0	0		0
AT5G08650	Q9FNM5	Translation factor GUF1 homolog, chloroplastic (EC 3.6.5.-) (Elongation factor 4 homolog) (EF-4) (GTPase GUF1 homolog) (Ribosomal back-translocase)	plastid	positive regulation of translation [GO:0045727]; translation [GO:0006412]	52	Q	ATAGTEPQSG									0	0		0											0	0		0								Free			1	0	Free	0
AT5G08670	P83483	ATP synthase subunit beta-1, mitochondrial (EC 7.1.2.2)	mitochondrion	ATP synthesis coupled proton transport [GO:0015986]	52	Y	ATSSPASSAA								Free	1	0	Free	0								Free	Free		2	0	Free	0								Free		Free	2	0	Free	0
AT5G08670	P83483	ATP synthase subunit beta-1, mitochondrial (EC 7.1.2.2)	mitochondrion	ATP synthesis coupled proton transport [GO:0015986]	53	A	TSSPASSAAP									0	0		0								Free			1	0	Free	0											0	0		0
AT5G08740	Q8GXR9	Alternative NAD(P)H-ubiquinone oxidoreductase C1, chloroplastic/mitochondrial (EC 1.6.5.9) (Alternative NADH dehydrogenase NDC1) (Demethylphylloquinone reductase NDC1) (EC 1.6.5.12) (NADH:ubiquinone reductase (non-electrogenic) NDC1)	mitochondrion,plastid	cellular response to light stimulus [GO:0071482]; oxidation-reduction process [GO:0055114]	53	R	AVTNNSGTTE								Free	1	0	Free	0											0	0		0									Free		1	0	Free	0
AT5G09370	Q8LD67	Bifunctional inhibitor/lipid-transfer protein/seed storage 2S albumin superfamily protein (Putative lipid transfer protein)	extracellular	lipid transport [GO:0006869]	83	K	LNVTKSATLP									0	0		0										Free	1	0	Free	0											0	0		0
AT5G09650	Q9LXC9	Soluble inorganic pyrophosphatase 6, chloroplastic (EC 3.6.1.1) (Inorganic pyrophosphatase 6) (Pyrophosphate phospho-hydrolase 6) (PPase 6)	plastid	defense response to bacterium [GO:0042742]; phosphate-containing compound metabolic process [GO:0006796]; response to cadmium ion [GO:0046686]; response to salt stress [GO:0009651]	60	A	IYNPQVKVQE			11.86		Free		Free	Free	3	0	Free	1	11.86	0	4.914				Free		Free		2	0	Free	1	4.914	0						Free		Free	2	0	Free	0
AT5G09900	Q9FIB6	26S proteasome non-ATPase regulatory subunit 12 homolog A (26S proteasome regulatory subunit RPN5a) (AtRPN5a) (26S proteasome regulatory subunit p55 homolog A) (Protein EMBRYO DEFECTIVE 2107) (Protein MARIPOSA)	cytosol,nucleus	proteasome-mediated ubiquitin-dependent protein catabolic process [GO:0043161]	2	M	GDSGKLEATI								NTA	0	1	NTA	0											0	0		0											0	0		0
AT5G10010	A2RVJ8	Protein HEAT INTOLERANT 4	nucleus	heat acclimation [GO:0010286]; negative regulation of gene silencing [GO:0060969]; regulation of cellular response to heat [GO:1900034]; regulation of mitotic chromosome decondensation [GO:1901651]; response to heat [GO:0009408]	1	-	MKKGAKRKGV		16.73			Free	Free		Free	3	0	Free	1	16.73	0					Free	Free		Free	3	0	Free	0							Free		Free		2	0	Free	0
AT5G12110	Q84WM9	Elongation factor 1-beta 1 (EF-1-beta 1) (Elongation factor 1-beta' 1) (EF-1-beta' 1) (Elongation factor 1B-alpha 1) (eEF-1B alpha 1)	cytosol	translational elongation [GO:0006414]	2	M	AVTFSDLHTE									0	0		0									NTA		0	1	NTA	0											0	0		0
AT5G12120	Q9FMQ0	AT5g12120/MXC9_8 (At5g12120) (Ubiquitin-associated/translation elongation factor EF1B protein)	nucleus	0	2	M	SSASKMKSRD								NTA	0	1	NTA	0											0	0		0											0	0		0
AT5G12140	Q945Q1	Cysteine proteinase inhibitor 1 (AtCYS-1)	endoplasmic reticulum	cellular response to cold [GO:0070417]; cellular response to heat [GO:0034605]; cellular response to water deprivation [GO:0042631]; defense response [GO:0006952]; response to wounding [GO:0009611]	2	M	ADQQAGTIVG				99.86				NTA	0	1	NTA	1	99.86	0				99.61				NTA	0	1	NTA	1	99.61	0									0	0		0
AT5G12380	Q94CK4	Annexin D8 (AnnAt8)	cytosol	response to cold [GO:0009409]; response to heat [GO:0009408]; response to salt stress [GO:0009651]; response to water deprivation [GO:0009414]	2	M	ATIVSPPHFS					NTA		NTA		0	2	NTA	0							NTA	NTA			0	2	NTA	0											0	0		0
AT5G12410	Q94CK1	At5g12410 (At5g12410/At5g12410) (THUMP domain-containing protein)	nucleus	tRNA modification [GO:0006400]	2	M	ASGDQSKKRK								NTA	0	1	NTA	0						81.78		NTA		NTA	0	2	NTA	1	81.78	0									0	0		0
AT5G13420	Q9LYR4	Aldolase-type TIM barrel family protein (Putative transaldolase) (Transaldolase-like protein)	plastid	carbohydrate metabolic process [GO:0005975]; lignin biosynthetic process [GO:0009809]; pentose-phosphate shunt [GO:0006098]; response to cadmium ion [GO:0046686]; shikimate biosynthetic process [GO:0033587]	63	C	SVSGGNGTAG								NTA	0	1	NTA	0											0	0		0											0	0		0
AT5G13630	Q9FNB0	Magnesium-chelatase subunit ChlH, chloroplastic (Mg-chelatase subunit H) (EC 6.6.1.1) (ABA-binding protein) (Mg-protoporphyrin IX chelatase subunit ChlH) (Protein CONDITIONAL CHLORINA) (Protein GENOMES UNCOUPLED 5) (Protein RAPID TRANSPIRATION IN DETACHED LEAVES 1)	plastid	chlorophyll biosynthetic process [GO:0015995]; photosynthesis [GO:0015979]	50	S	AVSGNGLFTQ							NTA	NTA	0	2	NTA	0											0	0		0									Free		1	0	Free	0
AT5G13650	F4K410	Putative elongation factor TypA-like SVR3, chloroplastic (Protein HAPPY ON NORFLURAZON 23) (Protein SUPPRESSOR OF VARIEGATION 3)	plastid	protein stabilization [GO:0050821]; rRNA processing [GO:0006364]; response to cold [GO:0009409]; translation [GO:0006412]	59	C	SASPSTAEPA		7.321		4.871	Free	Free	Free	Free	4	0	Free	2	6.096	1.225		1.056				Free	Free	Free	3	0	Free	1	1.056	0						Free	Free	Free	3	0	Free	0
AT5G13850	Q6ICZ8	Nascent polypeptide-associated complex subunit alpha-like protein 3 (NAC-alpha-like protein 3) (Alpha-NAC-like protein 3)	cytosol	protein transport [GO:0015031]; response to salt stress [GO:0009651]	2	M	TAEQKVELAA								NTA	0	1	NTA	0											0	0		0											0	0		0
AT5G14200	Q9FMT1	3-isopropylmalate dehydrogenase 1, chloroplastic (3-IPM-DH 1) (AtIMDH1) (IMDH 1) (EC 1.1.1.85) (Beta-IPM dehydrogenase 1) (Isopropylmalate dehydrogenase 1) (AtIMD1) (Methylthioalkylmalate dehydrogenase 1)	plastid	embryo sac development [GO:0009553]; glucosinolate biosynthetic process [GO:0019761]; leucine biosynthetic process [GO:0009098]; pollen development [GO:0009555]; response to jasmonic acid [GO:0009753]; response to salt stress [GO:0009651]; response to wounding [GO:0009611]	39	A	AASPGKKRYN						Free		Free	2	0	Free	0											0	0		0											0	0		0
AT5G14260	Q8VZB5	Rubisco methyltransferase family protein	plastid	peptidyl-lysine monomethylation [GO:0018026]	51	V	SSSDTLVASG						Free			1	0	Free	0					2.364				Free		1	0	Free	1	2.364	0		3.179				Free			1	0	Free	1	3.179	0
AT5G14260	Q8VZB5	Rubisco methyltransferase family protein	plastid	peptidyl-lysine monomethylation [GO:0018026]	52	S	SSDTLVASGS						Free			1	0	Free	0								Free	Free	Free	3	0	Free	0			0.5989				Free				1	0	Free	1	0.5989	0
AT5G14260	Q8VZB5	Rubisco methyltransferase family protein	plastid	peptidyl-lysine monomethylation [GO:0018026]	53	S	SDTLVASGSP						Free			1	0	Free	0											0	0		0							Free				1	0	Free	0
AT5G14740	P42737	Beta carbonic anhydrase 2, chloroplastic (AtbCA2) (AtbetaCA2) (EC 4.2.1.1) (Beta carbonate dehydratase 2)	plastid	carbon utilization [GO:0015976]; defense response to bacterium [GO:0042742]; regulation of stomatal movement [GO:0010119]; response to carbon dioxide [GO:0010037]	2	M	GNESYEDAIE				38.09				NTA/Free	1	1	NTA/Free	1	38.09	0									0	0		0											0	0		0
AT5G15400	Q9LF41	Probable ubiquitin conjugation factor E4 (EC 2.3.2.27) (Plant U-box protein 1) (RING-type E3 ubiquitin transferase E4) (U-box domain-containing protein 1) (Ubiquitin-fusion degradation protein 2-like) (UB fusion protein 2-like)	cytosol	protein polyubiquitination [GO:0000209]; ubiquitin-dependent ERAD pathway [GO:0030433]	2	M	ATSKPQRSPA								NTA	0	1	NTA	0											0	0		0											0	0		0
AT5G15610	Q0WSE9	Eukaryotic translation initiation factor 3 subunit M (eIF3m)	cytosol,nucleus	cytoplasmic translational initiation [GO:0002183]; formation of cytoplasmic translation initiation complex [GO:0001732]	2	M	TTIVPTSEED									0	0		0									NTA		0	1	NTA	0											0	0		0
AT5G16440	Q38929	Isopentenyl-diphosphate Delta-isomerase I, chloroplastic (EC 5.3.3.2) (Isopentenyl pyrophosphate isomerase I) (IPP isomerase I)	plastid	chlorophyll biosynthetic process [GO:0015995]; dimethylallyl diphosphate biosynthetic process [GO:0050992]; isopentenyl diphosphate biosynthetic process [GO:0009240]; photosynthesis [GO:0015979]	55	F	SAVTMTDSND									0	0		0							Free	Free			2	0	Free	0							Free	Free			2	0	Free	0
AT5G16730	Q9LFE4	WEB family protein At5g16730, chloroplastic	cytosol	reciprocal meiotic recombination [GO:0007131]	2	M	ASKTKTSLSE					NTA			NTA	0	2	NTA	0										NTA	0	1	NTA	0											0	0		0
AT5G16780	Q9LFE0	SART-1 family protein DOT2 (Protein DEFECTIVELY ORGANIZED TRIBUTARIES 2) (Protein MERISTEM-DEFECTIVE)	nucleus	cotyledon vascular tissue pattern formation [GO:0010588]; flower development [GO:0009908]; leaf development [GO:0048366]; leaf vascular tissue pattern formation [GO:0010305]; mRNA cis splicing, via spliceosome [GO:0045292]; maturation of 5S rRNA [GO:0000481]; meristem structural organization [GO:0009933]; phloem or xylem histogenesis [GO:0010087]; post-embryonic root development [GO:0048528]; roo…	1	-	MEVEKSKSRH								NTA	0	1	NTA	0											0	0		0											0	0		0
AT5G17310	P57751	UTP--glucose-1-phosphate uridylyltransferase 1 (EC 2.7.7.9) (UDP-glucose pyrophosphorylase 1) (AtUGP1) (UDPGP 1) (UGPase 1)	extracellular	UDP-glucose metabolic process [GO:0006011]; callose deposition in cell wall [GO:0052543]; glycogen metabolic process [GO:0005977]; pollen development [GO:0009555]; positive regulation of cell death [GO:0010942]; response to cadmium ion [GO:0046686]; response to salt stress [GO:0009651]	2	M	AATATEKLPQ			99.33				NTA	NTA	0	2	NTA	1	99.33	0									0	0		0											0	0		0
AT5G17670	Q9FN84	Alpha/beta-Hydrolases superfamily protein	plastid	0	18	A	ATSPSSSSSA									0	0		0							Free				1	0	Free	0											0	0		0
AT5G18520	F4JY11	Protein CANDIDATE G-PROTEIN COUPLED RECEPTOR 7 (AtCand7)	golgi	G protein-coupled receptor signaling pathway [GO:0007186]; response to molecule of bacterial origin [GO:0002237]; root morphogenesis [GO:0010015]	25	A	EIKSLVISDD				0.5079				Free	1	0	Free	1	0.5079	0									0	0		0											0	0		0
AT5G18580	Q9FEE2	Probable serine/threonine-protein phosphatase 2A regulatory subunit B'' subunit TON2 (Protein EMBRYO DEFFECTIVE 40) (Protein GORDO) (Protein TONNEAU 2)	nucleus	cortical cytoskeleton organization [GO:0030865]; microtubule cytoskeleton organization [GO:0000226]; preprophase band assembly [GO:0000913]; regulation of dephosphorylation [GO:0035303]; unidimensional cell growth [GO:0009826]	1	-	MYSGSSDGES									0	0		0					99.99				NTA		0	1	NTA	1	99.99	0									0	0		0
AT5G18660	Q1H537	Divinyl chlorophyllide a 8-vinyl-reductase, chloroplastic (EC 1.3.1.75) (Protein PALE-GREEN AND CHLOROPHYLL B REDUCED 2)	plastid	chlorophyll biosynthetic process [GO:0015995]	62	S	SLDSGISEIA									0	0		0									Free		1	0	Free	0											0	0		0
AT5G19220	P55229	Glucose-1-phosphate adenylyltransferase large subunit 1, chloroplastic (EC 2.7.7.27) (ADP-glucose pyrophosphorylase) (ADP-glucose synthase) (AGPase S) (Alpha-D-glucose-1-phosphate adenyl transferase)	plastid	glycogen biosynthetic process [GO:0005978]; starch biosynthetic process [GO:0019252]	67	M	SLNSVAGESK	1.094			1.625	Free	Free		Free	3	0	Free	2	1.3595	0.2655			2.723				Free		1	0	Free	1	2.723	0			0.7381			Free	Free		2	0	Free	1	0.7381	0
AT5G19250	P59833	Uncharacterized GPI-anchored protein At5g19250	extracellular	0	25	S	DTADEEDVLL					Free				1	0	Free	0			0.2183	0.7543	0.212		Free	Free	Free		3	0	Free	3	0.394867	0.254171	0.8522	0.7256	0.5515		Free	Free	Free		3	0	Free	3	0.709767	0.12327
AT5G19510	Q9SCX3	Elongation factor 1-beta 2 (EF-1-beta 2) (Elongation factor 1-beta' 2) (EF-1-beta' 2) (Elongation factor 1B-alpha 2) (eEF-1B alpha 2)	cytosol	defense response to bacterium [GO:0042742]; translational elongation [GO:0006414]	2	M	AVTFSDLHTE								Free	1	0	Free	0											0	0		0											0	0		0
AT5G19760	Q9C5M0	Mitochondrial dicarboxylate/tricarboxylate transporter DTC (Dicarboxylate/tricarboxylate carrier)	mitochondrion	dicarboxylic acid transport [GO:0006835]; tricarboxylic acid transmembrane transport [GO:0035674]	2	M	AEEKKAPISV								NTA	0	1	NTA	0											0	0		0											0	0		0
AT5G19820	Q93VS8	ARM repeat superfamily protein	golgi	positive regulation of primary miRNA processing [GO:2000636]; protein import into nucleus [GO:0006606]	2	M	ASEANQLQQA				99.88				NTA	0	1	NTA	1	99.88	0									0	0		0											0	0		0
AT5G19940	Q941D3	Probable plastid-lipid-associated protein 8, chloroplastic (Fibrillin-6)	plastid	0	53	S	SVSAPNVELR								NTA	0	1	NTA	0											0	0		0											0	0		0
AT5G19940	Q941D3	Probable plastid-lipid-associated protein 8, chloroplastic (Fibrillin-6)	plastid	0	54	S	VSAPNVELRT								NTA	0	1	NTA	0											0	0		0											0	0		0
AT5G19990	Q9C5U3	26S proteasome regulatory subunit 8 homolog A (26S proteasome AAA-ATPase subunit RPT6a) (26S proteasome subunit 8 homolog A) (Regulatory particle triple-A ATPase subunit 6a)	cytosol,nucleus	positive regulation of RNA polymerase II transcriptional preinitiation complex assembly [GO:0045899]; protein catabolic process [GO:0030163]	2	M	AAVGVDSRRP		100				NTA			0	1	NTA	1	100	0				94.18				NTA	0	1	NTA	1	94.18	0									0	0		0
AT5G20720	O65282	20 kDa chaperonin, chloroplastic (Chaperonin 10) (Ch-CPN10) (Cpn10) (Chaperonin 20) (Protein Cpn21)	plastid	chaperone cofactor-dependent protein refolding [GO:0051085]; negative regulation of abscisic acid-activated signaling pathway [GO:0009788]; positive regulation of superoxide dismutase activity [GO:1901671]; protein heterotetramerization [GO:0051290]; response to cadmium ion [GO:0046686]; response to cold [GO:0009409]	52	A	ASVVAPKYTS	2.268	2.09	2.721	2.35	Free	Free	Free	Free	4	0	Free	4	2.35725	0.230084	1.62	1.508	1.545		Free	Free	Free	Free	4	0	Free	3	1.55767	0.0465928	1.675	1.688	1.497		Free	Free	Free	Free	4	0	Free	3	1.62	0.0871359
AT5G20720	O65282	20 kDa chaperonin, chloroplastic (Chaperonin 10) (Ch-CPN10) (Cpn10) (Chaperonin 20) (Protein Cpn21)	plastid	chaperone cofactor-dependent protein refolding [GO:0051085]; negative regulation of abscisic acid-activated signaling pathway [GO:0009788]; positive regulation of superoxide dismutase activity [GO:1901671]; protein heterotetramerization [GO:0051290]; response to cadmium ion [GO:0046686]; response to cold [GO:0009409]	51	K	AASVVAPKYT									0	0		0								Free			1	0	Free	0								Free			1	0	Free	0
AT5G20720	O65282	20 kDa chaperonin, chloroplastic (Chaperonin 10) (Ch-CPN10) (Cpn10) (Chaperonin 20) (Protein Cpn21)	plastid	chaperone cofactor-dependent protein refolding [GO:0051085]; negative regulation of abscisic acid-activated signaling pathway [GO:0009788]; positive regulation of superoxide dismutase activity [GO:1901671]; protein heterotetramerization [GO:0051290]; response to cadmium ion [GO:0046686]; response to cold [GO:0009409]	53	A	SVVAPKYTSI							Free		1	0	Free	0											0	0		0									Free		1	0	Free	0
AT5G20890	Q940P8	T-complex protein 1 subunit beta (TCP-1-beta) (CCT-beta) (Chaperonin CCT2)	cytosol	protein folding [GO:0006457]	2	M	PIDKIFKDDA								Free	1	0	Free	0											0	0		0									Free		1	0	Free	0
AT5G20950	Q8W112	Beta-D-glucan exohydrolase-like protein (Glycosyl hydrolase family protein) (Putative beta-D-glucan exohydrolase)	extracellular	xyloglucan biosynthetic process [GO:0009969]	23	G	TLKYKDPKQP						Free		Free	2	0	Free	0											0	0		0								Free	Free		2	0	Free	0
AT5G22580	Q9FK81	Stress-response A/B barrel domain-containing protein At5g22580 (Uncharacterized protein At5g22580)	vacuole	0	2	M	ATSGFKHLVV					NTA			NTA	0	2	NTA	0											0	0		0											0	0		0
AT5G22800	Q9FFC7	Alanine--tRNA ligase, chloroplastic/mitochondrial (EC 6.1.1.7) (Alanyl-tRNA synthetase) (AlaRS) (Protein EMBRYO DEFECTIVE 1030) (Protein EMBRYO DEFECTIVE 263) (Protein EMBRYO DEFECTIVE 86)	plastid	alanyl-tRNA aminoacylation [GO:0006419]; embryo development ending in seed dormancy [GO:0009793]; tRNA modification [GO:0006400]	57	K	SSSVSVQPVS									0	0		0				2.245				Free			1	0	Free	1	2.245	0		3.853				Free			1	0	Free	1	3.853	0
AT5G23040	Q9FN50	Protein CHAPERONE-LIKE PROTEIN OF POR1, chloroplastic (AtCPP1) (Protein CELL GROWTH DEFECT FACTOR 1) (AtCDF1)	plastid	cell death [GO:0008219]; chaperone-mediated protein folding [GO:0061077]; chloroplast organization [GO:0009658]; de-etiolation [GO:0009704]; embryo development ending in seed dormancy [GO:0009793]; positive regulation of protein import into chloroplast stroma [GO:1904216]	49	C	TVDSSYGGNV								Free	1	0	Free	0									Free		1	0	Free	0											0	0		0
AT5G23060	Q9FN48	Calcium sensing receptor, chloroplastic (Sulfurtransferase 3) (AtStr3)	plastid	cellular response to calcium ion [GO:0071277]; de-etiolation [GO:0009704]; regulation of stomatal closure [GO:0090333]	58	A	AVSIPKDQIV			1.724				Free		1	0	Free	1	1.724	0									0	0		0											0	0		0
AT5G23060	Q9FN48	Calcium sensing receptor, chloroplastic (Sulfurtransferase 3) (AtStr3)	plastid	cellular response to calcium ion [GO:0071277]; de-etiolation [GO:0009704]; regulation of stomatal closure [GO:0090333]	69	S	SLTEVEKTIN						Free	Free		2	0	Free	0											0	0		0								Free	Free		2	0	Free	0
AT5G23120	O82660	Photosystem II stability/assembly factor HCF136, chloroplastic	plastid	photosynthesis [GO:0015979]; plastid organization [GO:0009657]; response to cadmium ion [GO:0046686]; response to cytokinin [GO:0009735]	79	A	DEQLSEWERV					Free			Free	2	0	Free	0							Free				1	0	Free	0											0	0		0
AT5G23250	Q8LAD2	Succinate--CoA ligase [ADP-forming] subunit alpha-2, mitochondrial (EC 6.2.1.5) (Succinyl-CoA synthetase subunit alpha-2) (SCS-alpha-2)	mitochondrion	nucleoside triphosphate biosynthetic process [GO:0009142]; succinate metabolic process [GO:0006105]; succinyl-CoA metabolic process [GO:0006104]; tricarboxylic acid cycle [GO:0006099]	38	F	GTTPPPPAAV									0	0		0								Free			1	0	Free	0											0	0		0
AT5G23420	Q8LDF9	High mobility group B protein 7 (Nucleosome/chromatin assembly factor group D 07) (Nucleosome/chromatin assembly factor group D 7) (Protein NUCLEAR FUSION DEFECTIVE 7)	nucleus	karyogamy [GO:0000741]; polar nucleus fusion [GO:0010197]	2	M	AGPSTTSNAP								Free	1	0	Free	0										Free	1	0	Free	0											0	0		0
AT5G23830	B3H438	MD-2-related lipid recognition domain-containing protein	extracellular	intracellular sterol transport [GO:0032366]	81	R	SGDFTGLLKT								NTA	0	1	NTA	0											0	0		0											0	0		0
AT5G24400	Q84WW2	6-phosphogluconolactonase 3, chloroplastic (6PGL3) (EC 3.1.1.31) (Protein EMBRYO DEFECTIVE 2024)	peroxisome,plastid	carbohydrate metabolic process [GO:0005975]; cellular response to redox state [GO:0071461]; defense response to bacterium [GO:0042742]; defense response to oomycetes [GO:0002229]; nitrate assimilation [GO:0042128]; pentose-phosphate shunt, oxidative branch [GO:0009051]	69	K	SMATTNIGKE						Free			1	0	Free	0								Free			1	0	Free	0							Free				1	0	Free	0
AT5G24400	Q84WW2	6-phosphogluconolactonase 3, chloroplastic (6PGL3) (EC 3.1.1.31) (Protein EMBRYO DEFECTIVE 2024)	peroxisome,plastid	carbohydrate metabolic process [GO:0005975]; cellular response to redox state [GO:0071461]; defense response to bacterium [GO:0042742]; defense response to oomycetes [GO:0002229]; nitrate assimilation [GO:0042128]; pentose-phosphate shunt, oxidative branch [GO:0009051]	71	M	ATTNIGKEEK					Free			Free	2	0	Free	0				30.87	32.36			Free	Free	Free	3	0	Free	2	31.615	0.745					Free	Free			2	0	Free	0
AT5G24520	Q9XGN1	Protein TRANSPARENT TESTA GLABRA 1	cytosol	cell fate commitment [GO:0045165]; epidermal cell fate specification [GO:0009957]; multicellular organism development [GO:0007275]; regulation of protein localization [GO:0032880]; response to auxin [GO:0009733]; response to ethylene [GO:0009723]; trichome differentiation [GO:0010026]	1	-	MDNSAPDSLS								NTA	0	1	NTA	0											0	0		0											0	0		0
AT5G24650	Q9FLT9	Chloroplastic import inner membrane translocase subunit HP30-2 (Hypothetical inner plastid envelope protein of 30 kDa 2) (AtHP30-2) (Hypothetical protein 30-2)	plastid	mitochondrion organization [GO:0007005]; protein insertion into mitochondrial inner membrane [GO:0045039]; protein targeting to chloroplast [GO:0045036]; tRNA import into mitochondrion [GO:0016031]	2	M	GKDGEGDKKR				1.874				Free	1	0	Free	1	1.874	0	4.082				Free				1	0	Free	1	4.082	0									0	0		0
AT5G24870	Q8L775	At5g24870 (RING finger-like protein) (RING/U-box superfamily protein)	nucleus	0	69	R	SPLSGKETVG									0	0		0										Free	1	0	Free	0											0	0		0
AT5G25460	Q94F20	At5g25460	extracellular	response to karrikin [GO:0080167]; root morphogenesis [GO:0010015]	20	A	AKSTVSFRDG					Free			Free	2	0	Free	0										Free	1	0	Free	0									Free		1	0	Free	0
AT5G25754	F4JY76	Eukaryotic translation initiation factor 3 subunit L (eIF3l)	cytosol	formation of cytoplasmic translation initiation complex [GO:0001732]; translational initiation [GO:0006413]	2	M	ASSNEYEEGP				98.14				NTA	0	1	NTA	1	98.14	0				98.72				NTA	0	1	NTA	1	98.72	0									0	0		0
AT5G25920	F4JY97	Uncharacterized protein	cytosol	0	1	-	MLEIETLEIT						NTA			0	1	NTA	0									NTA		0	1	NTA	0											0	0		0
AT5G26210	O81488	PHD finger protein ALFIN-LIKE 4 (Protein AL4)	nucleus	chromatin organization [GO:0006325]; regulation of transcription, DNA-templated [GO:0006355]	1	-	MEAGGAYNPR								NTA	0	1	NTA	0											0	0		0											0	0		0
AT5G26360	Q84WV1	T-complex protein 1 subunit gamma (TCP-1-gamma) (CCT-gamma) (Chaperonin CCT3)	cytosol	protein folding [GO:0006457]	1	-	MHAPVLVLSD					NTA				0	1	NTA	0											0	0		0											0	0		0
AT5G26570	Q6ZY51	Phosphoglucan, water dikinase, chloroplastic (EC 2.7.9.5)	plastid	protein autophosphorylation [GO:0046777]; starch catabolic process [GO:0005983]; starch metabolic process [GO:0005982]	55	A	TSSSTIEEQR								NTA/Free	1	1	NTA/Free	0											0	0		0											0	0		0
AT5G26667	O04905	UMP-CMP kinase 3 (EC 2.7.4.14) (Deoxycytidylate kinase) (CK) (dCMP kinase) (Uridine monophosphate/cytidine monophosphate kinase) (UMP/CMP kinase) (UMP/CMPK)	cytosol	'de novo' pyrimidine nucleobase biosynthetic process [GO:0006207]; pyrimidine nucleotide biosynthetic process [GO:0006221]; pyrimidine ribonucleoside monophosphate metabolic process [GO:0009173]	2	M	GSVDAANGSG								NTA	0	1	NTA	0											0	0		0											0	0		0
AT5G26830	O04630	Threonine--tRNA ligase, mitochondrial 1 (EC 6.1.1.3) (AtSYT1) (Threonyl-tRNA synthetase) (ThrRS)	mitochondrion,plastid	threonyl-tRNA aminoacylation [GO:0006435]	35	M	AANHPKDEAY					NTA			NTA	0	2	NTA	0							NTA				0	1	NTA	0											0	0		0
AT5G27670	Q94F49	Probable histone H2A.5 (HTA7)	nucleus	chromatin organization [GO:0006325]; heterochromatin organization [GO:0070828]	1	-	MESSQATTKP						NTA		NTA	0	2	NTA	0			100			99.99	NTA	NTA		NTA	0	3	NTA	2	99.995	0.005									0	0		0
AT5G27700	Q3E902	40S ribosomal protein S21-2	cytosol	endonucleolytic cleavage in ITS1 to separate SSU-rRNA from 5.8S rRNA and LSU-rRNA from tricistronic rRNA transcript (SSU-rRNA, 5.8S rRNA, LSU-rRNA) [GO:0000447]; endonucleolytic cleavage to generate mature 3'-end of SSU-rRNA from (SSU-rRNA, 5.8S rRNA, LSU-rRNA) [GO:0000461]; translation [GO:0006412]	1	-	MQNEEGQVTE								NTA	0	1	NTA	0											0	0		0											0	0		0
AT5G30510	Q93VC7	30S ribosomal protein S1, chloroplastic (Plastid ribosomal protein S1) (PRPS1)	plastid	response to cytokinin [GO:0009735]; translation [GO:0006412]	45	A	AVAMSSGQTK	4.06	3.524	4.399	2.86	Free	Free	Free	Free	4	0	Free	4	3.71075	0.581875	0.9748	0.4199	1.066	1.009	Free	Free	Free	Free	4	0	Free	4	0.867425	0.260424		0.9793	0.9655	0.1628		Free	Free	Free	3	0	Free	3	0.702533	0.381691
AT5G35360	O04983	Biotin carboxylase, chloroplastic (EC 6.3.4.14) (Acetyl-CoA carboxylase subunit A) (ACC) (EC 6.4.1.2)	plastid	fatty acid biosynthetic process [GO:0006633]; malonyl-CoA biosynthetic process [GO:2001295]	72	C	SGGDKILVAN				0.6979				Free	1	0	Free	1	0.6979	0									0	0		0											0	0		0
AT5G35630	Q43127	Glutamine synthetase, chloroplastic/mitochondrial (EC 6.3.1.2) (GS2) (Glutamate--ammonia ligase)	plastid	aging [GO:0007568]; ammonia assimilation cycle [GO:0019676]; glutamine biosynthetic process [GO:0006542]; response to cadmium ion [GO:0046686]; response to cytokinin [GO:0009735]; response to salt stress [GO:0009651]	52	A	LQSDNSTVNR	0.3438	0.3423	0.4681	0.2476	Free	Free	Free	Free	4	0	Free	4	0.35045	0.0783107			0.2264	0.3371			Free	Free	2	0	Free	2	0.28175	0.05535		0.3213		0.465		Free		Free	2	0	Free	2	0.39315	0.07185
AT5G35970	F4K1G7	p-loop containing nucleoside triphosphate hydrolases superfamily protein	plastid	0	50	C	SGVNGGSSVT						Free		Free	2	0	Free	0										Free	1	0	Free	0								Free			1	0	Free	0
AT5G37510	Q9FGI6	NADH dehydrogenase [ubiquinone] iron-sulfur protein 1, mitochondrial (EC 1.6.99.3) (EC 7.1.1.2) (Protein EMBRYO DEFECTIVE 1467)	mitochondrion	ATP synthesis coupled electron transport [GO:0042773]; cellular respiration [GO:0045333]; photorespiration [GO:0009853]; response to oxidative stress [GO:0006979]	39	S	PESAAVSEPE					Free	Free	Free	Free	4	0	Free	0									Free		1	0	Free	0					0.9355			Free	Free		2	0	Free	1	0.9355	0
AT5G37830	Q9FIZ7	5-oxoprolinase (EC 3.5.2.9) (5-oxo-L-prolinase) (5-OPase) (Protein OXOPROLINASE 1) (Pyroglutamase)	cytosol	glutathione catabolic process [GO:0006751]; glutathione metabolic process [GO:0006749]	2	M	GTVIEGKLRF							NTA		0	1	NTA	0							NTA				0	1	NTA	0											0	0		0
AT5G38660	Q2HIR7	Acclimation of photosynthesis to environment (At5g38660)	plastid	0	66	R	AADSTSSSPS				31.84		Free		Free	2	0	Free	1	31.84	0				34.82			Free	Free	2	0	Free	1	34.82	0			43.25	42.94		Free	Free	Free	3	0	Free	2	43.095	0.155
AT5G38840	Q0WW94	Kanadaptin-like protein (SMAD/FHA domain-containing protein)	nucleus	0	2	M	TTSAMDPPPP								Free	1	0	Free	0											0	0		0											0	0		0
AT5G39590	Q9FKA3	TLD-domain containing nucleolar protein	golgi	0	2	M	GASSSTDDKE								Free	1	0	Free	0											0	0		0											0	0		0
AT5G39740	P49227	60S ribosomal protein L5-2	cytosol	cell division [GO:0051301]; leaf morphogenesis [GO:0009965]; ribosomal large subunit assembly [GO:0000027]; translation [GO:0006412]	2	M	VFVKSSKSNA				1.102	Free			Free	2	0	Free	1	1.102	0				4.907	Free			Free	2	0	Free	1	4.907	0					Free				1	0	Free	0
AT5G39830	Q9LU10	Protease Do-like 8, chloroplastic (EC 3.4.21.-)	plastid	photosystem II repair [GO:0010206]; proteolysis [GO:0006508]	91	A	LGDPSVATVE									0	0		0									Free		1	0	Free	0											0	0		0
AT5G40610	Q9SCX9	Glycerol-3-phosphate dehydrogenase [NAD(+)] 1, chloroplastic (EC 1.1.1.8)	mitochondrion	NADH oxidation [GO:0006116]; carbohydrate metabolic process [GO:0005975]; glycerol-3-phosphate catabolic process [GO:0046168]; glycerol-3-phosphate metabolic process [GO:0006072]; glycerophospholipid metabolic process [GO:0006650]; phospholipid biosynthetic process [GO:0008654]	28	R	FSSLSAAMSP								Free	1	0	Free	0											0	0		0											0	0		0
AT5G40770	O04331	Prohibitin-3, mitochondrial (Atphb3) (Protein ENHANCED ETHYLENE RESPONSE 3)	mitochondrion	cell division [GO:0051301]; defense response to bacterium [GO:0042742]; lateral root development [GO:0048527]; mitochondrion organization [GO:0007005]; negative regulation of cell division [GO:0051782]; response to auxin [GO:0009733]; response to ethylene [GO:0009723]; response to nitric oxide [GO:0071731]; response to salt stress [GO:0009651]; salicylic acid biosynthetic process [GO:0009697]	2	M	GSQQAAVSFL								NTA	0	1	NTA	0											0	0		0											0	0		0
AT5G40890	P92941	Chloride channel protein CLC-a (AtCLC-a) (CBS domain-containing protein CBSCLC5)	vacuole	chloride transport [GO:0006821]; nitrate transport [GO:0015706]; regulation of ion transmembrane transport [GO:0034765]; response to nitrate [GO:0010167]	1	-	MDEDGNLQIS									0	0		0									NTA		0	1	NTA	0											0	0		0
AT5G40950	Q9FLN4	50S ribosomal protein L27, chloroplastic (CL27)	plastid	response to cytokinin [GO:0009735]; translation [GO:0006412]	59	S	AHKKGAGSTK	1.067			1.419	Free		Free	Free	3	0	Free	2	1.243	0.176	1.298				Free				1	0	Free	1	1.298	0	0.1022	0.005291			Free	Free			2	0	Free	2	0.0537455	0.0484545
AT5G42220	Q8L745	AT5g42220/K5J14_2 (Ubiquitin-like superfamily protein)	nucleus	ubiquitin-dependent ERAD pathway [GO:0030433]	51	K	EKIASETGVP								Free	1	0	Free	0											0	0		0											0	0		0
AT5G42530	Q8W483	Uncharacterized protein At5g42530 (Uncharacterized protein At5g42530; MDH9.23)	extracellular	0	28	G	AQEEAQKQRI								Free	1	0	Free	0											0	0		0											0	0		0
AT5G42850	Q9FMN4	Thioredoxin-like protein Clot (Thioredoxin Clot) (AtClot)	cytosol	cell redox homeostasis [GO:0045454]	2	M	TLKKVDANPS					Free				1	0	Free	0							Free				1	0	Free	0											0	0		0
AT5G42960	Q8H0Y1	Outer envelope pore protein 24B, chloroplastic (Chloroplastic outer envelope pore protein of 24 kDa B)	plastid	regulation of ion transmembrane transport [GO:0034765]	26	N	AGDIKLRATM									0	0		0					0.06358				Free		1	0	Free	1	0.06358	0									0	0		0
AT5G42970	Q8L5U0	COP9 signalosome complex subunit 4 (AtS4) (Signalosome subunit 4) (Constitutive photomorphogenesis protein 8) (Protein FUSCA 4)	nucleus	multicellular organism development [GO:0007275]; positive regulation of G2/M transition of mitotic cell cycle [GO:0010971]; protein deneddylation [GO:0000338]; red, far-red light phototransduction [GO:0009585]	1	-	MDEALTNASA									0	0		0									NTA		0	1	NTA	0											0	0		0
AT5G44200	Q9XFD1	Nuclear cap-binding protein subunit 2 (20 kDa nuclear cap-binding protein) (NCBP 20 kDa subunit) (AtCBP20)	nucleus	RNA metabolic process [GO:0016070]; RNA splicing, via endonucleolytic cleavage and ligation [GO:0000394]; mRNA cis splicing, via spliceosome [GO:0045292]; mRNA splicing, via spliceosome [GO:0000398]; primary miRNA processing [GO:0031053]	2	M	ASLFKEQAKL							NTA	NTA	0	2	NTA	0											0	0		0											0	0		0
AT5G44650	Q9LU01	Ycf3-interacting protein 1, chloroplastic (Protein CHLOROPLAST ENHANCING STRESS TOLERANCE) (AtCEST)	plastid	chloroplast organization [GO:0009658]; heat acclimation [GO:0010286]; hyperosmotic salinity response [GO:0042538]; photosystem I assembly [GO:0048564]; response to photooxidative stress [GO:0080183]; response to water deprivation [GO:0009414]	64	K	QEKGDVTEIR								Free	1	0	Free	0											0	0		0											0	0		0
AT5G45390	Q94B60	ATP-dependent Clp protease proteolytic subunit 4, chloroplastic (EC 3.4.21.92) (Endopeptidase ClpP4) (nClpP4) (nClpP3)	plastid	chloroplast organization [GO:0009658]; protein quality control for misfolded or incompletely synthesized proteins [GO:0006515]; regulation of timing of transition from vegetative to reproductive phase [GO:0048510]	66	M	SQTQESAIRG	39.65				NTA/Free			Free	2	1	NTA/Free	1	39.65	0	1.228				Free			Free	2	0	Free	1	1.228	0				1.073				Free	1	0	Free	1	1.073	0
AT5G45930	Q5XF33	Magnesium-chelatase subunit ChlI-2, chloroplastic (Mg-chelatase subunit I-2) (EC 6.6.1.1) (Mg-protoporphyrin IX chelatase subunit ChlI-2)	plastid	chlorophyll biosynthetic process [GO:0015995]; photosynthesis [GO:0015979]; response to cytokinin [GO:0009735]	59	N	VATEINSVEQ					NTA		NTA		0	2	NTA	0											0	0		0											0	0		0
AT5G46110	Q9ZSR7	Triose phosphate/phosphate translocator TPT, chloroplastic (Protein ACCLIMATION OF PHOTOSYNTHESIS TO ENVIRONMENT 2)	plastid	phosphoglycerate transmembrane transport [GO:0015713]; photosynthetic acclimation [GO:0009643]; triose phosphate transmembrane transport [GO:0035436]	83	K	AAAAEGGDTA								NTA	0	1	NTA	0											0	0		0											0	0		0
AT5G46230	Q9FL37	At5g46230	cytosol	0	2	M	SSQETKSDQR						NTA			0	1	NTA	0							NTA			NTA	0	2	NTA	0											0	0		0
AT5G46290	P52410	3-oxoacyl-[acyl-carrier-protein] synthase I, chloroplastic (EC 2.3.1.41) (Beta-ketoacyl-ACP synthase I) (KAS I)	plastid	fatty acid biosynthetic process [GO:0006633]	46	A	SASTVSAPKR					Free	Free		Free	3	0	Free	0						0.5961	Free			Free	2	0	Free	1	0.5961	0									0	0		0
AT5G46790	Q8VZS8	Abscisic acid receptor PYL1 (ABI1-binding protein 6) (PYR1-like protein 1) (Regulatory components of ABA receptor 9)	nucleus	abscisic acid-activated signaling pathway [GO:0009738]; regulation of protein serine/threonine phosphatase activity [GO:0080163]	2	M	ANSESSSSPV		97.17		98.92		NTA		NTA	0	2	NTA	2	98.045	0.875					NTA				0	1	NTA	0											0	0		0
AT5G46860	P93654	Syntaxin-22 (AtSYP22) (AtVAM3) (Protein SHOOT GRAVITROPISM 3)	vacuole	amyloplast organization [GO:0009660]; intracellular protein transport [GO:0006886]; late endosome to vacuole transport [GO:0045324]; negative gravitropism [GO:0009959]; stomatal movement [GO:0010118]; vesicle docking [GO:0048278]; vesicle fusion [GO:0006906]	2	M	SFQDLESGRG								NTA	0	1	NTA	0										NTA	0	1	NTA	0											0	0		0
AT5G47110	Q6NKS4	Light-harvesting complex-like protein 3 isotype 2, chloroplastic (LHC-like protein 3 isoform 2)	plastid	photosynthesis [GO:0015979]; positive regulation of chlorophyll biosynthetic process [GO:1902326]; positive regulation of phytol biosynthetic process [GO:1904964]; positive regulation of vitamin E biosynthetic process [GO:1904966]; protein-chromophore linkage [GO:0018298]	43	R	ASSDNGTTSP								Free	1	0	Free	0											0	0		0											0	0		0
AT5G47930	Q8L953	40S ribosomal protein S27-3	cytosol	ribosomal small subunit assembly [GO:0000028]; translation [GO:0006412]	2	M	VLQNDIDLLH				1.531				Free	1	0	Free	1	1.531	0		0.9539	0.435		Free	Free	Free		3	0	Free	2	0.69445	0.25945			0.3572				Free		1	0	Free	1	0.3572	0
AT5G49510	P57741	Probable prefoldin subunit 3	cytosol	microtubule-based process [GO:0007017]; protein folding [GO:0006457]; tubulin complex assembly [GO:0007021]	2	M	SSSSPSGSGS								NTA	0	1	NTA	0										NTA	0	1	NTA	0											0	0		0
AT5G49910	Q9LTX9	Heat shock 70 kDa protein 7, chloroplastic (Chloroplast heat shock protein 70-2) (cpHsc70-2) (Heat shock protein 70-7) (AtHsp70-7)	plastid	cellular response to heat [GO:0034605]; cellular response to unfolded protein [GO:0034620]; chaperone cofactor-dependent protein refolding [GO:0051085]; protein refolding [GO:0042026]; protein targeting to chloroplast [GO:0045036]; response to cadmium ion [GO:0046686]; response to heat [GO:0009408]; response to unfolded protein [GO:0006986]	90	N	SAVAAMEGGK									0	0		0					0.3851				Free		1	0	Free	1	0.3851	0									0	0		0
AT5G50850	Q38799	Pyruvate dehydrogenase E1 component subunit beta-1, mitochondrial (PDHE1-B) (EC 1.2.4.1) (Protein MACCI-BOU)	mitochondrion	acetyl-CoA biosynthetic process from pyruvate [GO:0006086]; defense response to bacterium [GO:0042742]; glycolytic process [GO:0006096]	30	Y	AAGAKEMTVR			2.509	29.99			Free	Free	2	0	Free	2	16.2495	13.7405									0	0		0			0.5533	0.6219	0.7568		Free	Free	Free	Free	4	0	Free	3	0.644	0.0845355
AT5G50950	Q9FI53	Fumarate hydratase 2 (AtFUM2) (Fumarase 2) (EC 4.2.1.2)	mitochondrion,cytosol	cold acclimation [GO:0009631]; fumarate metabolic process [GO:0006106]; malate metabolic process [GO:0006108]; nitrate assimilation [GO:0042128]; protein tetramerization [GO:0051262]; regulation of photosynthesis [GO:0010109]; response to salt stress [GO:0009651]; tricarboxylic acid cycle [GO:0006099]	2	M	AALTMQFEGE							NTA		0	1	NTA	0											0	0		0											0	0		0
AT5G51110	Q9LU63	Probable pterin-4-alpha-carbinolamine dehydratase, chloroplastic (EC 4.2.1.96) (4-alpha-hydroxy-tetrahydropterin dehydratase) (PCD/DCoH-like protein 1) (Protein AIRP2 TARGET PROTEIN 1) (Protein SDIR1-INTERACTING PROTEIN 1)	plastid	chloroplast ribulose bisphosphate carboxylase complex assembly [GO:0110102]; response to abscisic acid [GO:0009737]; response to salt stress [GO:0009651]; tetrahydrobiopterin biosynthetic process [GO:0006729]	52	S	NLAQDFLGDF								Free	1	0	Free	0									Free		1	0	Free	0											0	0		0
AT5G51545	F4KDA6	Protein LOW PSII ACCUMULATION 2, chloroplastic	plastid	0	32	C	QNSQIESDTT				3.095				Free	1	0	Free	1	3.095	0									0	0		0											0	0		0
AT5G51545	F4KDA6	Protein LOW PSII ACCUMULATION 2, chloroplastic	plastid	0	34	N	SQIESDTTED								Free	1	0	Free	0											0	0		0											0	0		0
AT5G51545	F4KDA6	Protein LOW PSII ACCUMULATION 2, chloroplastic	plastid	0	72	S	AATSGNKKGK								Free	1	0	Free	0											0	0		0											0	0		0
AT5G51720	Q9FLI7	CDGSH iron-sulfur domain-containing protein NEET (At-NEET)	plastid	iron ion homeostasis [GO:0055072]; leaf senescence [GO:0010150]; reactive oxygen species metabolic process [GO:0072593]	40	R	AEGGGGINPE				0.6525	Free			Free	2	0	Free	1	0.6525	0									0	0		0											0	0		0
AT5G51820	Q9SCY0	Phosphoglucomutase, chloroplastic (PGM) (EC 5.4.2.2) (Glucose phosphomutase)	plastid	carbohydrate metabolic process [GO:0005975]; detection of gravity [GO:0009590]; galactose catabolic process [GO:0019388]; glucose metabolic process [GO:0006006]; glycogen biosynthetic process [GO:0005978]; response to cold [GO:0009409]; starch biosynthetic process [GO:0019252]	63	A	GTDSIEIKSL									0	0		0					2.834			Free	Free		2	0	Free	1	2.834	0						Free	Free		2	0	Free	0
AT5G51900	Q9LT90	Cytochrome P450 family protein (Similarity to cytochrome P450)	mitochondrion	0	25	K	MIEAGAIFDR								NTA	0	1	NTA	0											0	0		0											0	0		0
AT5G52520	Q9FYR6	Proline--tRNA ligase, chloroplastic/mitochondrial (EC 6.1.1.15) (Prolyl-tRNA Synthetase 1) (PRORS1) (Prolyl-tRNA synthetase) (ProRS) (Protein OVULE ABORTION 6)	plastid	embryo sac development [GO:0009553]; plant ovule development [GO:0048481]; prolyl-tRNA aminoacylation [GO:0006433]; regulation of photosynthesis [GO:0010109]; seed development [GO:0048316]	41	F	ATAPSGTASP		4.601		0.3181	Free	Free	Free	Free	4	0	Free	2	2.45955	2.14145	0.5423	1.097		0.4769	Free	Free	Free	Free	4	0	Free	3	0.7054	0.278187	0.9051	0.8096	0.6826		Free	Free	Free		3	0	Free	3	0.7991	0.0911382
AT5G52650	Q9LTF2	40S ribosomal protein S10-3	cytosol	ribosomal small subunit assembly [GO:0000028]	1	-	MIISEANRKE								Free	1	0	Free	0											0	0		0											0	0		0
AT5G53020	Q9LVV0	Emb|CAB82814.1 (Ribonuclease P protein subunit P38-like protein)	nucleus	0	57	K	ANEKVVSIIA								Free	1	0	Free	0											0	0		0											0	0		0
AT5G53620	Q93XY1	At5g53620 (RNA polymerase II degradation factor)	nucleus	0	1	-	METAASSVAT								NTA	0	1	NTA	0										NTA	0	1	NTA	0											0	0		0
AT5G54270	Q9S7M0	Chlorophyll a-b binding protein 3, chloroplastic (Light-harvesting chlorophyll B-binding protein 3) (LHCB3*1) (Lhcb3)	plastid	photosynthesis [GO:0015979]; photosynthesis, light harvesting in photosystem I [GO:0009768]; photosynthesis, light harvesting in photosystem II [GO:0009769]; protein-chromophore linkage [GO:0018298]; regulation of stomatal movement [GO:0010119]; response to abscisic acid [GO:0009737]; response to herbicide [GO:0009635]; response to high light intensity [GO:0009644]; response to light stimulus [GO…	43	M	GNDLWYGPDR				0.3972				Free	1	0	Free	1	0.3972	0								Free	1	0	Free	0						0.05363				Free	1	0	Free	1	0.05363	0
AT5G54430	Q8VYN9	Universal stress protein PHOS32 (Phosphorylated protein of 32 kDa) (AtPHOS32)	cytosol	response to molecule of fungal origin [GO:0002238]	1	-	MNPADSDHPQ						NTA		NTA	0	2	NTA	0											0	0		0											0	0		0
AT5G54770	Q38814	Thiamine thiazole synthase, chloroplastic (EC 2.4.2.60) (Thiazole biosynthetic enzyme)	plastid	cellular response to DNA damage stimulus [GO:0006974]; oxazole or thiazole biosynthetic process [GO:0018131]; response to cold [GO:0009409]; thiamine biosynthetic process [GO:0009228]; thiazole biosynthetic process [GO:0052837]	47	A	TTAGYDLNAF					Free		Free		2	0	Free	0					1.479			Free	Free		2	0	Free	1	1.479	0			1.373				Free		1	0	Free	1	1.373	0
AT5G55610	F4K4X9	Isopentenyl-diphosphate delta-isomerase	mitochondrion	0	58	C	DAAAAIDDDY					Free		Free		2	0	Free	0									Free		1	0	Free	0				0.4622				Free			1	0	Free	1	0.4622	0
AT5G56740	Q9FJT8	Histone acetyltransferase type B catalytic subunit (HAT B) (EC 2.3.1.48)	nucleus	chromatin silencing at telomere [GO:0006348]; histone H4 acetylation [GO:0043967]	2	M	VQKQQASAGP						Free			1	0	Free	0											0	0		0								Free			1	0	Free	0
AT5G57440	Q8VZP1	(DL)-glycerol-3-phosphatase 2 (EC 3.1.3.21) (Glycerol-1-phosphatase 2) (Haloacid dehalogenase-like hydrolase domain-containing protein GPP2)	mitochondrion	dephosphorylation [GO:0016311]; glycerol biosynthetic process [GO:0006114]	2	M	SNPAAVTAGR									0	0		0							NTA	NTA			0	2	NTA	0											0	0		0
AT5G58870	Q9FIM2	ATP-dependent zinc metalloprotease FTSH 9, chloroplastic (AtFTSH9) (EC 3.4.24.-)	plastid	proteolysis [GO:0006508]	92	C	QEGDQKASSS									0	0		0											0	0		0									Free		1	0	Free	0
AT5G59290	Q9FIE8	UDP-glucuronic acid decarboxylase 3 (EC 4.1.1.35) (UDP-XYL synthase 3) (UDP-glucuronate decarboxylase 3) (UGD) (UXS-3)	cytosol	D-xylose metabolic process [GO:0042732]; UDP-D-xylose biosynthetic process [GO:0033320]	2	M	AATSEKQNTT						NTA			0	1	NTA	0								NTA	NTA		0	2	NTA	0											0	0		0
AT5G60600	F4K0E8	4-hydroxy-3-methylbut-2-en-1-yl diphosphate synthase (ferredoxin), chloroplastic (EC 1.17.7.1) (1-hydroxy-2-methyl-2-(E)-butenyl 4-diphosphate synthase) (Protein CHLOROPLAST BIOGENESIS 4) (Protein CONSTITUTIVE SUBTILISIN 3)	plastid	isopentenyl diphosphate biosynthetic process, methylerythritol 4-phosphate pathway [GO:0019288]; response to bacterium [GO:0009617]; systemic acquired resistance, salicylic acid mediated signaling pathway [GO:0009862]; terpenoid biosynthetic process [GO:0016114]	50	N	SNQGSDLAEL									0	0		0								Free			1	0	Free	0								Free	Free		2	0	Free	0
AT5G61420	Q9SPG2	Transcription factor MYB28 (Myb-related protein 28) (AtMYB28) (Protein HIGH ALIPHATIC GLUCOSINOLATE 1) (Protein PRODUCTION OF METHIONINE-DERIVED GLUCOSINOLATE 1)	nucleus	cell differentiation [GO:0030154]; cellular response to sulfur starvation [GO:0010438]; defense response to fungus [GO:0050832]; induced systemic resistance [GO:0009682]; regulation of glucosinolate biosynthetic process [GO:0010439]; regulation of transcription, DNA-templated [GO:0006355]; response to bacterium [GO:0009617]; response to gibberellin [GO:0009739]; response to insect [GO:0009625]; r…	1	-	MLHASRGNKW								NTA	0	1	NTA	0											0	0		0											0	0		0
AT5G61790	P29402	Calnexin homolog 1	endoplasmic reticulum	endoplasmic reticulum unfolded protein response [GO:0030968]; protein folding [GO:0006457]	26	C	DDQTVLYESF								Free	1	0	Free	0											0	0		0											0	0		0
AT5G61970	Q9FH46	Signal recognition particle subunit SRP68 (SRP68)	nucleus	SRP-dependent cotranslational protein targeting to membrane [GO:0006614]	2	M	GKKQSEISAM									0	0		0											0	0		0								Free			1	0	Free	0
AT5G62790	Q9XFS9	1-deoxy-D-xylulose 5-phosphate reductoisomerase, chloroplastic (1-deoxyxylulose-5-phosphate reductoisomerase) (DXP reductoisomerase) (EC 1.1.1.267) (2-C-methyl-D-erythritol 4-phosphate synthase) (Protein PIGMENT-DEFECTIVE EMBRYO 129)	plastid	isopentenyl diphosphate biosynthetic process, methylerythritol 4-phosphate pathway involved in terpenoid biosynthetic process [GO:0051484]	51	C	SVKVQQQQQP		0.3875				Free	Free	Free	3	0	Free	1	0.3875	0		0.9106			Free	Free	Free	Free	4	0	Free	1	0.9106	0			1.422		Free	Free	Free		3	0	Free	1	1.422	0
AT5G63400	O82514	Adenylate kinase 4 (AK 4) (EC 2.7.4.3) (ATP-AMP transphosphorylase 4) (ATP:AMP phosphotransferase) (Adenylate monophosphate kinase 4) (AMK4)	mitochondrion	response to cadmium ion [GO:0046686]	2	M	ATGGAAADLE		99.97				NTA		NTA	0	2	NTA	1	99.97	0									0	0		0											0	0		0
AT5G63420	Q84W56	Ribonuclease J (RNase J) (EC 3.1.-.-) (Protein EMBRYO DEFECTIVE 2746)	plastid	auxin transport [GO:0060918]; auxin-activated signaling pathway [GO:0009734]; chloroplast organization [GO:0009658]; embryo development ending in seed dormancy [GO:0009793]; longitudinal axis specification [GO:0009942]; rRNA processing [GO:0006364]; response to light stimulus [GO:0009416]	60	C	SVTSAPASGT				6.852				Free	1	0	Free	1	6.852	0		1.257		2.847		Free	Free	Free	3	0	Free	2	2.052	0.795		1.126		0.5495		Free		Free	2	0	Free	2	0.83775	0.28825
AT5G63510	Q9FMV1	Gamma carbonic anhydrase-like 1, mitochondrial (AtCAL1) (GAMMA CAL1)	mitochondrion	0	23	F	AAEAALARKT									0	0		0										Free	1	0	Free	0											0	0		0
AT5G63800	Q9FFN4	Beta-galactosidase 6 (Lactase 6) (EC 3.2.1.23)	extracellular	carbohydrate metabolic process [GO:0005975]; mucilage biosynthetic process involved in seed coat development [GO:0048354]; plant-type cell wall modification [GO:0009827]	26	G	ATAAKGVTYD				0.2028			Free	Free	2	0	Free	1	0.2028	0							Free		1	0	Free	0											0	0		0
AT5G63860	Q9FN03	Ultraviolet-B receptor UVR8 (Protein UV-B RESISTANCE 8) (RCC1 domain-containing protein UVR8)	cytosol,nucleus	entrainment of circadian clock [GO:0009649]; protein-chromophore linkage [GO:0018298]; response to UV [GO:0009411]; response to UV-B [GO:0010224]	2	M	AEDMAADEVT								NTA	0	1	NTA	0											0	0		0											0	0		0
AT5G63940	Q9LVN9	At5g63940 (Kinase with adenine nucleotide alpha hydrolases-like domain-containing protein) (Similarity to protein kinase)	cytosol	protein phosphorylation [GO:0006468]	17	A	EGSALLIVGV								NTA	0	1	NTA	0											0	0		0											0	0		0
AT5G63980	Q42546	SAL1 phosphatase (3'(2'),5'-bisphosphate nucleotidase 1) (EC 3.1.3.7) (3'(2'),5'-bisphosphonucleoside 3'(2')-phosphohydrolase 1) (DPNPase 1) (Inositol polyphosphate 1-phosphatase 1) (IPPase 1) (Inositol-1,4-bisphosphate 1-phosphatase 1) (EC 3.1.3.57) (Protein FIERY 1)	plastid	abscisic acid-activated signaling pathway [GO:0009738]; phosphatidylinositol phosphorylation [GO:0046854]; sulfur compound metabolic process [GO:0006790]	2	M	AYEKELDAAK	14.83		13.59		Free		Free	Free	3	0	Free	2	14.21	0.62	13.16				Free		Free	Free	3	0	Free	1	13.16	0		13.36	14.43		Free	Free	Free		3	0	Free	2	13.895	0.535
AT5G64040	P49107	Photosystem I reaction center subunit N, chloroplastic (PSI-N)	plastid	photosynthesis [GO:0015979]	87	A	GVIDEYLERS	0.2317			0.5293	Free			Free	2	0	Free	2	0.3805	0.1488			0.2217	1.042			Free	Free	2	0	Free	2	0.63185	0.41015				0.3276				Free	1	0	Free	1	0.3276	0
AT5G64130	A8MS32	AT5G64130 protein (cAMP-regulated phosphoprotein 19-related protein)	nucleus	0	2	M	SSAEDVKEQG								NTA	0	1	NTA	0											0	0		0											0	0		0
AT5G64350	Q8LGG0	Peptidyl-prolyl cis-trans isomerase FKBP12 (PPIase FKBP12) (EC 5.2.1.8) (12 kDa FK506-binding protein) (12 kDa FKBP) (FK506-binding protein 12) (AtFKBP12) (FKBP-12) (Immunophilin FKBP12) (Rotamase)	cytosol	chaperone-mediated protein folding [GO:0061077]; protein peptidyl-prolyl isomerization [GO:0000413]	2	M	GVEKQVIRPG								Free	1	0	Free	0											0	0		0											0	0		0
AT5G64460	Q9FGF0	Phosphoglycerate mutase-like protein 1	cytosol	0	1	-	METGAGIGLY									0	0		0									NTA		0	1	NTA	0											0	0		0
AT5G64940	Q93Y08	Protein ACTIVITY OF BC1 COMPLEX KINASE 8, chloroplastic (ABC1-LIKE KINASE 8) (EC 2.7.11.1) (ABC2 homolog protein 13) (AtATH13) (Oxidative stress-related ABC1-like protein 1, chloroplastic) (AtOSA1)	plastid	cellular response to oxidative stress [GO:0034599]; circadian rhythm [GO:0007623]; iron ion homeostasis [GO:0055072]; leaf senescence [GO:0010150]; membrane lipid biosynthetic process [GO:0046467]; plastoglobule organization [GO:0080177]; regulation of response to reactive oxygen species [GO:1901031]; response to cadmium ion [GO:0046686]; response to high light intensity [GO:0009644]; response to…	58	A	SKDDNVAVED								Free	1	0	Free	0						0.4466				Free	1	0	Free	1	0.4466	0									0	0		0
AT5G65620	Q94AM1	Organellar oligopeptidase A, chloroplastic/mitochondrial (EC 3.4.24.70) (Thimet metalloendopeptidase 1) (Zincin-like metalloproteases family protein 1)	plastid	peptide metabolic process [GO:0006518]; proteolysis [GO:0006508]	83	A	AAAVESVVSD					Free		Free		2	0	Free	0			4.386				Free		Free		2	0	Free	1	4.386	0									0	0		0
AT5G65730	Q8LF99	Probable xyloglucan endotransglucosylase/hydrolase protein 6 (At-XTH6) (XTH-6) (EC 2.4.1.207)	extracellular	cell wall biogenesis [GO:0042546]; cell wall organization [GO:0071555]; response to water deprivation [GO:0009414]; xyloglucan metabolic process [GO:0010411]	31	A	RPATFVEDFK									0	0		0											0	0		0								Free			1	0	Free	0
AT5G66120	Q8VYV7	3-dehydroquinate synthase, chloroplastic (EC 4.2.3.4)	peroxisome	aromatic amino acid family biosynthetic process [GO:0009073]; chorismate biosynthetic process [GO:0009423]	59	R	AGASQLMNEP						Free	Free		2	0	Free	0								Free	Free		2	0	Free	0								Free	Free		2	0	Free	0
AT5G66120	Q8VYV7	3-dehydroquinate synthase, chloroplastic (EC 4.2.3.4)	peroxisome	aromatic amino acid family biosynthetic process [GO:0009073]; chorismate biosynthetic process [GO:0009423]	60	A	GASQLMNEPL								Free	1	0	Free	0							Free	Free	Free	Free	4	0	Free	0							Free				1	0	Free	0
AT5G67030	Q9FGC7	Zeaxanthin epoxidase, chloroplastic (AtZEP) (EC 1.14.15.21) (Protein ABA DEFICIENT 1) (AtABA1) (Protein IMPAIRED IN BABA-INDUCED STERILITY 3) (Protein LOW EXPRESSION OF OSMOTIC STRESS-RESPONSIVE GENES 6) (Protein NON-PHOTOCHEMICAL QUENCHING 2)	plastid	abscisic acid biosynthetic process [GO:0009688]; response to heat [GO:0009408]; response to red light [GO:0010114]; response to water deprivation [GO:0009414]; sugar mediated signaling pathway [GO:0010182]; xanthophyll biosynthetic process [GO:0016123]	61	A	ATALVEKEEK				24.58		Free		Free	2	0	Free	1	24.58	0	0.5018		0.9268	0.8676	Free		Free	Free	3	0	Free	3	0.7654	0.187954			1.143	0.8172			Free	Free	2	0	Free	2	0.9801	0.1629
AT5G67030	Q9FGC7	Zeaxanthin epoxidase, chloroplastic (AtZEP) (EC 1.14.15.21) (Protein ABA DEFICIENT 1) (AtABA1) (Protein IMPAIRED IN BABA-INDUCED STERILITY 3) (Protein LOW EXPRESSION OF OSMOTIC STRESS-RESPONSIVE GENES 6) (Protein NON-PHOTOCHEMICAL QUENCHING 2)	plastid	abscisic acid biosynthetic process [GO:0009688]; response to heat [GO:0009408]; response to red light [GO:0010114]; response to water deprivation [GO:0009414]; sugar mediated signaling pathway [GO:0010182]; xanthophyll biosynthetic process [GO:0016123]	64	A	LVEKEEKREA									0	0		0											0	0		0									Free		1	0	Free	0
AT5G67490	Q8LCR1	At5g67490 (Succinate dehydrogenase assembly factor)	mitochondrion	mitochondrial respiratory chain complex II assembly [GO:0034553]; tricarboxylic acid cycle [GO:0006099]	29	L	SSGTPPPPQA								Free	1	0	Free	0											0	0		0											0	0		0
AT5G67500	Q9FJX3	Mitochondrial outer membrane protein porin 2 (Voltage-dependent anion-selective channel protein 2) (AtVDAC2) (VDAC-2)	mitochondrion	regulation of growth [GO:0040008]	2	M	SKGPGLFTDI							NTA		0	1	NTA	0									NTA		0	1	NTA	0											0	0		0
AT5G67590	Q9FJW4	NADH dehydrogenase [ubiquinone] iron-sulfur protein 4, mitochondrial (Protein FROSTBITE1)	mitochondrion	cold acclimation [GO:0009631]; electron transport chain [GO:0022900]; response to osmotic stress [GO:0006970]	25	F	ATDAVVESDY								Free	1	0	Free	0									Free		1	0	Free	0								Free			1	0	Free	0
AT5G67630	Q9FJW0	RuvB-like helicase (EC 3.6.4.12)	nucleus	box C/D snoRNP assembly [GO:0000492]; chromatin remodeling [GO:0006338]; histone acetylation [GO:0016573]; regulation of transcription by RNA polymerase II [GO:0006357]	2	M	AELKLSESRD								NTA	0	1	NTA	0											0	0		0											0	0		0
ATCG00065	P62126	30S ribosomal protein S12, chloroplastic	plastid	translation [GO:0006412]	2	M	PTIKQLIRNT									0	0		0											0	0		0				0.4985				Free			1	0	Free	1	0.4985	0
ATCG00140	P56760	ATP synthase subunit c, chloroplastic (ATP synthase F(0) sector subunit c) (ATPase subunit III) (F-type ATPase subunit c) (F-ATPase subunit c) (Lipid-binding protein)	plastid	ATP synthesis coupled proton transport [GO:0015986]	1	-	MNPLVSAASV									0	0		0											0	0		0							Free				1	0	Free	0
ATCG00330	P56804	30S ribosomal protein S14, chloroplastic	plastid	translation [GO:0006412]	2	M	AKKSLIYREK				0.1989				Free	1	0	Free	1	0.1989	0									0	0		0											0	0		0
ATCG00480	P19366	ATP synthase subunit beta, chloroplastic (EC 7.1.2.2) (ATP synthase F1 sector subunit beta) (F-ATPase subunit beta)	plastid	ATP synthesis coupled proton transport [GO:0015986]; defense response to fungus, incompatible interaction [GO:0009817]; response to cold [GO:0009409]	2	M	RTNPTTSNPE					NTA		NTA		0	2	NTA	0			0.4232		0.7732		Free	Free	Free		3	0	Free	2	0.5982	0.175	4.011				Free	Free			2	0	Free	1	4.011	0
ATCG00490	O03042	Ribulose bisphosphate carboxylase large chain (RuBisCO large subunit) (EC 4.1.1.39)	plastid	photorespiration [GO:0009853]; reductive pentose-phosphate cycle [GO:0019253]; response to abscisic acid [GO:0009737]; response to cadmium ion [GO:0046686]	21	Y	KLTYYTPEYE									0	0		0											0	0		0									Free		1	0	Free	0
ATCG00540	P56771	Cytochrome f	plastid	photosynthetic electron transport chain [GO:0009767]	36	A	YPIFAQQNYE				0.9696				Free	1	0	Free	1	0.9696	0				0.2606				Free	1	0	Free	1	0.2606	0			0.7508				Free		1	0	Free	1	0.7508	0
ATCG00560	P60129	Photosystem II reaction center protein L (PSII-L)	plastid	photosynthesis [GO:0015979]	2	M	TQSNPNEQSV	24.4		28.04	20.36	Free		Free	Free	3	0	Free	3	24.2667	3.13676	28.14	26.62		19.01	Free	Free		Free	3	0	Free	3	24.59	3.99415		21.31		28.37	Free	Free		Free	3	0	Free	2	24.84	3.53
ATCG00640	P56796	50S ribosomal protein L33, chloroplastic	plastid	translation [GO:0006412]	2	M	AKGKDVRVTI		0.5452		0.08375	Free	Free	Free	Free	4	0	Free	2	0.314475	0.230725				0.3801			Free	Free	2	0	Free	1	0.3801	0		5.497				Free		Free	2	0	Free	1	5.497	0
ATCG00670	P56772	Chloroplastic ATP-dependent Clp protease proteolytic subunit 1 (EC 3.4.21.92) (Endopeptidase ClpP1) (pClpP)	plastid	0	2	M	PIGVPKVPFR				0.4879				Free	1	0	Free	1	0.4879	0									0	0		0											0	0		0
ATCG00710	P56780	Photosystem II reaction center protein H (PSII-H) (Photosystem II 10 kDa phosphoprotein)	plastid	photosynthesis [GO:0015979]; protein stabilization [GO:0050821]	2	M	ATQTVEDSSR	0.3776	0.3262	0.3471	0.2513	Free	Free	Free	Free	4	0	Free	4	0.32555	0.0466023	0.2485	0.1644		0.209	Free	Free		Free	3	0	Free	3	0.2073	0.0343547	0.3694	0.01296	0.3315	0.1797	Free	Free	Free	Free	4	0	Free	4	0.22339	0.140709
ATCG00720	P56773	Cytochrome b6	plastid	photosynthesis [GO:0015979]; respiratory electron transport chain [GO:0022904]	2	M	SKVYDWFEER	5.193		5.116	2.911	Free		Free	Free	3	0	Free	3	4.40667	1.05806	3.433	3.194	3.015	2.876	Free	Free	Free	Free	4	0	Free	4	3.1295	0.208354	3.519	2.995	3.545	2.651	Free	Free	Free	Free	4	0	Free	4	3.1775	0.374896
ATCG00730	P56774	Cytochrome b6-f complex subunit 4 (17 kDa polypeptide)	plastid	photosynthetic electron transport chain [GO:0009767]	2	M	GVTKKPDLND	1.229	1.055	1.067	1.129	Free	Free	Free	Free	4	0	Free	4	1.12	0.068913	0.9961	0.9707	0.9244	1.099	Free	Free	Free	Free	4	0	Free	4	0.99755	0.0639649	0.9184	0.2358	1.041	0.9988	Free	Free	Free	Free	4	0	Free	4	0.7985	0.327847
ATCG00770	P56801	30S ribosomal protein S8, chloroplastic	plastid	translation [GO:0006412]	2	M	GKDTIADIIT	0.767	0.674	0.7363	0.659	Free	Free	Free	Free	4	0	Free	4	0.709075	0.0442557	0.2173	0.2405	0.239	0.7571	Free	Free	Free	Free	4	0	Free	4	0.363475	0.227445	0.5802	0.6802	1.205	1.289	Free	Free	Free	Free	4	0	Free	4	0.9386	0.311837
ATCG00780	P56792	50S ribosomal protein L14, chloroplastic	plastid	response to cytokinin [GO:0009735]; translation [GO:0006412]	1	-	MIQPQTYLNV			0.819				Free		1	0	Free	1	0.819	0	2.861		1.025		Free	Free	Free		3	0	Free	2	1.943	0.918	2.034				Free	Free	Free		3	0	Free	1	2.034	0
ATCG00800	P56798	30S ribosomal protein S3, chloroplastic	plastid	translation [GO:0006412]	2	M	GQKINPLGFR								Free	1	0	Free	0										Free	1	0	Free	0						0.9726				Free	1	0	Free	1	0.9726	0
ATMG00600	P93315	Uncharacterized mitochondrial protein AtMg00600 (ORF106c)	mitochondrion	0	90	A	FLVVASITRS					Free				1	0	Free	0											0	0		0											0	0		0

## Sheet: Global NTA Variations
Araport11 accession	Uniprot ID	Description	Subcellular Localization	Gene ontology (biological process)	Start Position	N-1 residue	N-terminal Sequence	WT Macro Modification	Nb of Quantified NTA termini in WT	WT NTA yield average (%)	NTA yield SD	NSI-1 Macro Modification	Nb of Quantified NTA NSI-1	NSI-1 NTA yield average (%)	NTA yield SD	NSI-2 Macro Modification	Nb of Quantified NTA NSI-2	NSI-2 WT NTA yield average (%)	NTA yield SD
AT3G11270	Q9C774	26S proteasome non-ATPase regulatory subunit 7 homolog B (26S proteasome regulatory subunit RPN8b) (AtRPN8b) (Protein MATERNAL EFFECT EMBRYO ARREST 34)	cytosol,nucleus	embryo development ending in seed dormancy [GO:0009793]; proteasome-mediated ubiquitin-dependent protein catabolic process [GO:0043161]; protein catabolic process [GO:0030163]	1	-	MDVIKTQQIS	NTA	1	100	0	NTA	1	99.99	0	NTA	1	100	0
AT1G62430	O04928	Phosphatidate cytidylyltransferase 1 (EC 2.7.7.41) (CDP-DAG synthase 1) (CDP-DG synthase 1) (CDP-diacylglycerol synthase 1) (CDS1) (CDP-diglyceride pyrophosphorylase 1) (CDP-diglyceride synthase 1) (CTP:phosphatidate cytidylyltransferase 1)	plasma membrane	CDP-diacylglycerol biosynthetic process [GO:0016024]; developmental vegetative growth [GO:0080186]; phospholipid biosynthetic process [GO:0008654]	1	-	MEEENVTSSP		0			NTA	2	99.965	0.025	NTA	1	100	0
AT3G04920	Q9SS17	40S ribosomal protein S24-1	cytosol	translation [GO:0006412]	2	M	AEKAVTIRTR	NTA	2	99.99	0.01	NTA	3	99.93	0.0920145	NTA	1	100	0
AT3G45780	O48963	Phototropin-1 (EC 2.7.11.1) (Non-phototropic hypocotyl protein 1) (Root phototropism protein 1)	plasma membrane	chloroplast accumulation movement [GO:0009904]; chloroplast avoidance movement [GO:0009903]; circadian rhythm [GO:0007623]; negative regulation of anion channel activity by blue light [GO:0010362]; phototropism [GO:0009638]; protein autophosphorylation [GO:0046777]; protein phosphorylation [GO:0006468]; protein-chromophore linkage [GO:0018298]; regulation of proton transport [GO:0010155]; regulat…	1	-	MEPTEKPSTK	NTA	0			NTA	1	99.9	0	NTA	1	100	0
AT3G23810	Q9LK36	Adenosylhomocysteinase 2 (AdoHcyase 2) (EC 3.3.1.1) (S-adenosyl-L-homocysteine hydrolase 1) (SAH hydrolase 2)	cytosol	S-adenosylmethionine cycle [GO:0033353]; one-carbon metabolic process [GO:0006730]	2	M	ALLVEKTSSG	NTA	3	99.9933	0.00471405	NTA	3	99.9967	0.00471405	NTA	4	99.995	0.00866025
AT3G11200	Q9SRM4	PHD finger protein ALFIN-LIKE 2 (Protein AL2) [Cleaved into: PHD finger protein ALFIN-LIKE 2, N-terminally processed]	nucleus	chromatin organization [GO:0006325]; regulation of transcription, DNA-templated [GO:0006355]	2	M	AAAAVSSNPR	NTA	2	99.985	0.015	NTA	1	99.99	0	NTA	2	99.995	0.005
AT1G09640	O04487	Probable elongation factor 1-gamma 1 (EF-1-gamma 1) (eEF-1B gamma 1)	cytosol	0	2	M	ALVLHTYKGN	NTA	0			NTA	1	99.99	0	NTA	2	99.995	0.005
AT4G35100	P93004	Aquaporin PIP2-7 (Plasma membrane intrinsic protein 2-7) (AtPIP2;7) (Plasma membrane intrinsic protein 3) (Salt stress-induced major intrinsic protein)	plasma membrane	response to abscisic acid [GO:0009737]; response to water deprivation [GO:0009414]	2	M	SKEVSEEGKT	NTA	4	99.86	0.164773	NTA	3	99.9733	0.0235702	NTA	3	99.99	0.00816497
AT1G35160	P46077	14-3-3-like protein GF14 phi (General regulatory factor 4)	cytosol	0	2	M	AAPPASSSAR	NTA	3	99.9967	0.00471405	NTA	2	100	0	NTA	1	99.99	0
AT2G19480	Q9ZUP3	Nucleosome assembly protein 1;2 (AtNAP1;2) (Nucleosome/chromatin assembly factor group A2)	nucleus	DNA mediated transformation [GO:0009294]; DNA repair [GO:0006281]; double-strand break repair via homologous recombination [GO:0000724]; nucleosome assembly [GO:0006334]; response to cadmium ion [GO:0046686]; somatic cell DNA recombination [GO:0016444]	2	M	SNDKDSMNMS	NTA	1	99.56	0	NTA	2	99.955	0.025	NTA	1	99.99	0
AT4G23400	Q8LAA6	Probable aquaporin PIP1-5 (AtPIP1;5) (Plasma membrane intrinsic protein 1d) (PIP1d)	plasma membrane	response to water deprivation [GO:0009414]	1	-	MEGKEEDVNV	NTA	3	99.6833	0.353491	NTA	3	99.8967	0.0601849	NTA	1	99.99	0
AT1G32080	Q9FVQ4	Plastidal glycolate/glycerate translocator 1, chloroplastic (Bacterial membrane protein LrgB-like protein) (AtLrgB)	plastid	cellular response to water deprivation [GO:0042631]; chloroplast organization [GO:0009658]; glycerate transmembrane transport [GO:1901975]; glycolate transmembrane transport [GO:0097339]; lateral root development [GO:0048527]; photorespiration [GO:0009853]; response to abscisic acid [GO:0009737]; stomatal movement [GO:0010118]	77	Q	AMDGAGTGNT	NTA	2	99.8	0.19	NTA	1	99.62	0	NTA	2	99.99	0
AT5G53140	Q94AT1	Probable protein phosphatase 2C 76 (AtPP2C76) (EC 3.1.3.16)	mitochondrion	0	62	K	MMVDTSAGEK	NTA	1	100	0	NTA	1	99.52	0	NTA	1	99.99	0
AT3G12915	F4JB05	Ribosomal protein S5/Elongation factor G/III/V family protein	cytosol	0	58	Y	YEMTDASLKS		0				0			NTA	1	99.99	0
AT1G01620	Q08733	Aquaporin PIP1-3 (AtPIP1;3) (Plasma membrane intrinsic protein 1c) (PIP1c) (Transmembrane protein B) (TMP-B)	plasma membrane	response to water deprivation [GO:0009414]; water transport [GO:0006833]	1	-	MEGKEEDVRV	NTA	4	99.9975	0.00433013	NTA	4	99.9925	0.00433013	NTA	4	99.9875	0.0108972
AT1G18080	O24456	Receptor for activated C kinase 1A (Guanine nucleotide-binding protein subunit beta-like protein A) (WD-40 repeat auxin-dependent protein ARCA)	cytosol	cellular response to abscisic acid stimulus [GO:0071215]; gibberellin mediated signaling pathway [GO:0010476]; positive regulation of protein phosphorylation [GO:0001934]; positive regulation of signal transduction [GO:0009967]; regulation of translation [GO:0006417]; rescue of stalled ribosome [GO:0072344]; response to cadmium ion [GO:0046686]; response to gibberellin [GO:0009739]; response to g…	2	M	AEGLVLKGTM	NTA	2	99.985	0.005	NTA	1	99.99	0	NTA	3	99.9867	0.00471405
AT5G08060	Q9SD78	Furry	mitochondrion	0	2	M	AKSVSTAASS	NTA	1	99.99	0	NTA	3	99.56	0.608167	NTA	2	99.985	0.005
AT2G42810	Q84XU2	Serine/threonine-protein phosphatase 5 (EC 3.1.3.16)	cytosol,nucleus	chloroplast-nucleus signaling pathway [GO:0010019]; negative regulation of chlorophyll biosynthetic process [GO:1902325]; nucleocytoplasmic transport [GO:0006913]; red or far-red light signaling pathway [GO:0010017]; response to cadmium ion [GO:0046686]	1	-	METKNENSDV	NTA	2	99.98	0	NTA	3	99.9067	0.0974109	NTA	1	99.98	0
AT3G13920	P41376	Eukaryotic initiation factor 4A-1 (eIF-4A-1) (EC 3.6.4.13) (ATP-dependent RNA helicase eIF4A-1) (DEAD-box ATP-dependent RNA helicase 4) (AtRH04)	cytosol	cytoplasmic translational initiation [GO:0002183]	2	M	AGSAPEGTQF	NTA	2	99.94	0.05	NTA	3	99.8767	0.124989	NTA	1	99.98	0
AT3G63130	Q9LE82	RAN GTPase-activating protein 1 (AtRanGAP1) (RanGAP1)	cytosol,nucleus	cytokinesis by cell plate formation [GO:0000911]; protein import into nucleus [GO:0006606]	1	-	MDHSAKTTQN	NTA	1	93.48	0	NTA	0			NTA	1	99.98	0
AT1G08420	Q9SJF0	Serine/threonine-protein phosphatase BSL2 (EC 3.1.3.16) (BSU1-like protein 2)	nucleus	brassinosteroid mediated signaling pathway [GO:0009742]	1	-	MDEDSSMVAD	NTA	0			NTA	0			NTA	1	99.98	0
AT1G29350	F4I1G1	RNA polymerase II degradation factor-like protein (DUF1296)	nucleus	0	2	M	SSSKVGGGAR	NTA	1	100	0	NTA	0			NTA	2	99.98	0.01
AT4G25100	P21276	Superoxide dismutase [Fe] 1, chloroplastic (EC 1.15.1.1) (Protein FE SUPEROXIDE DISMUTASE 1)	plastid	circadian rhythm [GO:0007623]; response to cadmium ion [GO:0046686]; response to copper ion [GO:0046688]; response to light intensity [GO:0009642]; response to oxidative stress [GO:0006979]; response to ozone [GO:0010193]	2	M	AASSAVTANY	NTA	1	99.39	0	NTA	4	99.59	0.527778	NTA	2	99.975	0.005
AT3G42050	Q9LX65	V-type proton ATPase subunit H (V-ATPase subunit H) (Vacuolar H(+)-ATPase subunit H) (Vacuolar proton pump subunit H)	golgi,vacuole	0	1	-	MDQAELSIEQ	NTA	2	99.9	0.01	NTA	2	99.36	0.63	NTA	2	99.975	0.005
AT2G21660	Q03250	Glycine-rich RNA-binding protein 7 (AtGR-RBP7) (AtRBG7) (Glycine-rich protein 7) (AtGRP7) (Protein COLD, CIRCADIAN RHYTHM, AND RNA BINDING 2) (Protein CCR2)	nucleus	DNA duplex unwinding [GO:0032508]; RNA secondary structure unwinding [GO:0010501]; alternative mRNA splicing, via spliceosome [GO:0000380]; circadian rhythm [GO:0007623]; innate immune response [GO:0045087]; mRNA export from nucleus [GO:0006406]; regulation of stomatal movement [GO:0010119]; response to cadmium ion [GO:0046686]; response to cold [GO:0009409]; response to cytokinin [GO:0009735]; r…	2	M	ASGDVEYRCF	NTA	1	99.98	0	NTA	1	99.7	0	NTA	2	99.96	0.02
AT1G35720	Q9SYT0	Annexin D1 (AnnAt1) (Annexin A1)	peroxisome	calcium ion transmembrane transport [GO:0070588]; phloem sucrose unloading [GO:0110128]; primary root development [GO:0080022]; response to abscisic acid [GO:0009737]; response to cadmium ion [GO:0046686]; response to cold [GO:0009409]; response to heat [GO:0009408]; response to osmotic stress [GO:0006970]; response to oxidative stress [GO:0006979]; response to salt stress [GO:0009651]; response …	2	M	ATLKVSDSVP	NTA	3	99.7967	0.273537	NTA	2	99.77	0.04	NTA	3	99.95	0.0355903
AT4G17510	Q8GWE1	Ubiquitin carboxyl-terminal hydrolase 3 (EC 3.4.19.12)	cytosol	protein deubiquitination [GO:0016579]; ubiquitin-dependent protein catabolic process [GO:0006511]	2	M	ATASESSSSK	NTA	2	99.99	0	NTA	2	99.965	0.005	NTA	2	99.94	0.06
AT2G42740	P42795	60S ribosomal protein L11-1 (L16A)	cytosol	ribosomal large subunit assembly [GO:0000027]; translation [GO:0006412]	2	M	ASEKKLSNPM	NTA	2	99.98	0.01	NTA	4	99.98	0.01	NTA	2	99.935	0.065
AT3G10020	B3H7G1	Plant/protein	nucleus	anaerobic respiration [GO:0009061]; response to oxidative stress [GO:0006979]	1	-	MQAVSVDETK	NTA	0			NTA	0			NTA	1	99.93	0
AT2G36530	P25696	Bifunctional enolase 2/transcriptional activator (EC 4.2.1.11) (2-phospho-D-glycerate hydro-lyase 2) (2-phosphoglycerate dehydratase 2) (LOW EXPRESSION OF OSMOTICALLY RESPONSIVE GENES 1)	cytosol	glycolytic process [GO:0006096]; response to abscisic acid [GO:0009737]; response to cadmium ion [GO:0046686]; response to cold [GO:0009409]; response to light stimulus [GO:0009416]; response to salt stress [GO:0009651]	2	M	ATITVVKARQ	NTA	4	99.9875	0.00433013	NTA	4	99.99	0.00707107	NTA	4	99.9275	0.0917537
AT3G26450	Q9LIN0	Major latex protein, putative (Major latex protein-like) (Polyketide cyclase/dehydrase and lipid transport superfamily protein) (Putative major latex protein)	cytosol	defense response [GO:0006952]; response to cytokinin [GO:0009735]	2	M	ATSGTYVTQV	NTA	1	99.1	0	NTA	1	99.95	0	NTA	2	99.915	0.055
AT2G19520	O22607	WD-40 repeat-containing protein MSI4 (Altered cold-responsive gene 1 protein)	nucleus	DNA repair [GO:0006281]; cell differentiation [GO:0030154]; chromatin organization [GO:0006325]; flower development [GO:0009908]; response to UV-B [GO:0010224]	1	-	MESDEAAAVS	NTA	1	99.64	0	NTA	0			NTA	2	99.915	0.085
AT3G02780	Q42553	Isopentenyl-diphosphate Delta-isomerase II, chloroplastic (EC 5.3.3.2) (Isopentenyl pyrophosphate isomerase II) (IPP isomerase II)	plastid	chlorophyll biosynthetic process [GO:0015995]; dimethylallyl diphosphate biosynthetic process [GO:0050992]; flower development [GO:0009908]; isopentenyl diphosphate biosynthetic process [GO:0009240]; photosynthesis [GO:0015979]	53	M	TDTKDAGMDA	NTA	2	99.735	0.045	NTA	1	99.74	0	NTA	2	99.91	0
AT5G04430	Q9LZ82	Protein BTR1 (Binding to ToMV RNA 1)	nucleus	RNA splicing [GO:0008380]; regulation by virus of viral protein levels in host cell [GO:0046719]; response to cytokinin [GO:0009735]	1	-	MESTESYAAG	NTA	0			NTA	1	98.6	0	NTA	3	99.8967	0.106562
AT2G32080	Q9SKZ1	Transcription factor Pur-alpha 1 (Purine-rich single-stranded DNA-binding protein alpha 1)	golgi	response to cadmium ion [GO:0046686]	1	-	MEANSGGGGG	NTA	2	98.935	0.015	NTA	3	99.84	0.212132	NTA	1	99.89	0
AT3G44310	P32961	Nitrilase 1 (EC 3.5.5.1)	cytosol	cyanide catabolic process [GO:0019500]; cyanide metabolic process [GO:0019499]; indoleacetic acid biosynthetic process [GO:0009684]	2	M	SSTKDMSTVQ	NTA	1	99.81	0	NTA	1	96.36	0	NTA	1	99.89	0
AT3G03100	Q9M9M9	Probable NADH dehydrogenase [ubiquinone] 1 alpha subcomplex subunit 12	mitochondrion	response to cytokinin [GO:0009735]; response to oxidative stress [GO:0006979]	2	M	ALTVAKSALE	NTA	1	98.78	0		0			NTA	2	99.87	0.13
AT1G76180	P42763	Dehydrin ERD14	peroxisome	cold acclimation [GO:0009631]; protein stabilization [GO:0050821]; regulation of membrane permeability [GO:0090559]; response to abscisic acid [GO:0009737]; response to cold [GO:0009409]; response to desiccation [GO:0009269]; response to water deprivation [GO:0009414]	2	M	AEEIKNVPEQ	NTA	4	99.445	0.769562	NTA	4	99.5725	0.370093	NTA	4	99.8675	0.0759523
AT4G28440	O49453	Uncharacterized protein At4g28440	cytosol	0	2	M	ATTGTAAVAT	NTA	3	99.4967	0.356682	NTA	4	99.935	0.0626498	NTA	4	99.865	0.122577
AT2G44120	P60039	60S ribosomal protein L7-3	cytosol	maturation of LSU-rRNA from tricistronic rRNA transcript (SSU-rRNA, 5.8S rRNA, LSU-rRNA) [GO:0000463]	2	M	AESKVVVPES	NTA	2	98.135	0.355		0			NTA	1	99.85	0
AT3G52230	Q9SUY2	AT3g52230/F4F15_340	plastid	0	2	M	AEEAQVDRSN	NTA	1	100	0	NTA	1	99.85	0	NTA	1	99.84	0
AT3G12490	Q8H0X6	Cysteine proteinase inhibitor 6 (AtCYS-6) (PIP-M) (PRLI-interacting factor M)	cytosol	defense response [GO:0006952]; hyperosmotic response [GO:0006972]; response to cold [GO:0009409]; response to oxidative stress [GO:0006979]; response to water deprivation [GO:0009414]	2	M	ALVGGVGDVP	NTA	1	98.49	0	NTA	1	99.81	0	NTA	1	99.84	0
AT1G04270	Q08112	40S ribosomal protein S15-1	cytosol	ribosomal small subunit assembly [GO:0000028]; translation [GO:0006412]	2	M	ADVEPEVAAA	NTA	3	99.8067	0.164992	NTA	4	99.885	0.102591	NTA	4	99.8375	0.207891
AT3G52300	Q9FT52	ATP synthase subunit d, mitochondrial (ATPase subunit d)	mitochondrion	ATP synthesis coupled proton transport [GO:0015986]; response to salt stress [GO:0009651]	2	M	SGAGKKIADV	NTA	3	99.91	0.0697615	NTA	4	99.575	0.196532	NTA	2	99.83	0.17
AT4G15630	Q8L8Z1	CASP-like protein 1E1 (AtCASPL1E1)	plasma membrane	0	1	-	MEHESKNKVD	NTA	1	99.93	0	NTA	1	98.54	0	NTA	1	99.81	0
AT1G72370	Q08682	40S ribosomal protein Sa-1 (Laminin receptor homolog) (p40)	cytosol	cytoplasmic translation [GO:0002181]; response to osmotic stress [GO:0006970]; response to salt stress [GO:0009651]; ribosomal small subunit assembly [GO:0000028]; translation [GO:0006412]	2	M	ATNGSASSAQ	NTA	4	99.32	0.536982	NTA	4	99.6075	0.136634	NTA	4	99.7875	0.198416
AT4G24820	Q93Y35	26S proteasome non-ATPase regulatory subunit 6 homolog (26S proteasome regulatory subunit RPN7) (AtRPN7) (26S proteasome regulatory subunit S10 homolog)	cytosol,nucleus	proteasome-mediated ubiquitin-dependent protein catabolic process [GO:0043161]; protein catabolic process [GO:0030163]	1	-	MDGGAEGSQQ	NTA	3	99.98	0.00816497	NTA	3	99.9033	0.115566	NTA	2	99.755	0.235
AT1G44575	Q9XF91	Photosystem II 22 kDa protein, chloroplastic (CP22) (Protein NONPHOTOCHEMICAL QUENCHING 4) (Protein PHOTOSYSTEM II SUBUNIT S)	plastid	nonphotochemical quenching [GO:0010196]; photosynthesis [GO:0015979]; response to karrikin [GO:0080167]; thylakoid membrane organization [GO:0010027]	53	A	LFKPKTKAAP	NTA	1	99.93	0	NTA	1	99.88	0	NTA	1	99.74	0
AT1G11840	O65398	Lactoylglutathione lyase GLX1 (EC 4.4.1.5) (Glyoxalase I) (AtGLX1) (GlyI)	peroxisome	methylglyoxal catabolic process to D-lactate via S-lactoyl-glutathione [GO:0019243]; response to cadmium ion [GO:0046686]	2	M	AEASDLLEWP	NTA	2	99.41	0.33	NTA	2	99.565	0.025	NTA	3	99.73	0.254951
AT5G59950	Q8L773	THO complex subunit 4A (ALYREF homolog 1) (AtALY1)	nucleus	mRNA transport [GO:0051028]	2	M	STGLDMSLDD	NTA	0			NTA	1	99.28	0	NTA	1	99.72	0
AT3G48990	Q9SMT7	Oxalate--CoA ligase (EC 6.2.1.8) (4-coumarate--CoA ligase isoform 8) (At4CL8) (4-coumarate--CoA ligase-like 10) (Acyl-activating enzyme 3) (Adenosine monophosphate binding protein 3) (AtMPBP3) (Oxalyl-CoA synthetase)	peroxisome	defense response to fungus [GO:0050832]; oxalate catabolic process [GO:0033611]; positive regulation of seed germination [GO:0010030]; response to cadmium ion [GO:0046686]; response to cytokinin [GO:0009735]; seed coat development [GO:0010214]	1	-	MDSDTLSGLL	NTA	0			NTA	1	97.45	0	NTA	1	99.7	0
AT1G68010	Q9C9W5	Glycerate dehydrogenase HPR, peroxisomal (GDH) (EC 1.1.1.29) (NADH-dependent hydroxypyruvate reductase 1) (AtHPR1) (HPR 1)	peroxisome	cellular response to light stimulus [GO:0071482]; cellular response to water deprivation [GO:0042631]; oxidative photosynthetic carbon pathway [GO:0009854]	2	M	AKPVSIEVYN	NTA	4	98.8275	1.40797	NTA	3	97.79	1.61413	NTA	4	99.69	0.26898
AT4G35000	Q42564	L-ascorbate peroxidase 3 (AtAPx03) (EC 1.11.1.11)	peroxisome	cellular response to oxidative stress [GO:0034599]; hydrogen peroxide catabolic process [GO:0042744]; response to cytokinin [GO:0009735]; response to oxidative stress [GO:0006979]; response to reactive oxygen species [GO:0000302]	2	M	AAPIVDAEYL	NTA	4	99.3625	0.680381	NTA	4	99.5925	0.449521	NTA	4	99.6675	0.187533
AT1G59870	Q9XIE2	ABC transporter G family member 36 (ABC transporter ABCG.36) (AtABCG36) (Pleiotropic drug resistance protein 8) (Protein PENETRATION 3)	plasma membrane	cadmium ion transport [GO:0015691]; cellular response to indolebutyric acid stimulus [GO:0071366]; defense response by callose deposition in cell wall [GO:0052544]; defense response to bacterium [GO:0042742]; defense response to fungus, incompatible interaction [GO:0009817]; drug transmembrane transport [GO:0006855]; indole glucosinolate catabolic process [GO:0042344]; negative regulation of defe…	1	-	MDYNPNLPPL	NTA	0				0			NTA	1	99.65	0
AT2G01520	Q9ZVF3	MLP-like protein 328	cytosol	defense response [GO:0006952]; response to phenylpropanoid [GO:0080184]; response to zinc ion [GO:0010043]; vegetative to reproductive phase transition of meristem [GO:0010228]	2	M	ATSGTYVTEV	NTA	4	99.83	0.145774	NTA	3	99.9167	0.0758654	NTA	4	99.65	0.26898
AT4G04950	Q9ZPH2	Monothiol glutaredoxin-S17 (AtGrxS17)	cytosol	auxin polar transport [GO:0009926]; cell redox homeostasis [GO:0045454]; cellular iron ion homeostasis [GO:0006879]; cellular response to DNA damage stimulus [GO:0006974]; reactive oxygen species metabolic process [GO:0072593]; regulation of cell cycle [GO:0051726]; response to heat [GO:0009408]	2	M	SGTVKDIVSK	NTA	0			NTA	1	97.51	0	NTA	1	99.64	0
AT3G10090	Q9SR73	40S ribosomal protein S28-1	cytosol	maturation of SSU-rRNA [GO:0030490]; ribosomal small subunit assembly [GO:0000028]; translation [GO:0006412]	1	-	MDSQIKHAVV	NTA	2	99.865	0.125	NTA	1	99.79	0	NTA	1	99.63	0
AT5G60980	Q9FME2	Nuclear transport factor 2 (AtNTF2)	nucleus	gene silencing by RNA [GO:0031047]; response to abscisic acid [GO:0009737]	2	M	AQQEASPSPG	NTA	1	99.85	0	NTA	1	99.3	0	NTA	1	99.62	0
AT5G67385	Q66GP0	BTB/POZ domain-containing protein SR1IP1 (Protein ATSR1-INTERACTION PROTEIN 1)	cytosol,plasma membrane	defense response to bacterium [GO:0042742]; protein ubiquitination [GO:0016567]	2	M	SAKKKDLLSS	NTA	1	95.98	0		0			NTA	1	99.59	0
AT5G03430	Q9LZE4	Phosphoadenosine phosphosulfate (PAPS) reductase family protein	cytosol	FAD biosynthetic process [GO:0006747]	1	-	MEIDKAIGES	NTA	1	99.93	0	NTA	3	99.1467	1.01437	NTA	2	99.585	0.405
AT2G33380	O22788	Probable peroxygenase 3 (AtPXG3) (EC 1.11.2.3) (Caleosin-3) (Protein RESPONSIVE TO DESICCATION 20)	cytosol	(R)-2-hydroxy-alpha-linolenic acid biosynthetic process [GO:1902609]; defense response to fungus [GO:0050832]; oxylipin metabolic process [GO:0031407]; regulation of reactive oxygen species metabolic process [GO:2000377]; response to abscisic acid [GO:0009737]; response to cold [GO:0009409]; response to desiccation [GO:0009269]; response to fungus [GO:0009620]; response to salicylic acid [GO:0009…	2	M	AGEAEALATT	NTA	0				0			NTA	1	99.54	0
AT2G34160	O22969	Uncharacterized protein At2g34160	cytosol	0	1	-	MEEITDGVNN	NTA	1	98.66	0	NTA	1	99.84	0	NTA	1	99.32	0
AT4G09320	P39207	Nucleoside diphosphate kinase 1 (EC 2.7.4.6) (Nucleoside diphosphate kinase I) (NDK I) (NDP kinase I) (NDPK I)	cytosol	CTP biosynthetic process [GO:0006241]; GTP biosynthetic process [GO:0006183]; UTP biosynthetic process [GO:0006228]; cellular response to hydrogen peroxide [GO:0070301]; nucleoside diphosphate phosphorylation [GO:0006165]	1	-	MEQTFIMIKP	NTA	1	99.99	0	NTA	1	99.99	0	NTA	1	99.26	0
AT5G03660	F4KGP6	Transcriptional activator (DUF662)	nucleus	0	1	-	MQPTETSQPA	NTA	2	99.59	0.38	NTA	2	99.245	0.335	NTA	1	99.26	0
AT1G65930	Q9SRZ6	Cytosolic isocitrate dehydrogenase [NADP] (EC 1.1.1.42)	cytosol	NADP metabolic process [GO:0006739]; defense response to bacterium [GO:0042742]; isocitrate metabolic process [GO:0006102]; response to cadmium ion [GO:0046686]; response to salt stress [GO:0009651]; response to zinc ion [GO:0010043]; tricarboxylic acid cycle [GO:0006099]	2	M	AFEKIKVANP	NTA	3	98.48	1.01532	NTA	4	99	0.692351	NTA	2	99.24	0.69
AT5G55160	Q9FLP6	Small ubiquitin-related modifier 2 (AtSUMO2)	nucleus	protein sumoylation [GO:0016925]	2	M	SATPEEDKKP	NTA	1	99.89	0	NTA	1	100	0	NTA	1	99.2	0
AT4G29410	Q9M0E2	60S ribosomal protein L28-2	cytosol	translation [GO:0006412]	2	M	ATVPGQLIWE		0				0			NTA	1	99.2	0
AT4G34050	O49499	Caffeoyl-CoA O-methyltransferase 1 (EC 2.1.1.104) (Trans-caffeoyl-CoA 3-O-methyltransferase) (CCoAMT) (CCoAOMT1)	cytosol	coumarin biosynthetic process [GO:0009805]; lignin biosynthetic process [GO:0009809]; response to cadmium ion [GO:0046686]	2	M	ATTTTEATKT	NTA	4	98.935	0.586025	NTA	4	98.98	0.990429	NTA	4	99.125	0.357876
AT2G27030	Q682T9	Calmodulin-5 (CaM-5)	plasma membrane	calcium-mediated signaling [GO:0019722]	2	M	ADQLTDDQIS	NTA	1	99.83	0	NTA	1	99.85	0	NTA	1	99.09	0
AT1G63830	Q9CAJ7	PLAC8 family protein	plasma membrane	0	2	M	AASQDKLDKM	NTA	3	99.93	0.0852447	NTA	2	99.98	0	NTA	3	99.02	1.35063
AT1G14610	P93736	Valine--tRNA ligase, mitochondrial 1 (EC 6.1.1.9) (AtSYV1) (Protein TWIN 2) (Valyl-tRNA synthetase) (ValRS)	mitochondrion	embryo development ending in seed dormancy [GO:0009793]; valyl-tRNA aminoacylation [GO:0006438]	46	M	SESEKKILTE	NTA	0				0			NTA	1	98.94	0
AT2G30060	Q8RWG8	Ran-binding protein 1 homolog b	nucleus	intracellular transport [GO:0046907]; mRNA transport [GO:0051028]; positive regulation of GTPase activity [GO:0043547]; protein transport [GO:0015031]	2	M	ASISNEPERE	NTA	0			NTA	1	99.99	0	NTA	2	98.825	1.165
AT1G30230	P48006	Elongation factor 1-delta 1 (EF-1-delta 1) (Elongation factor 1B-beta 1) (eEF-1B beta 1)	cytosol	translational elongation [GO:0006414]	2	M	AAFPNLNSDA	NTA	3	99.1733	0.611574	NTA	3	98.3833	0.994194	NTA	3	98.8233	1.00008
AT3G03780	Q9SRV5	5-methyltetrahydropteroyltriglutamate--homocysteine methyltransferase 2 (EC 2.1.1.14) (Cobalamin-independent methionine synthase 2) (AtMS2)	cytosol	response to cadmium ion [GO:0046686]; response to salt stress [GO:0009651]	2	M	ASHIVGYPRM	NTA	3	99.9967	0.00471405	NTA	2	99.97	0.01	NTA	1	98.65	0
AT1G21770	Q8H0Y9	Acyl-CoA N-acyltransferases (NAT) superfamily protein	peroxisome	protein acetylation [GO:0006473]	2	M	ATGTATEKPK	NTA	1	97	0	NTA	2	99.03	0.68	NTA	2	98.615	1.225
AT3G11930	B9DG73	AT3G11930 protein (Adenine nucleotide alpha hydrolases-like superfamily protein)	nucleus	0	2	M	AEEQAATAME	NTA	1	98.88	0	NTA	0			NTA	2	98.505	0.135
AT4G15545	Q93W28	Uncharacterized protein At4g15545	nucleus	0	2	M	SEIEEEEEEG	NTA	1	97.13	0	NTA	1	100	0	NTA	1	98.36	0
AT3G05530	Q9SEI2	26S proteasome regulatory subunit 6A homolog A (26S proteasome AAA-ATPase subunit RPT5a) (Proteasome 26S subunit 6A homolog A) (Regulatory particle triple-A ATPase subunit 5a) (Tat-binding protein 1 homolog A) (TBP-1 homolog A)	cytosol,nucleus	embryo sac development [GO:0009553]; pollen development [GO:0009555]; positive regulation of RNA polymerase II transcriptional preinitiation complex assembly [GO:0045899]; proteasomal protein catabolic process [GO:0010498]	2	M	ATPMVEDTSS		0			NTA	0			NTA	1	98.2	0
AT1G80460	Q9M8L4	Glycerol kinase (Glycerokinase) (EC 2.7.1.30) (ATP:glycerol 3-phosphotransferase) (Protein GLYCEROL INSENSITIVE 1) (Protein NONHOST RESISTANCE TO P. S. PHASEOLICOLA 1)	cytosol	defense response to bacterium [GO:0042742]; glycerol catabolic process [GO:0019563]; glycerol metabolic process [GO:0006071]; glycerol-3-phosphate biosynthetic process [GO:0046167]; phosphorylation [GO:0016310]; response to bacterium [GO:0009617]; response to karrikin [GO:0080167]; response to microbial phytotoxin [GO:0010188]; response to molecule of bacterial origin [GO:0002237]; triglyceride m…	2	M	AKENGFIGSI	NTA	2	99.62	0.37	NTA	3	99.1233	0.780356	NTA	2	98.06	0.93
AT1G70890	Q9SSK5	MLP-like protein 43	peroxisome	defense response [GO:0006952]	2	M	AEASSLVGKL	NTA	0				0			NTA	1	97.39	0
AT3G10110	A2RVP7	Mitochondrial import inner membrane translocase subunit TIM22-1 (Protein MATERNAL EFFECT EMBRYO ARREST 67)	mitochondrion	embryo development ending in seed dormancy [GO:0009793]; protein insertion into mitochondrial inner membrane [GO:0045039]	2	M	ADSSAAEPTT		0				0			NTA	1	97.03	0
AT3G11710	Q9ZPI1	Lysine--tRNA ligase, cytoplasmic (EC 6.1.1.6) (Lysyl-tRNA synthetase) (LysRS) (Lysyl-tRNA synthetase 1) (AtKRS-1)	cytosol	lysyl-tRNA aminoacylation [GO:0006430]	1	-	MEGAADQTTK		0			NTA	1	97.91	0	NTA	1	96.76	0
AT2G18110	Q9SI20	Elongation factor 1-delta 2 (EF-1-delta 2) (Elongation factor 1B-beta 2) (eEF-1B beta 2)	cytosol	translational elongation [GO:0006414]	2	M	AAFPNLNSGS	NTA	1	99.92	0	NTA	1	98.09	0	NTA	2	95.925	0.955
AT1G35460	Q9C8P8	Transcription factor bHLH80 (Basic helix-loop-helix protein 80) (AtbHLH80) (bHLH 80) (Transcription factor EN 71) (bHLH transcription factor bHLH080)	nucleus	cuticle development [GO:0042335]; regulation of transcription, DNA-templated [GO:0006355]	1	-	MQSTHISGGS		0			NTA	1	97.61	0	NTA	1	95.12	0
AT3G18780	Q96292	Actin-2	cytosol	response to cytokinin [GO:0009735]; response to far red light [GO:0010218]; response to high light intensity [GO:0009644]; response to red light [GO:0010114]; root epidermal cell differentiation [GO:0010053]; root hair cell tip growth [GO:0048768]; root hair elongation [GO:0048767]	2	M	AEADDIQPIV	NTA	1	96.05	0	NTA	2	93.895	0.915	NTA	2	93.975	0.155
AT5G43830	Q9FG81	Aluminum induced protein with YGL and LRDR motifs (Aluminum-induced protein-like) (Putative aluminum-induced protein)	cytosol	0	1	-	MLAVFEKTVA	NTA	0			NTA	0			NTA	1	92.96	0
AT3G52930	Q9LF98	Fructose-bisphosphate aldolase 8, cytosolic (AtFBA8) (EC 4.1.2.13) (Cytosolic aldolase 1) (cAld1)	cytosol	fructose 1,6-bisphosphate metabolic process [GO:0030388]; gluconeogenesis [GO:0006094]; glycolytic process [GO:0006096]; response to cadmium ion [GO:0046686]; response to karrikin [GO:0080167]; response to salt stress [GO:0009651]	2	M	SAFTSKFADE	NTA	2	99.915	0.055	NTA	1	99.98	0	NTA	1	91.63	0
ATCG00270	P56761	Photosystem II D2 protein (PSII D2 protein) (EC 1.10.3.9) (Photosystem Q(A) protein)	plastid	photosynthetic electron transport in photosystem II [GO:0009772]; protein-chromophore linkage [GO:0018298]	2	M	TIALGKFTKD	NTA	1	99.99	0	NTA/Free	3	85.74	2.36873	NTA	1	83.29	0
AT4G33680	Q93ZN9	LL-diaminopimelate aminotransferase, chloroplastic (AtDAP-AT) (DAP-AT) (DAP-aminotransferase) (LL-DAP-aminotransferase) (EC 2.6.1.83) (Protein ABERRANT GROWTH AND DEATH 2)	plastid	lysine biosynthetic process via diaminopimelate [GO:0009089]; response to cytokinin [GO:0009735]; systemic acquired resistance, salicylic acid mediated signaling pathway [GO:0009862]	46	C	VATPQEKIEY	NTA	3	89.3033	4.73098	NTA	1	84.03	0	NTA	3	82.85	0.759868
AT5G04590	Q9LZ66	Assimilatory sulfite reductase (ferredoxin), chloroplastic (AtSiR) (EC 1.8.7.1) (Sulfite reductase (ferredoxin))	plastid	DNA packaging [GO:0006323]; negative regulation of transcription, DNA-templated [GO:0045892]; regulation of DNA replication [GO:0006275]; response to cold [GO:0009409]; response to salt stress [GO:0009651]; sulfide oxidation, using siroheme sulfite reductase [GO:0019424]; sulfur compound metabolic process [GO:0006790]	62	A	VSTPAKPETA	NTA	0			NTA	1	83.82	0	NTA	1	82.5	0
AT4G01150	O04616	Protein CURVATURE THYLAKOID 1A, chloroplastic	plastid	0	63	R	ASSEETSSID	NTA	2	72.15	3.74	NTA	1	70.07	0	NTA	1	76.24	0
AT4G02520	P46422	Glutathione S-transferase F2 (AtGSTF2) (EC 2.5.1.18) (24 kDa auxin-binding protein) (AtPM24) (GST class-phi member 2)	cytosol	auxin-activated signaling pathway [GO:0009734]; defense response to bacterium [GO:0042742]; glutathione metabolic process [GO:0006749]; response to cadmium ion [GO:0046686]; response to cold [GO:0009409]; response to oomycetes [GO:0002239]; response to salt stress [GO:0009651]; response to zinc ion [GO:0010043]; toxin catabolic process [GO:0009407]	2	M	AGIKVFGHPA	NTA	0			NTA	1	80.37	0	NTA	1	76.07	0
AT4G18480	P16127	Magnesium-chelatase subunit ChlI-1, chloroplastic (Mg-chelatase subunit I-1) (EC 6.6.1.1) (Mg-protoporphyrin IX chelatase subunit ChlI-1) (Protein CHLORINA 42)	plastid	chlorophyll biosynthetic process [GO:0015995]; photosynthesis [GO:0015979]; response to cytokinin [GO:0009735]	64	N	VATEINSTEQ	NTA	2	75.205	3.185	NTA/Free	1	75.82	0	NTA	3	75.3633	0.891902
AT5G55710	Q9FM67	Protein TIC 20-v, chloroplastic (Translocon at the inner envelope membrane of chloroplasts 20-V) (AtTIC20-v)	plastid	protein transport [GO:0015031]	51	Q	SKGDDSVDAS	NTA	2	71.175	2.515	NTA	1	79.55	0	NTA	1	74.1	0
AT3G16470	O04309	Jacalin-related lectin 35 (JA-responsive protein 1) (Myrosinase-binding protein-like At3g16470)	cytosol	response to cold [GO:0009409]; response to jasmonic acid [GO:0009753]; response to salt stress [GO:0009651]; response to wounding [GO:0009611]; vegetative to reproductive phase transition of meristem [GO:0010228]	2	M	AKKLEAQGGR	NTA	1	77.25	0	NTA/Free	2	74.785	0.125	NTA	2	73.345	1.765
AT4G31390	Q8RWG1	Protein ACTIVITY OF BC1 COMPLEX KINASE 1, chloroplastic (ABC1-LIKE KINASE 1) (EC 2.7.-.-) (EC 2.7.11.1) (Protein ABC1-LIKE KINASE RELATED TO CHLOROPHYLL DEGRADATION AND OXIDATIVE STRESS 1) (AtACDO1) (Protein BLEACHING AND DWARF IN RED LIGHT 1) (Protein PROTON GRADIENT REGULATION 6)	plastid	cellular response to nitrogen starvation [GO:0006995]; chlorophyll catabolic process [GO:0015996]; photosynthetic electron transport chain [GO:0009767]; plastoglobule organization [GO:0080177]; positive regulation of carotenoid biosynthetic process [GO:1904143]; positive regulation of chlorophyll biosynthetic process [GO:1902326]; regulation of anthocyanin biosynthetic process [GO:0031540]; regul…	62	A	AATDVGGRNS		0			NTA/Free	2	74.655	2.205	NTA	1	73	0
AT5G14260	Q8VZB5	Rubisco methyltransferase family protein	plastid	peptidyl-lysine monomethylation [GO:0018026]	50	C	VSSSDTLVAS	NTA	0			NTA/Free	0			NTA/Free	1	57.62	0
AT4G24750	Q0WWT7	Rhodanese-like domain-containing protein 11, chloroplastic (Sulfurtransferase 11) (AtStr11)	plastid	0	59	Q	AVDEDIDLKQ	Free	2	48.41	3.4	NTA/Free	3	49.0267	1.96435	NTA/Free	3	51.0667	3.62475
AT4G03200	F4JI63	Catalytics	plastid	0	64	M	AEESSSSSTS		0				0				1	47.61	0
AT5G38660	Q2HIR7	Acclimation of photosynthesis to environment (At5g38660)	plastid	0	66	R	AADSTSSSPS	Free	1	31.84	0	Free	1	34.82	0	Free	2	43.095	0.155
AT2G37170	P43287	Aquaporin PIP2-2 (Plasma membrane intrinsic protein 2-2) (AtPIP2;2) (Plasma membrane intrinsic protein 2b) (PIP2b) (TMP2b)	plasma membrane	response to abscisic acid [GO:0009737]; response to water deprivation [GO:0009414]; water transport [GO:0006833]	2	M	AKDVEGPEGF	Free	1	45.44	0	Free	1	43.73	0	Free	2	42.695	0.955
AT3G18740	Q9LSA3	60S ribosomal protein L30-3	cytosol	response to fungus [GO:0009620]	2	M	VAEKKAKKSH	Free	3	22.8733	5.16692	Free	2	23.56	2.24	Free	1	38.51	0
AT3G53420	P43286	Aquaporin PIP2-1 (Plasma membrane intrinsic protein 2-1) (AtPIP2;1) (Plasma membrane intrinsic protein 2a) (PIP2a)	plasma membrane	hydrogen peroxide transmembrane transport [GO:0080170]; response to abscisic acid [GO:0009737]; response to water deprivation [GO:0009414]; water transport [GO:0006833]	2	M	AKDVEAVPGE	Free	2	29.59	0.16	Free	4	31.105	2.31394	Free	2	30.29	1.02
AT4G24830	Q9SZX3	Argininosuccinate synthase, chloroplastic (EC 6.3.4.5) (Citrulline--aspartate ligase)	plastid	arginine biosynthetic process [GO:0006526]; argininosuccinate metabolic process [GO:0000053]; urea cycle [GO:0000050]	75	A	VLSGDGTALT	NTA	3	93.72	2.10724	Free	3	28.1467	0.631207	Free	2	29.34	0.49
AT3G54050	P25851	Fructose-1,6-bisphosphatase 1, chloroplastic (FBPase1) (EC 3.1.3.11) (D-fructose-1,6-bisphosphate 1-phosphohydrolase) (Protein HIGH CYCLIC ELECTRON FLOW 1)	plastid	fructose 1,6-bisphosphate metabolic process [GO:0030388]; fructose 6-phosphate metabolic process [GO:0006002]; fructose metabolic process [GO:0006000]; gluconeogenesis [GO:0006094]; photosynthesis [GO:0015979]; photosynthetic electron transport in photosystem I [GO:0009773]; reductive pentose-phosphate cycle [GO:0019253]; response to cold [GO:0009409]; response to cytokinin [GO:0009735]; sucrose …	61	A	VAADAAETKT	NTA	3	87.1167	1.86398	Free	1	27.3	0	Free	1	27.6	0
ATCG00560	P60129	Photosystem II reaction center protein L (PSII-L)	plastid	photosynthesis [GO:0015979]	2	M	TQSNPNEQSV	Free	3	24.2667	3.13676	Free	3	24.59	3.99415	Free	2	24.84	3.53
AT4G17300	O48593	Asparagine--tRNA ligase, chloroplastic/mitochondrial (EC 6.1.1.22) (Asparaginyl-tRNA synthetase) (AsnRS) (AtNS1) (Protein OVULE ABORTION 8)	plastid	asparaginyl-tRNA aminoacylation [GO:0006421]; plant ovule development [GO:0048481]	60	C	TAVSESLGSG	NTA	1	64.86	0	Free	1	3.052	0	Free	1	14.21	0
AT5G63980	Q42546	SAL1 phosphatase (3'(2'),5'-bisphosphate nucleotidase 1) (EC 3.1.3.7) (3'(2'),5'-bisphosphonucleoside 3'(2')-phosphohydrolase 1) (DPNPase 1) (Inositol polyphosphate 1-phosphatase 1) (IPPase 1) (Inositol-1,4-bisphosphate 1-phosphatase 1) (EC 3.1.3.57) (Protein FIERY 1)	plastid	abscisic acid-activated signaling pathway [GO:0009738]; phosphatidylinositol phosphorylation [GO:0046854]; sulfur compound metabolic process [GO:0006790]	2	M	AYEKELDAAK	Free	2	14.21	0.62	Free	1	13.16	0	Free	2	13.895	0.535
AT3G52140	F4J5S1	Clustered mitochondria protein (Friendly mitochondria protein)	cytosol	intracellular distribution of mitochondria [GO:0048312]	2	M	AGKSNKSKAK	Free	2	10.28	0.26	Free	3	11.3733	1.0288	Free	1	12.74	0
AT3G16240	Q41951	Aquaporin TIP2-1 (Delta-tonoplast intrinsic protein) (Delta-TIP) (Tonoplast intrinsic protein 2-1) (AtTIP2;1) [Cleaved into: Aquaporin TIP2-1, N-terminally processed]	vacuole	water transport [GO:0006833]	2	M	AGVAFGSFDD	Free	3	11.4633	0.468069	Free	1	11.33	0	Free	1	11.46	0
AT5G03370	Q9LZF2	Acylphosphatase (EC 3.6.1.7)	mitochondrion	0	67	M	TTQAESGSSQ		0				0			Free	1	11.17	0
AT2G39730	P10896	Ribulose bisphosphate carboxylase/oxygenase activase, chloroplastic (RA) (RuBisCO activase)	plastid	defense response to bacterium [GO:0042742]; leaf senescence [GO:0010150]; response to cold [GO:0009409]; response to jasmonic acid [GO:0009753]; response to light stimulus [GO:0009416]	60	A	VKEDKQTDGD	Free	4	7.39425	0.828164	Free	4	7.15925	0.659935	Free	4	7.13675	0.545564
AT2G35040	O64767	AICARFT/IMPCHase bienzyme family protein (Putative phosphoribosylaminoimidazolecarboxamide formyltransferase)	plastid	'de novo' IMP biosynthetic process [GO:0006189]; response to cold [GO:0009409]	53	M	AESQTAQRNQ		0				0			Free	1	6.882	0
AT3G60750	Q8RWV0	Transketolase-1, chloroplastic (TK) (EC 2.2.1.1)	plastid	pentose-phosphate shunt [GO:0006098]; reductive pentose-phosphate cycle [GO:0019253]; response to cadmium ion [GO:0046686]; response to salt stress [GO:0009651]	67	A	AAVETVEPTT	Free	4	6.3255	0.44605	Free	4	6.2295	0.161615	Free	3	6.595	0.356498
AT1G11430	Q9LPZ1	Multiple organellar RNA editing factor 9, chloroplastic (RNA editing-interacting protein 9)	plastid	chloroplast RNA modification [GO:1900865]; cytidine to uridine editing [GO:0016554]; mRNA processing [GO:0006397]	61	A	TVDSDYSSKR	Free	0				0			Free	1	6.134	0
AT1G09310	Q9ZPZ4	T31J12.3 protein	cytosol	0	2	M	GLVTEEVRAK	NTA/Free	2	5.7925	0.3625	NTA/Free	3	4.95933	0.687557	Free	3	5.559	0.493955
ATCG00640	P56796	50S ribosomal protein L33, chloroplastic	plastid	translation [GO:0006412]	2	M	AKGKDVRVTI	Free	2	0.314475	0.230725	Free	1	0.3801	0	Free	1	5.497	0
AT4G33480	A2RVW1	At4g33480 (BTB/POZ domain protein TNFAIP protein)	plastid	0	53	S	ALNPQTGQPT	Free	2	6.538	0.331	Free	2	4.581	0.419	Free	3	5.208	0.747552
AT4G27440	P21218	Protochlorophyllide reductase B, chloroplastic (PCR B) (EC 1.3.1.33) (NADPH-protochlorophyllide oxidoreductase B) (POR B)	plastid	chlorophyll biosynthetic process [GO:0015995]; photosynthesis [GO:0015979]; response to ethylene [GO:0009723]	68	Q	TAATSSPTVT	NTA	4	89.0775	2.76994	Free	3	3.956	1.0063	Free	3	4.888	0.445925
AT2G44650	O80504	10 kDa chaperonin 2, chloroplastic (Chloroplast chaperonin 10) (Chl-Cpn10)	plastid	chaperone cofactor-dependent protein refolding [GO:0051085]; protein folding [GO:0006457]	43	A	ISTKWEPTKV	Free	0				0			Free	1	4.692	0
AT2G35410	O82299	Putative chloroplast RNA binding protein (RNA-binding (RRM/RBD/RNP motifs) family protein)	plastid	0	68	S	VAEKETSADE		0				0			Free	1	4.256	0
AT4G37930	Q9SZJ5	Serine hydroxymethyltransferase 1, mitochondrial (AtSHMT1) (EC 2.1.2.1) (Glycine hydroxymethyltransferase 1) (Serine Transhydroxymethyltransferase) (STM) (Serine methylase 1)	mitochondrion	L-serine catabolic process [GO:0006565]; L-serine metabolic process [GO:0006563]; cellular response to tetrahydrofolate [GO:1904482]; circadian rhythm [GO:0007623]; folic acid metabolic process [GO:0046655]; glycine biosynthetic process from serine [GO:0019264]; glycine metabolic process [GO:0006544]; one-carbon metabolic process [GO:0006730]; photorespiration [GO:0009853]; plant-type hypersensit…	30	M	SSLPSEAVDE	Free	0			Free	1	1.638	0	Free	1	4.177	0
ATCG00480	P19366	ATP synthase subunit beta, chloroplastic (EC 7.1.2.2) (ATP synthase F1 sector subunit beta) (F-ATPase subunit beta)	plastid	ATP synthesis coupled proton transport [GO:0015986]; defense response to fungus, incompatible interaction [GO:0009817]; response to cold [GO:0009409]	2	M	RTNPTTSNPE	NTA	0			Free	2	0.5982	0.175	Free	1	4.011	0
AT4G22890	Q8H112	PGR5-like protein 1A, chloroplastic (Ferredoxin-plastoquinone reductase 1)	plastid	photosynthesis [GO:0015979]; photosynthetic electron transport in photosystem I [GO:0009773]	61	K	ATTEQSGPVG	Free	0				0			Free	1	3.889	0
AT5G22800	Q9FFC7	Alanine--tRNA ligase, chloroplastic/mitochondrial (EC 6.1.1.7) (Alanyl-tRNA synthetase) (AlaRS) (Protein EMBRYO DEFECTIVE 1030) (Protein EMBRYO DEFECTIVE 263) (Protein EMBRYO DEFECTIVE 86)	plastid	alanyl-tRNA aminoacylation [GO:0006419]; embryo development ending in seed dormancy [GO:0009793]; tRNA modification [GO:0006400]	57	K	SSSVSVQPVS		0			Free	1	2.245	0	Free	1	3.853	0
AT3G25520	Q8LBI1	60S ribosomal protein L5-1	cytosol	adaxial/abaxial pattern specification [GO:0009955]; cell division [GO:0051301]; leaf morphogenesis [GO:0009965]; nucleocytoplasmic transport [GO:0006913]; response to cytokinin [GO:0009735]; ribosomal large subunit assembly [GO:0000027]; root morphogenesis [GO:0010015]; translation [GO:0006412]	2	M	VFVKSTKSNA	Free	1	5.911	0	Free	1	5.874	0	Free	1	3.706	0
AT1G16080	Q9S9M7	Nuclear protein (T24D18.18 protein)	plastid	0	44	M	AAASAATAKK	Free	2	46.675	0.345	Free	0			Free	1	3.672	0
AT3G06035	Q84MC0	Uncharacterized GPI-anchored protein At3g06035	plasma membrane	0	25	S	DTDEEDILLT		0			Free	2	0.4414	0.1715	Free	1	3.587	0
AT1G58290	P42804	Glutamyl-tRNA reductase 1, chloroplastic (GluTR) (EC 1.2.1.70)	plastid	chlorophyll biosynthetic process [GO:0015995]; heme biosynthetic process [GO:0006783]; protoporphyrinogen IX biosynthetic process [GO:0006782]	62	C	ELSASSDSAS	Free	0			Free	1	1.69	0	Free	1	3.579	0
AT3G24590	Q8H0W1	Chloroplast processing peptidase (EC 3.4.21.89) (Signal peptidase I-3)	plastid	protein maturation [GO:0051604]; signal peptide processing [GO:0006465]; thylakoid membrane organization [GO:0010027]	65	Y	GIKDSSETTK	Free	1	3.059	0	Free	1	5.461	0	Free	2	3.553	0.041
AT4G34290	Q9SYZ4	SWIB/MDM2 domain superfamily protein	plastid	0	51	A	AASSDPTTTT	Free	1	17.21	0	Free	1	2.829	0	Free	1	3.488	0
AT3G54890	Q01667	Chlorophyll a-b binding protein 6, chloroplastic (LHCI-730) (LHCII type III CAB-6) (Light-harvesting complex protein Lhca1)	plastid	photosynthesis, light harvesting in photosystem I [GO:0009768]; protein-chromophore linkage [GO:0018298]; response to blue light [GO:0009637]; response to cold [GO:0009409]; response to far red light [GO:0010218]; response to high light intensity [GO:0009644]; response to light stimulus [GO:0009416]; response to low light intensity stimulus [GO:0009645]; response to red light [GO:0010114]	45	M	AAHWMPGEPR	Free	2	6.6805	0.8265	Free	1	3.949	0	Free	1	3.317	0
AT3G47650	Q9SN73	Protein BUNDLE SHEATH DEFECTIVE 2, chloroplastic (AtBSD2)	plastid	chaperone-mediated protein folding [GO:0061077]; chloroplast ribulose bisphosphate carboxylase complex assembly [GO:0110102]	57	K	AANNNPQGTK		0			Free	0			Free	1	3.216	0
AT5G14260	Q8VZB5	Rubisco methyltransferase family protein	plastid	peptidyl-lysine monomethylation [GO:0018026]	51	V	SSSDTLVASG	Free	0			Free	1	2.364	0	Free	1	3.179	0
ATCG00720	P56773	Cytochrome b6	plastid	photosynthesis [GO:0015979]; respiratory electron transport chain [GO:0022904]	2	M	SKVYDWFEER	Free	3	4.40667	1.05806	Free	4	3.1295	0.208354	Free	4	3.1775	0.374896
AT4G28750	Q9S831	Photosystem I reaction center subunit IV A, chloroplastic (PSI-E A)	plastid	photosynthesis [GO:0015979]; response to cytokinin [GO:0009735]	46	A	AEDPAPASSS	Free	4	2.96	0.375492	Free	4	3.001	0.193041	Free	4	3.079	0.213515
AT2G37660	O80934	Uncharacterized protein At2g37660, chloroplastic	plastid	defense response to bacterium [GO:0042742]	71	A	AATTEPLTVL	Free	3	12.4467	13.2396	Free	3	3.83667	0.120447	Free	4	3.07875	0.334335
AT2G15620	Q39161	Ferredoxin--nitrite reductase, chloroplastic (NiR) (EC 1.7.7.1)	plastid	nitrate assimilation [GO:0042128]; response to nitrate [GO:0010167]	29	A	AQTTAPAEST	Free	0			Free	0			Free	1	2.86	0
AT1G03630	O48741	Protochlorophyllide reductase C, chloroplastic (PCR C) (EC 1.3.1.33) (NADPH-protochlorophyllide oxidoreductase C) (POR C)	plastid	chlorophyll biosynthetic process [GO:0015995]; photosynthesis [GO:0015979]	69	Q	TVTATPPANE	Free	2	50.845	4.665	Free	4	2.431	0.129929	Free	3	2.65367	0.194541
AT1G79040	P27202	Photosystem II 10 kDa polypeptide, chloroplastic	plastid	photosystem II oxygen evolving complex assembly [GO:0010270]; response to cytokinin [GO:0009735]	42	A	SGVKKIKTDK	Free	4	3.4105	0.194702	Free	4	2.873	0.583169	Free	4	2.554	0.484591
AT2G34460	Q8H124	Uncharacterized protein At2g34460, chloroplastic	plastid	0	36	M	EKGEAENAVK	Free	2	2.78825	1.83275	Free	3	2.51367	0.396481	Free	2	2.494	0.997
AT1G03130	Q9SA56	Photosystem I reaction center subunit II-2, chloroplastic (Photosystem I 20 kDa subunit 2) (PSI-D2)	plastid	photosynthesis [GO:0015979]	45	A	EKTESSSAAP	Free	1	1.867	0		0			Free	1	2.195	0
AT4G28750	Q9S831	Photosystem I reaction center subunit IV A, chloroplastic (PSI-E A)	plastid	photosynthesis [GO:0015979]; response to cytokinin [GO:0009735]	45	R	AAEDPAPASS	Free	4	1.38619	1.09674	Free	4	1.32742	1.0962	Free	3	2.11138	1.63168
AT1G79340	O64517	Metacaspase-4 (AtMC4) (EC 3.4.22.-) (Metacaspase 2d) (AtMCP2d) (Metacaspase-7) [Cleaved into: Metacaspase-4 subunit p20; Metacaspase-4 subunit p10]	cytosol	defense response [GO:0006952]; positive regulation of programmed cell death [GO:0043068]; protein autoprocessing [GO:0016540]	2	M	TKKAVLIGIN	Free	1	2.129	0	Free	1	2.225	0	Free	1	2.062	0
ATCG00780	P56792	50S ribosomal protein L14, chloroplastic	plastid	response to cytokinin [GO:0009735]; translation [GO:0006412]	1	-	MIQPQTYLNV	Free	1	0.819	0	Free	2	1.943	0.918	Free	1	2.034	0
AT3G02780	Q42553	Isopentenyl-diphosphate Delta-isomerase II, chloroplastic (EC 5.3.3.2) (Isopentenyl pyrophosphate isomerase II) (IPP isomerase II)	plastid	chlorophyll biosynthetic process [GO:0015995]; dimethylallyl diphosphate biosynthetic process [GO:0050992]; flower development [GO:0009908]; isopentenyl diphosphate biosynthetic process [GO:0009240]; photosynthesis [GO:0015979]	48	F	SGTAMTDTKD	Free	0			Free	0			Free	1	2.012	0
AT2G42220	O48529	Rhodanese-like domain-containing protein 9, chloroplastic (Sulfurtransferase 9) (AtStr9)	plastid	0	48	A	ELKFVNAEEA	Free	0			Free	0			Free	1	1.938	0
AT1G73110	Q9AST9	At1g73110/F3N23_39 (p-loop containing nucleoside triphosphate hydrolases superfamily protein)	plastid	0	41	C	SKPSSNDGGK	Free	1	2.284	0	Free	2	1.762	0.362	Free	2	1.9075	0.1725
AT2G26670	O48782	Heme oxygenase 1, chloroplastic (AtHO1) (EC 1.14.14.18) (Protein GENOMES UNCOUPLED 2) (Protein REVERSAL OF THE DET PHENOTYPE 4)	plastid	carotenoid biosynthetic process [GO:0016117]; cellular response to UV-C [GO:0071494]; chloroplast-nucleus signaling pathway [GO:0010019]; flavonoid biosynthetic process [GO:0009813]; heme oxidation [GO:0006788]; photosynthesis [GO:0015979]; phytochromobilin biosynthetic process [GO:0010024]; regulation of meristem growth [GO:0010075]; regulation of stomatal movement [GO:0010119]	56	A	ATTAAEKQKK	Free	3	4.27433	0.298281	Free	4	1.78775	0.152992	Free	2	1.817	0.124
AT1G23190	O49299	Probable phosphoglucomutase, cytoplasmic 1 (PGM 1) (EC 5.4.2.2) (Glucose phosphomutase 1)	cytosol	carbohydrate metabolic process [GO:0005975]; galactose catabolic process [GO:0019388]; glucose metabolic process [GO:0006006]; glycogen biosynthetic process [GO:0005978]; response to cadmium ion [GO:0046686]	2	M	VFKVSTVSTS	Free	2	1.6325	0.1455	Free	2	1.04545	0.11055	Free	1	1.815	0
AT2G24820	Q9SK50	Protein TIC 55, chloroplastic (Translocon at the inner envelope membrane of chloroplasts 55) (AtTIC55) (Translocon at the inner envelope membrane of chloroplasts 55-II)	plastid	protein targeting to chloroplast [GO:0045036]	51	S	AVAGTAVSDQ	NTA	2	95.39	1.63	Free	3	1.47943	1.07052	Free	3	1.78933	0.657294
AT1G16080	Q9S9M7	Nuclear protein (T24D18.18 protein)	plastid	0	45	A	AASAATAKKL	NTA/Free	2	61.03	1.22	Free	3	2.25133	0.431024	Free	3	1.78233	0.523389
AT2G21530	Q8GWP4	At2g21530 (SMAD/FHA domain-containing protein)	plastid	0	73	A	SLDENQSPTS	Free	1	0.3763	0	Free	2	0.5863	0.5087	Free	1	1.743	0
AT2G04700	Q9SJ89	Ferredoxin-thioredoxin reductase catalytic chain, chloroplastic (FTR-C) (EC 1.8.7.2) (Ferredoxin-thioredoxin reductase subunit B) (FTR-B)	plastid	oxidation-reduction process [GO:0055114]	33	A	KTEPSEKSVE	Free	3	0.914933	0.566426	Free	3	1.12413	0.43782	Free	2	1.6625	0.1615
AT4G34290	Q9SYZ4	SWIB/MDM2 domain superfamily protein	plastid	0	50	A	AAASSDPTTT	Free	2	21.53	2.35	Free	1	2.225	0	Free	1	1.654	0
AT3G03630	O22682	S-sulfo-L-cysteine synthase (O-acetyl-L-serine-dependent), chloroplastic (EC 2.5.1.144) (AtCS26) (Beta-substituted Ala synthase 5;1) (ARAth-Bsas5;1) (O-acetylserine sulfhydrylase)	plastid	cysteine biosynthetic process from serine [GO:0006535]; photosynthesis [GO:0015979]; photosynthetic acclimation [GO:0009643]; regulation of hydrogen peroxide metabolic process [GO:0010310]; regulation of superoxide metabolic process [GO:0090322]	57	G	AISGKSSTGT	NTA	1	99.76	0	Free	1	2.716	0	Free	1	1.648	0
AT1G04420	Q8VZ23	NAD(P)-linked oxidoreductase superfamily protein	plastid	0	49	A	KASTKNAMEY	Free	2	8.143	1.854	Free	2	1.709	0.131	Free	3	1.64067	0.437961
AT5G20720	O65282	20 kDa chaperonin, chloroplastic (Chaperonin 10) (Ch-CPN10) (Cpn10) (Chaperonin 20) (Protein Cpn21)	plastid	chaperone cofactor-dependent protein refolding [GO:0051085]; negative regulation of abscisic acid-activated signaling pathway [GO:0009788]; positive regulation of superoxide dismutase activity [GO:1901671]; protein heterotetramerization [GO:0051290]; response to cadmium ion [GO:0046686]; response to cold [GO:0009409]	52	A	ASVVAPKYTS	Free	4	2.35725	0.230084	Free	3	1.55767	0.0465928	Free	3	1.62	0.0871359
AT2G30860	O80852	Glutathione S-transferase F9 (AtGSTF9) (EC 2.5.1.18) (AtGSTF7) (GST class-phi member 9)	cytosol	defense response [GO:0006952]; defense response to bacterium [GO:0042742]; glutathione metabolic process [GO:0006749]; response to cadmium ion [GO:0046686]; response to zinc ion [GO:0010043]; toxin catabolic process [GO:0009407]	2	M	VLKVYGPHFA	Free	2	0.74405	0.63595	Free	2	1.4805	0.0035	Free	1	1.609	0
AT3G01280	Q9SRH5	Mitochondrial outer membrane protein porin 1 (Voltage-dependent anion-selective channel protein 1) (AtVDAC1) (VDAC-1)	mitochondrion	defense response [GO:0006952]; response to bacterium [GO:0009617]	2	M	VKGPGLYTEI	Free	3	1.03827	0.310178	Free	3	1.20637	0.467604	Free	4	1.603	0.315067
AT4G18100	P49211	60S ribosomal protein L32-1	cytosol	translation [GO:0006412]	2	M	AVPLLTKKVV	Free	4	1.979	0.0824833	Free	4	1.894	0.340684	Free	4	1.60175	0.43037
AT2G15620	Q39161	Ferredoxin--nitrite reductase, chloroplastic (NiR) (EC 1.7.7.1)	plastid	nitrate assimilation [GO:0042128]; response to nitrate [GO:0010167]	28	A	AAQTTAPAES	Free	2	2.4035	0.3375	Free	4	1.44152	0.444831	Free	3	1.50567	0.244044
AT5G08300	P68209	Succinate--CoA ligase [ADP-forming] subunit alpha-1, mitochondrial (EC 6.2.1.5) (Succinyl-CoA synthetase subunit alpha-1) (SCS-alpha-1)	mitochondrion	nucleoside triphosphate biosynthetic process [GO:0009142]; response to cadmium ion [GO:0046686]; succinate metabolic process [GO:0006105]; succinyl-CoA metabolic process [GO:0006104]; tricarboxylic acid cycle [GO:0006099]	43	F	ASDPHPPAAV	Free	0			Free	0			Free	1	1.501	0
AT1G20020	Q8W493	Ferredoxin--NADP reductase, leaf isozyme 2, chloroplastic (EC 1.18.1.2) (Leaf FNR 2) (AtLFNR2) (FNR-2)	plastid	defense response to bacterium [GO:0042742]; defense response to fungus, incompatible interaction [GO:0009817]; photosynthesis [GO:0015979]; response to cytokinin [GO:0009735]	57	A	QITTETDTPT		0			Free	3	3.93033	0.827827	Free	1	1.484	0
AT4G09650	Q9SSS9	ATP synthase subunit delta, chloroplastic (ATP synthase F(1) sector subunit delta) (F-type ATPase subunit delta)	plastid	ATP synthesis coupled proton transport [GO:0015986]; defense response to bacterium [GO:0042742]; photosynthesis [GO:0015979]; photosynthetic electron transport in photosystem I [GO:0009773]; photosynthetic electron transport in photosystem II [GO:0009772]; response to cold [GO:0009409]; response to cytokinin [GO:0009735]	48	M	SATAASSYAM	Free	3	1.175	0.161105	Free	3	1.43133	0.373081	Free	3	1.48367	0.321321
AT4G29060	F4JMU5	Elongation factor Ts, mitochondrial (EF-Ts) (EF-TsMt)	plastid	mitochondrial translational elongation [GO:0070125]; response to cadmium ion [GO:0046686]	82	A	AVEEQDSTPV	Free	0			Free	1	0.6279	0	Free	2	1.455	0.426
AT3G12780	Q9LD57	Phosphoglycerate kinase 1, chloroplastic (EC 2.7.2.3)	plastid	gluconeogenesis [GO:0006094]; glycolytic process [GO:0006096]; positive regulation of oxidative phosphorylation [GO:1903862]; reductive pentose-phosphate cycle [GO:0019253]; response to cadmium ion [GO:0046686]; response to cold [GO:0009409]	78	M	AKKSVGDLTS	Free	4	2.62608	1.22456	Free	4	2.17075	0.541482	Free	4	1.45172	0.586497
AT4G34290	Q9SYZ4	SWIB/MDM2 domain superfamily protein	plastid	0	52	A	ASSDPTTTTK	Free	1	5.699	0	Free	3	2.44787	2.0324	Free	1	1.442	0
AT5G62790	Q9XFS9	1-deoxy-D-xylulose 5-phosphate reductoisomerase, chloroplastic (1-deoxyxylulose-5-phosphate reductoisomerase) (DXP reductoisomerase) (EC 1.1.1.267) (2-C-methyl-D-erythritol 4-phosphate synthase) (Protein PIGMENT-DEFECTIVE EMBRYO 129)	plastid	isopentenyl diphosphate biosynthetic process, methylerythritol 4-phosphate pathway involved in terpenoid biosynthetic process [GO:0051484]	51	C	SVKVQQQQQP	Free	1	0.3875	0	Free	1	0.9106	0	Free	1	1.422	0
AT2G01250	P60040	60S ribosomal protein L7-2	cytosol	maturation of LSU-rRNA from tricistronic rRNA transcript (SSU-rRNA, 5.8S rRNA, LSU-rRNA) [GO:0000463]	2	M	VESKVVVPES	Free	4	1.90475	0.245875	Free	3	1.79633	0.419747	Free	4	1.41863	0.644465
AT1G67280	Q8W593	Probable lactoylglutathione lyase, chloroplastic (EC 4.4.1.5) (Glyoxalase I)	plastid	methylglyoxal catabolic process to D-lactate via S-lactoyl-glutathione [GO:0019243]; response to cold [GO:0009409]	62	L	GVAESGKAAQ	Free	0			Free	2	2.3145	0.2355	Free	1	1.411	0
AT3G19900	Q8LDI1	AT3G19900 protein	plastid	0	67	C	SIVDDEGNLD	Free	0			Free	1	1.11	0	Free	1	1.409	0
AT1G67700	Q8LDL0	Protein HHL1, chloroplastic (Hypersensitive to high light 1)	plastid	0	55	A	KGKKGMAARQ	Free	3	0.809147	0.548038	Free	1	0.1271	0	Free	3	1.37423	0.437652
AT5G54770	Q38814	Thiamine thiazole synthase, chloroplastic (EC 2.4.2.60) (Thiazole biosynthetic enzyme)	plastid	cellular response to DNA damage stimulus [GO:0006974]; oxazole or thiazole biosynthetic process [GO:0018131]; response to cold [GO:0009409]; thiamine biosynthetic process [GO:0009228]; thiazole biosynthetic process [GO:0052837]	47	A	TTAGYDLNAF	Free	0			Free	1	1.479	0	Free	1	1.373	0
AT2G34970	O64760	At2g34970 (Putative translation initiation factor eIF-2B epsilon subunit) (Trimeric LpxA-like enzyme)	cytosol	0	2	M	GAQKKGGAAA	Free	1	1.366	0	Free	1	0.5519	0	Free	1	1.323	0
AT4G02530	O22773	Thylakoid lumenal 16.5 kDa protein, chloroplastic	plastid	photosystem II repair [GO:0010206]; response to cytokinin [GO:0009735]	74	A	AILEADDDEE	Free	4	0.9923	0.791445	Free	2	0.35575	0.20405	Free	1	1.292	0
AT2G04520	Q9SJB9	Nucleic acid-binding, OB-fold-like protein (Putative translation initiation factor eIF-1A)	cytosol	0	2	M	PKNKGKGGKN	Free	3	1.40433	0.172515	Free	2	1.358	0.249	Free	2	1.2694	0.4126
AT1G64770	Q94AQ8	Photosynthetic NDH subunit of subcomplex B 2, chloroplastic (Protein PnsB2) (NAD(P)H DEHYDROGENASE SUBUNIT 45) (NDH-DEPENDENT CYCLIC ELECTRON FLOW 2)	plastid	carbohydrate metabolic process [GO:0005975]; photosynthetic electron transport in photosystem I [GO:0009773]	19	S	SISAPQTQTI	NTA	1	76.61	0	Free	0			Free	1	1.255	0
AT3G13470	Q9LJE4	Chaperonin 60 subunit beta 2, chloroplastic (CPN-60 beta 2)	plastid	'de novo' protein folding [GO:0006458]; mitochondrion organization [GO:0007005]; protein refolding [GO:0042026]	69	Q	TGVNKLADLV	Free	1	0.7315	0	Free	0			Free	2	1.25115	0.26385
AT3G60750	Q8RWV0	Transketolase-1, chloroplastic (TK) (EC 2.2.1.1)	plastid	pentose-phosphate shunt [GO:0006098]; reductive pentose-phosphate cycle [GO:0019253]; response to cadmium ion [GO:0046686]; response to salt stress [GO:0009651]	68	A	AVETVEPTTD	Free	1	1.658	0	Free	2	0.8833	0.0403	Free	2	1.24745	0.28555
AT4G28210	Q9M0I6	At4g28210 (Embryo defective 1923)	plastid	response to cold [GO:0009409]	74	C	EKENAPKGGI	Free	0			Free	2	50.8175	48.4825	Free	1	1.239	0
AT1G55490	P21240	Chaperonin 60 subunit beta 1, chloroplastic (CPN-60 beta 1) (60 kDa chaperonin subunit beta 1) (RuBisCO large subunit-binding protein subunit beta, chloroplastic)	plastid	'de novo' protein folding [GO:0006458]; cell death [GO:0008219]; chaperone cofactor-dependent protein refolding [GO:0051085]; mitochondrion organization [GO:0007005]; protein refolding [GO:0042026]; response to cold [GO:0009409]; systemic acquired resistance [GO:0009627]	73	Q	AGVNKLADLV	Free	3	0.658	0.371473	Free	2	1.46235	1.43865	Free	3	1.23383	0.449691
AT4G29060	F4JMU5	Elongation factor Ts, mitochondrial (EF-Ts) (EF-TsMt)	plastid	mitochondrial translational elongation [GO:0070125]; response to cadmium ion [GO:0046686]	74	R	ATGTDVVAAV	Free	3	1.21453	0.446563	Free	1	1.465	0	Free	1	1.21	0
AT1G09340	Q9SA52	Chloroplast stem-loop binding protein of 41 kDa b, chloroplastic (CSP41-b) (Heteroglycan-interacting protein 1.3) (Protein CHLOROPLAST RNA BINDING) (Protein Gb5f)	plastid	cellular response to water deprivation [GO:0042631]; chloroplast organization [GO:0009658]; circadian rhythm [GO:0007623]; defense response to bacterium [GO:0042742]; galactose catabolic process [GO:0019388]; galactose catabolic process via UDP-galactose [GO:0033499]; monosaccharide metabolic process [GO:0005996]; plastid translation [GO:0032544]; polysaccharide catabolic process [GO:0000272]; po…	51	A	SSEKKILIMG	Free	3	2.658	1.13412	Free	3	2.54367	1.62865	Free	2	1.191	0.603
AT1G67430	P51413	60S ribosomal protein L17-2	cytosol,nucleus	cytoplasmic translation [GO:0002181]	2	M	VKYSQEPDNQ	Free	1	1.329	0	Free	1	1.112	0	Free	2	1.183	0.633
AT3G25920	P25873	50S ribosomal protein L15, chloroplastic (CL15)	plastid	response to cytokinin [GO:0009735]; translation [GO:0006412]	68	Q	TAATSSAVVA	Free	1	17.63	0		0			Free	1	1.167	0
AT4G38970	Q944G9	Fructose-bisphosphate aldolase 2, chloroplastic (AtFBA2) (EC 4.1.2.13)	plastid	fructose 1,6-bisphosphate metabolic process [GO:0030388]; gluconeogenesis [GO:0006094]; glycolytic process [GO:0006096]; response to abscisic acid [GO:0009737]; response to cadmium ion [GO:0046686]	48	A	ASSYADELVK	Free	4	1.21625	0.134669	Free	4	1.34125	0.135889	Free	4	1.1455	0.0790395
AT3G60370	Q0WRJ7	Peptidyl-prolyl cis-trans isomerase FKBP20-2, chloroplastic (PPIase FKBP20-2) (EC 5.2.1.8) (FK506-binding protein 20-2) (AtFKBP20-2) (Immunophilin FKBP20-2) (Rotamase)	plastid	photosystem II assembly [GO:0010207]	68	A	KTKSKSPYDE	Free	1	0.7046	0	Free	2	1.1196	0.7744	Free	1	1.075	0
[truncated: 837 more rows]

## Sheet: Consolidated Combined KOs
Accession ARAPORT-11	Uniprot ID	Description	Subcellular Localization	Gene ontology (biological process)	Start Position	N-1 residue	N-terminal Sequence	WT 1	WT 2	WT 3	WT 4	WT 1	WT 2	WT 3	WT 4	WT Free (H)	WT NTA (l)	WT Macro Modification	Nb of Quantified NTA termini in WT	WT NTA yield average (%)	NTA yield SD	NSI1 1	NSI1 2	NSI1 3	NSI1 4	NSI2 1	NSI2 2	NSI2 3	NSI2 4	NSI1 1	NSI1 2	NSI1 3	NSI1 4	NSI2 1	NSI2 2	NSI2 3	NSI2 4	NSI-KOs Free (H)	NSI-KOs NTA (l)	NSI-1/2KO Macro Modification	Nb of Quantified NTA NSI-1/2-KO	NSI-1/2 NTA yield average (%)	NTA yield SD
[truncated: 1,025 more rows]

[truncated: 1 more sheets: Volcano plot]
