# Supplementary material for: Dual lysine and N‐terminal acetyltransferases reveal the complexity underpinning protein acetylation
Source: Mol Syst Biol. 2020 Jul 7;16(7):e9464. doi: 10.15252/msb.20209464 (PMC7339202; doi:10.15252/msb.20209464)
Supplement: Supplementary file 9 — Dataset EV4 [file MSB-16-e9464-s009.zip › README_4.txt]

Dataset EV4.List of identified and NTA quantified protein N-termini in wild type and nsi mutant lines (nsi-1 and nsi-2). Information gathered from NTA acetylome involved processing of each sample separately. Before combining, peptides were filtered, excluding those that were not proteotypic or with the EnCOUNTer script score BELOW 130.
